# Supplementary material for: Spatial patterning of liver progenitor cell differentiation mediated by cellular contractility and Notch signaling
Source: eLife. 2018 Dec 27;7:e38536. doi: 10.7554/eLife.38536 (PMC6342520; doi:10.7554/eLife.38536)
Supplement: Source code 8. [file elife-38536-code8.mph]

Archive with 14 entries (14 files):
- geommanager1.mphbin
- geom1.mphbin
- geom2.mphbin
- geom3.mphbin
- mesh1.mphbin
- meshassoc1.mphbin
- solution1.mphbin
- savepoint1/geommanager1.mphbin
- savepoint1/xmesh1.mphbin
- modelinfo.xml
- guimodel.xml
- savepoint1/model.xml
- model.xml
- savepoint1/savepoint.xml
