# Supplementary material for: Spatial patterning of liver progenitor cell differentiation mediated by cellular contractility and Notch signaling
Source: eLife. 2018 Dec 27;7:e38536. doi: 10.7554/eLife.38536 (PMC6342520; doi:10.7554/eLife.38536)
Supplement: Source code 8. [file elife-38536-code8.mph › modelinfo.xml]

<?xml version="1.0" encoding="UTF-8"?>
<modelInfo comsolVersion="4.3.2.189">
  <historyInfo createdIn="COMSOL 4.3b (Build: 189)" author="" createdDate="1468296771742" lastModifiedBy="" lastModifiedDate="1509054466645"/>
  <licenseInfo products="CFD|HEATTRANSFER##MEMS|STRUCTURALMECHANICS"/>
  <physicsInfo physics="Thermal_stress"/>
</modelInfo>
