# Supplementary material for: Spatial patterning of liver progenitor cell differentiation mediated by cellular contractility and Notch signaling
Source: eLife. 2018 Dec 27;7:e38536. doi: 10.7554/eLife.38536 (PMC6342520; doi:10.7554/eLife.38536)
Supplement: Source code 8. [file elife-38536-code8.mph › guimodel.xml]

<?xml version="1.0" encoding="UTF-8"?>
<com.comsol.guimph-v1:GuiModel xmi:version="2.0" xmlns:xmi="http://www.omg.org/XMI" xmlns:xsi="http://www.w3.org/2001/XMLSchema-instance" xmlns:com.comsol.guimph-v1="http://www.comsol.com/guimph/v1" dimension="2" guiView="POST" currentSubModel="//@subModels[geomSequenceName='geom1']" currentMeshModel="//@subModels[geomSequenceName='geom1']/@meshes[meshSequenceName='mesh1']" currentModelNodeFeature="mod1" currentTableFeature="evl3" currentPhysicsInterface="ts" currentPlotGroupFeature="pg2" currentStudyFeature="std1" currentNode="//@result/@feature/@features[key='pg2']/@value/@feature/@features[key='surf1']/@value" showEquationSections="true" showOverrideContribution="true" showAllComments="true" showAllDocumentation="true">
  <subModels geomSelectionDimension="2" geomSequenceName="geom1" sdim="2" currentMeshModel="//@subModels[geomSequenceName='geom1']/@meshes[meshSequenceName='mesh1']">
    <meshes meshSequenceName="mesh1"/>
  </subModels>
  <subModels xsi:type="com.comsol.guimph-v1:GuiSavePointSubModel" geomSelectionDimension="1" geomSequenceName="geom1" sdim="2" savePointTag="savepoint1"/>
</com.comsol.guimph-v1:GuiModel>
