# Supplementary material for: Spatial patterning of liver progenitor cell differentiation mediated by cellular contractility and Notch signaling
Source: eLife. 2018 Dec 27;7:e38536. doi: 10.7554/eLife.38536 (PMC6342520; doi:10.7554/eLife.38536)
Supplement: Source code 8. [file elife-38536-code8.mph › savepoint1/model.xml]

<?xml version="1.0" encoding="UTF-8"?>
<com.comsol.mph-v13:Model xmi:version="2.0" xmlns:xmi="http://www.omg.org/XMI" xmlns:xsi="http://www.w3.org/2001/XMLSchema-instance" xmlns:com.comsol.mph-v13="http://www.comsol.com/mph/v13" tag="savepoint1" entityName="Simulation of 4 and 30 kpa.mph" entityComments="" entityAuthor="" entityCreationTime="1468296771742" entityModifyTime="1508855749026" entityModifiedBy="" multiphysicsEventHandlers="//@material //@physics/@physints[key='ts']/@value" savePoint="true" savedInVersion="314" comsolVersion="COMSOL 4.3b (Build: 189)" baseSystem="SI" srl="2077998">
  <entityFlags>nodeactivate</entityFlags>
  <entityFlags>noremove</entityFlags>
  <param tag="param" entityName="Parameters" entityComments="" entityAuthor="" entityCreationTime="1468296772289" visible="true">
    <entityFlags>nodeactivate</entityFlags>
    <entityFlags>noremove</entityFlags>
    <expressions key="a">
      <value tag="a" expression="600 [um]" description="major axis"/>
    </expressions>
    <expressions key="b">
      <value tag="b" expression="a" description="minor axis"/>
    </expressions>
    <expressions key="cell_h">
      <value tag="cell_h" expression="20[um]" description="cell height"/>
    </expressions>
    <expressions key="W">
      <value tag="W" expression="a*4" description="Width of Substrate"/>
    </expressions>
    <expressions key="L">
      <value tag="L" expression="a*4" description="Length of Substrate"/>
    </expressions>
    <expressions key="sub_H">
      <value tag="sub_H" expression="50[um]" description="substrate height"/>
    </expressions>
    <expressions key="E_sub">
      <value tag="E_sub" expression="4[kPa]" description="substrate stiffness"/>
    </expressions>
    <expressions key="E_cell">
      <value tag="E_cell" expression="1.5[kPa]" description="cell stiffness"/>
    </expressions>
    <expressions key="alpha">
      <value tag="alpha" expression="0.01[1/K]" description="thermal expansion coef"/>
    </expressions>
    <expressions key="m">
      <value tag="m" expression="20"/>
    </expressions>
  </param>
  <study entityName="List" entityComments="" entityAuthor="" entityCreationTime="1468296771742" model="/">
    <objects key="std1">
      <value tag="std1" entityName="Study 1" entityComments="" entityAuthor="" entityCreationTime="1468296906246" solvers="//@sol/@solseqs[key='sol2']/@value //@sol/@solseqs[key='sol1']/@value">
        <tags tag="Analysis" values="1,'std1'" readOnly="true"/>
        <entityFlags>nodeactivate</entityFlags>
        <feature model="/">
          <features key="param">
            <value xsi:type="com.comsol.mph-v13:StudyFeature" tag="param" entityName="Parametric Sweep" entityComments="" entityAuthor="" entityCreationTime="1508440352161" operationID="Parametric" key="true[]accumtablenewnewaccumtableallonfilename\\ad.uillinois.edu\engr\instructional\ianberg1\documents\param.mphkeepsolalloutputhideoffparamselectautoplistplistarr4000.0|30000.0|plotoffplotgrouppg1pnameE_sub|probes[]probeselallsaveoffsweeptypesparseuseaccumtableoff">
              <tags tag="Analysis" values="1,'std1/param'" readOnly="true"/>
              <properties key="sweeptype">
                <value tag="sweeptype" value="sparse"/>
              </properties>
              <properties key="pname">
                <value tag="pname" valueArray="1|1,'E_sub'"/>
              </properties>
              <properties key="plist">
                <value tag="plist" value="" valueArray="1|0"/>
              </properties>
              <properties key="plistarrexcelfilename">
                <value tag="plistarrexcelfilename" value=""/>
              </properties>
              <properties key="plistarrexcelsheet">
                <value tag="plistarrexcelsheet" value=""/>
              </properties>
              <properties key="plistarrexcelrange">
                <value tag="plistarrexcelrange" value=""/>
              </properties>
              <properties key="plistarrexceloverwrite">
                <value tag="plistarrexceloverwrite" value="on"/>
              </properties>
              <properties key="plistarrexcelincludeheaders">
                <value tag="plistarrexcelincludeheaders" value="off"/>
              </properties>
              <properties key="plistarrexcelseparateunits">
                <value tag="plistarrexcelseparateunits" value="off"/>
              </properties>
              <properties key="plistarr">
                <value tag="plistarr" valueRows="1,'4000\, 30000'"/>
              </properties>
              <properties key="plistarr_vector_method">
                <value tag="plistarr_vector_method" valueArray="1|0"/>
              </properties>
              <properties key="plistarr_vector_start">
                <value tag="plistarr_vector_start" valueArray="1|0"/>
              </properties>
              <properties key="plistarr_vector_stop">
                <value tag="plistarr_vector_stop" valueArray="1|0"/>
              </properties>
              <properties key="plistarr_vector_step">
                <value tag="plistarr_vector_step" valueArray="1|0"/>
              </properties>
              <properties key="plistarr_vector_numvalues">
                <value tag="plistarr_vector_numvalues" valueArray="1|0"/>
              </properties>
              <properties key="plistarr_vector_function">
                <value tag="plistarr_vector_function" valueArray="1|0"/>
              </properties>
              <properties key="outputhide">
                <value tag="outputhide" value="off"/>
              </properties>
              <properties key="plot">
                <value tag="plot" value="off"/>
              </properties>
              <properties key="plotgroup">
                <value tag="plotgroup"/>
              </properties>
              <properties key="probesel">
                <value tag="probesel" value="all"/>
              </properties>
              <properties key="probes">
                <value tag="probes" referenceContainerList="//@probe"/>
              </properties>
              <properties key="useaccumtable">
                <value tag="useaccumtable" value="off"/>
              </properties>
              <properties key="accumtable">
                <value tag="accumtable" value="new" compositeIndex="0"/>
              </properties>
              <properties key="accumtableall">
                <value tag="accumtableall" value="on"/>
              </properties>
              <properties key="keepsol">
                <value tag="keepsol" value="all"/>
              </properties>
              <properties key="save">
                <value tag="save" value="off"/>
              </properties>
              <properties key="filename">
                <value tag="filename" value="\\ad.uillinois.edu\engr\instructional\ianberg1\documents\param.mph"/>
              </properties>
              <properties key="paramselect">
                <value tag="paramselect" value="auto"/>
              </properties>
              <feature xsi:type="com.comsol.mph-v13:StudyFeatureList" model="/"/>
              <mglevel model="/"/>
            </value>
          </features>
          <features key="stat">
            <value xsi:type="com.comsol.mph-v13:StudyFeature" tag="stat" entityName="Stationary" entityComments="" entityAuthor="" entityCreationTime="1468296906246" operationID="Stationary" key="true[]activatets|on|activateimagenull|adapgeomgeom1adaptionoffconstraintgroupdisabledphysicsdisabledvariables[]discretizationts|physics|geometricNonlinearityoffgeometricNonlinearityActiveongeomselectiongeom1initmethodinitinitsolcurrentcurrentinitsolhideoninitsolusecurrentcurrentinitstudyzerozeroinitstudyhideoninitstudystepnullloadcaseloadgrouploadgroupweightmanualsoloffmanualsolnum1meshgeom1|mesh1|notmanualsoloffnotmanualsolnum1notsolcurrentcurrentnotsolhideonnotsolmethodinitnotsolnum1notsolusecurrentcurrentnotsolvertypenonenotstudyzerozeronotstudyhideonnotstudystepnullnott0.0nottimeinterpoffoldinitsoluse0oldnotsoluse0optimizationoffoutputhideoffphysselectiontsplistplistarrplotoffplotgrouppg1pnameprobes[]probeselallshowGeometricNonlinearityonsolnum1solvertypenonesweeptypesparset0.0timeinterpoffuseadvanceddisableoffuseinitsoloffuseloadcaseoffuseparamoffusesoloff">
              <tags tag="Analysis" values="1,'std1/stat'" readOnly="true"/>
              <properties key="showGeometricNonlinearity">
                <value tag="showGeometricNonlinearity" value="on"/>
              </properties>
              <properties key="geometricNonlinearityActive">
                <value tag="geometricNonlinearityActive" value="on"/>
              </properties>
              <properties key="geometricNonlinearity">
                <value tag="geometricNonlinearity" value="off"/>
              </properties>
              <properties key="outputhide">
                <value tag="outputhide" value="off"/>
              </properties>
              <properties key="plot">
                <value tag="plot" value="off"/>
              </properties>
              <properties key="plotgroup">
                <value tag="plotgroup"/>
              </properties>
              <properties key="probesel">
                <value tag="probesel" value="all"/>
              </properties>
              <properties key="probes">
                <value tag="probes" referenceContainerList="//@probe"/>
              </properties>
              <properties key="physselection">
                <value tag="physselection" reference="//@physics/@physints[key='ts']/@value" referenceContainerList="//@physics"/>
              </properties>
              <properties key="activate">
                <value tag="activate" valueArray="1|2,'ts','on'"/>
              </properties>
              <properties key="discretization">
                <value tag="discretization" valueArray="1|2,'ts','physics'"/>
              </properties>
              <properties key="useadvanceddisable">
                <value tag="useadvanceddisable" value="off"/>
              </properties>
              <properties key="activateimage">
                <value tag="activateimage" valueArray="1|1, "/>
              </properties>
              <properties key="disabledvariables">
                <value tag="disabledvariables" referenceContainerList="//@expr"/>
              </properties>
              <properties key="disabledphysics">
                <value tag="disabledphysics" valueArray="1|0"/>
              </properties>
              <properties key="useinitsol">
                <value tag="useinitsol" value="off"/>
              </properties>
              <properties key="initmethod">
                <value tag="initmethod" value="init"/>
              </properties>
              <properties key="initstudy">
                <value tag="initstudy" value="zero" referenceContainerList="//@study" compositeIndex="0"/>
              </properties>
              <properties key="initstudyhide">
                <value tag="initstudyhide" value="on"/>
              </properties>
              <properties key="initsol">
                <value tag="initsol" value="current" referenceContainerList="//@sol" compositeIndex="0"/>
              </properties>
              <properties key="initsolhide">
                <value tag="initsolhide" value="on"/>
              </properties>
              <properties key="initsoluse">
                <value tag="initsoluse" value="current" referenceContainerList="//@sol" compositeIndex="0"/>
              </properties>
              <properties key="oldinitsoluse">
                <value tag="oldinitsoluse" value="0"/>
              </properties>
              <properties key="initstudystep">
                <value tag="initstudystep"/>
              </properties>
              <properties key="solvertype">
                <value tag="solvertype" value="none"/>
              </properties>
              <properties key="solnum">
                <value tag="solnum" value="1" compositeIndex="1"/>
              </properties>
              <properties key="timeinterp">
                <value tag="timeinterp" value="off"/>
              </properties>
              <properties key="t">
                <value tag="t" value="0"/>
              </properties>
              <properties key="manualsol">
                <value tag="manualsol" value="off"/>
              </properties>
              <properties key="manualsolnum">
                <value tag="manualsolnum" value="1"/>
              </properties>
              <properties key="usesol">
                <value tag="usesol" value="off"/>
              </properties>
              <properties key="notsolmethod">
                <value tag="notsolmethod" value="init"/>
              </properties>
              <properties key="notstudy">
                <value tag="notstudy" value="zero" referenceContainerList="//@study" compositeIndex="0"/>
              </properties>
              <properties key="notstudyhide">
                <value tag="notstudyhide" value="on"/>
              </properties>
              <properties key="notsol">
                <value tag="notsol" value="current" referenceContainerList="//@sol" compositeIndex="0"/>
              </properties>
              <properties key="notsolhide">
                <value tag="notsolhide" value="on"/>
              </properties>
              <properties key="notsoluse">
                <value tag="notsoluse" value="current" referenceContainerList="//@sol" compositeIndex="0"/>
              </properties>
              <properties key="oldnotsoluse">
                <value tag="oldnotsoluse" value="0"/>
              </properties>
              <properties key="notstudystep">
                <value tag="notstudystep"/>
              </properties>
              <properties key="notsolvertype">
                <value tag="notsolvertype" value="none"/>
              </properties>
              <properties key="notsolnum">
                <value tag="notsolnum" value="1" compositeIndex="1"/>
              </properties>
              <properties key="nottimeinterp">
                <value tag="nottimeinterp" value="off"/>
              </properties>
              <properties key="nott">
                <value tag="nott" value="0"/>
              </properties>
              <properties key="notmanualsol">
                <value tag="notmanualsol" value="off"/>
              </properties>
              <properties key="notmanualsolnum">
                <value tag="notmanualsolnum" value="1"/>
              </properties>
              <properties key="geomselection">
                <value tag="geomselection" reference="//@geom/@geoms[key='geom1']/@value" referenceContainerList="//@geom"/>
              </properties>
              <properties key="mesh">
                <value tag="mesh" valueArray="1|2,'geom1','mesh1'"/>
              </properties>
              <properties key="useparam">
                <value tag="useparam" value="off"/>
              </properties>
              <properties key="sweeptype">
                <value tag="sweeptype" value="sparse"/>
              </properties>
              <properties key="pname">
                <value tag="pname" valueArray="1|0"/>
              </properties>
              <properties key="plist">
                <value tag="plist" value="" valueArray="1|0"/>
              </properties>
              <properties key="plistarrexcelfilename">
                <value tag="plistarrexcelfilename" value=""/>
              </properties>
              <properties key="plistarrexcelsheet">
                <value tag="plistarrexcelsheet" value=""/>
              </properties>
              <properties key="plistarrexcelrange">
                <value tag="plistarrexcelrange" value=""/>
              </properties>
              <properties key="plistarrexceloverwrite">
                <value tag="plistarrexceloverwrite" value="on"/>
              </properties>
              <properties key="plistarrexcelincludeheaders">
                <value tag="plistarrexcelincludeheaders" value="off"/>
              </properties>
              <properties key="plistarrexcelseparateunits">
                <value tag="plistarrexcelseparateunits" value="off"/>
              </properties>
              <properties key="plistarr">
                <value tag="plistarr" valueArray="0"/>
              </properties>
              <properties key="plistarr_vector_method">
                <value tag="plistarr_vector_method" valueArray="1|0"/>
              </properties>
              <properties key="plistarr_vector_start">
                <value tag="plistarr_vector_start" valueArray="1|0"/>
              </properties>
              <properties key="plistarr_vector_stop">
                <value tag="plistarr_vector_stop" valueArray="1|0"/>
              </properties>
              <properties key="plistarr_vector_step">
                <value tag="plistarr_vector_step" valueArray="1|0"/>
              </properties>
              <properties key="plistarr_vector_numvalues">
                <value tag="plistarr_vector_numvalues" valueArray="1|0"/>
              </properties>
              <properties key="plistarr_vector_function">
                <value tag="plistarr_vector_function" valueArray="1|0"/>
              </properties>
              <properties key="useloadcase">
                <value tag="useloadcase" value="off"/>
              </properties>
              <properties key="loadcase">
                <value tag="loadcase" valueArray="1|0"/>
              </properties>
              <properties key="loadgroup">
                <value tag="loadgroup" valueArray="0"/>
              </properties>
              <properties key="loadgroupweight">
                <value tag="loadgroupweight" valueArray="0"/>
              </properties>
              <properties key="constraintgroup">
                <value tag="constraintgroup" valueArray="0"/>
              </properties>
              <properties key="adaption">
                <value tag="adaption" value="off"/>
              </properties>
              <properties key="adapgeom">
                <value tag="adapgeom" reference="//@geom/@geoms[key='geom1']/@value" referenceContainerList="//@geom"/>
              </properties>
              <properties key="optimization">
                <value tag="optimization" value="off"/>
              </properties>
              <feature xsi:type="com.comsol.mph-v13:StudyFeatureList" model="/"/>
              <mglevel model="/"/>
            </value>
          </features>
        </feature>
      </value>
    </objects>
  </study>
  <cpl entityName="List" entityComments="" entityAuthor="" entityCreationTime="1468296771758" model="/"/>
  <frame entityName="List" entityComments="" entityAuthor="" entityCreationTime="1468296771758" model="/">
    <frames key="material1">
      <value tag="material1" coord="3,'R','PHI','Z'" geom="//@geom/@geoms[key='geom1']/@value"/>
    </frames>
    <frames key="spatial1">
      <value tag="spatial1" coord="3,'r','phi','z'" geom="//@geom/@geoms[key='geom1']/@value" physics="//@physics/@physints[key='ts']/@value">
        <sshape model="/">
          <features key="fixed2">
            <value tag="fixed2" type="moving_expr" sorder="2">
              <selection entityName="Selection" entityComments="" entityAuthor="" entityCreationTime="1468296905949" selType="geom" geom="//@geom/@geoms[key='geom1']/@value"/>
              <coordexprs>R</coordexprs>
              <coordexprs>Z</coordexprs>
            </value>
          </features>
        </sshape>
      </value>
    </frames>
  </frame>
  <weak entityName="List" entityComments="" entityAuthor="" entityCreationTime="1468297971684" model="/"/>
  <selection entityName="List" entityComments="" entityAuthor="" entityCreationTime="1468296905168" model="/"/>
  <view entityName="Views" entityComments="" entityAuthor="" entityCreationTime="1468296772039" model="/">
    <views key="view1">
      <value tag="view1" entityName="View 1" entityComments="" entityAuthor="" entityCreationTime="1468296905168" operationID="ModelView2D" geom="//@geom/@geoms[key='geom1']/@value" sdim="2" current="true" globalcurrent="true">
        <entityFlags>nodeactivate</entityFlags>
        <properties key="showlabels">
          <value tag="showlabels" value="off"/>
        </properties>
        <properties key="showDirections">
          <value tag="showDirections" value="off"/>
        </properties>
        <properties key="locked">
          <value tag="locked" value="off"/>
        </properties>
        <properties key="drawhidestatus">
          <value tag="drawhidestatus" value="hide"/>
        </properties>
        <properties key="geomhidestatus">
          <value tag="geomhidestatus" value="hide"/>
        </properties>
        <properties key="isnew">
          <value tag="isnew" value="off"/>
        </properties>
        <properties key="postviewkey">
          <value tag="postviewkey" value=""/>
        </properties>
        <properties key="workplaneclip">
          <value tag="workplaneclip" value="off"/>
        </properties>
        <feature xsi:type="com.comsol.mph-v13:ViewFeatureList" model="/"/>
        <hideObjects entityName="List" entityComments="" entityAuthor="" entityCreationTime="1468296905168" model="/"/>
        <hideEntities entityName="List" entityComments="" entityAuthor="" entityCreationTime="1468296905168" model="/"/>
        <axis tag="axis" entityName="Axis" entityComments="" entityAuthor="" entityCreationTime="1468296906730" operationID="Axis2D">
          <entityFlags>noremove</entityFlags>
          <entityFlags>nodeactivate</entityFlags>
          <properties key="xmin">
            <value tag="xmin" value="-8.754554437473416E-5"/>
          </properties>
          <properties key="xmax">
            <value tag="xmax" value="8.600282017141581E-4"/>
          </properties>
          <properties key="ymin">
            <value tag="ymin" value="-4.5526004396378994E-4"/>
          </properties>
          <properties key="ymax">
            <value tag="ymax" value="4.4499727664515376E-4"/>
          </properties>
          <properties key="preserveaspect">
            <value tag="preserveaspect" value="on"/>
          </properties>
          <properties key="manualgrid">
            <value tag="manualgrid" value="off"/>
          </properties>
          <properties key="xspacing">
            <value tag="xspacing" value="1"/>
          </properties>
          <properties key="yspacing">
            <value tag="yspacing" value="1"/>
          </properties>
          <properties key="xextra">
            <value tag="xextra" value="" valueArray="1|0"/>
          </properties>
          <properties key="xextra_vector_method">
            <value tag="xextra_vector_method" value="step"/>
          </properties>
          <properties key="xextra_vector_start">
            <value tag="xextra_vector_start" value=""/>
          </properties>
          <properties key="xextra_vector_stop">
            <value tag="xextra_vector_stop" value=""/>
          </properties>
          <properties key="xextra_vector_step">
            <value tag="xextra_vector_step" value=""/>
          </properties>
          <properties key="xextra_vector_numvalues">
            <value tag="xextra_vector_numvalues" value=""/>
          </properties>
          <properties key="xextra_vector_function">
            <value tag="xextra_vector_function" value="none"/>
          </properties>
          <properties key="yextra">
            <value tag="yextra" value="" valueArray="1|0"/>
          </properties>
          <properties key="yextra_vector_method">
            <value tag="yextra_vector_method" value="step"/>
          </properties>
          <properties key="yextra_vector_start">
            <value tag="yextra_vector_start" value=""/>
          </properties>
          <properties key="yextra_vector_stop">
            <value tag="yextra_vector_stop" value=""/>
          </properties>
          <properties key="yextra_vector_step">
            <value tag="yextra_vector_step" value=""/>
          </properties>
          <properties key="yextra_vector_numvalues">
            <value tag="yextra_vector_numvalues" value=""/>
          </properties>
          <properties key="yextra_vector_function">
            <value tag="yextra_vector_function" value="none"/>
          </properties>
          <feature xsi:type="com.comsol.mph-v13:ViewFeatureList" model="/"/>
        </axis>
      </value>
    </views>
    <views key="view2">
      <value tag="view2" entityName="View 3D 2" entityComments="" entityAuthor="" entityCreationTime="1468298221328" operationID="ResultView3D" sdim="3">
        <entityFlags>nodeactivate</entityFlags>
        <properties key="renderwireframe">
          <value tag="renderwireframe" value="off"/>
        </properties>
        <properties key="showlabels">
          <value tag="showlabels" value="off"/>
        </properties>
        <properties key="showDirections">
          <value tag="showDirections" value="off"/>
        </properties>
        <properties key="showgrid">
          <value tag="showgrid" value="on"/>
        </properties>
        <properties key="showaxisorientation">
          <value tag="showaxisorientation" value="on"/>
        </properties>
        <properties key="locked">
          <value tag="locked" value="off"/>
        </properties>
        <properties key="scenelight">
          <value tag="scenelight" value="on"/>
        </properties>
        <properties key="totlightintensity">
          <value tag="totlightintensity" value="1.0"/>
        </properties>
        <properties key="usediffuse">
          <value tag="usediffuse" value="on"/>
        </properties>
        <properties key="usespecular">
          <value tag="usespecular" value="on"/>
        </properties>
        <properties key="globalambient">
          <value tag="globalambient" value="on"/>
        </properties>
        <properties key="totambient">
          <value tag="totambient" value="0.3"/>
        </properties>
        <properties key="ambientcolor">
          <value tag="ambientcolor" value="white"/>
        </properties>
        <properties key="customambientcolor">
          <value tag="customambientcolor" valueArray="1|3,'1','1','1'"/>
        </properties>
        <properties key="customambientcolor_vector_method">
          <value tag="customambientcolor_vector_method" value="step"/>
        </properties>
        <properties key="customambientcolor_vector_start">
          <value tag="customambientcolor_vector_start" value=""/>
        </properties>
        <properties key="customambientcolor_vector_stop">
          <value tag="customambientcolor_vector_stop" value=""/>
        </properties>
        <properties key="customambientcolor_vector_step">
          <value tag="customambientcolor_vector_step" value=""/>
        </properties>
        <properties key="customambientcolor_vector_numvalues">
          <value tag="customambientcolor_vector_numvalues" value=""/>
        </properties>
        <properties key="customambientcolor_vector_function">
          <value tag="customambientcolor_vector_function" value="none"/>
        </properties>
        <properties key="transparency">
          <value tag="transparency" value="off"/>
        </properties>
        <properties key="alpha">
          <value tag="alpha" value="0.5"/>
        </properties>
        <properties key="drawhidestatus">
          <value tag="drawhidestatus" value="hide"/>
        </properties>
        <properties key="geomhidestatus">
          <value tag="geomhidestatus" value="hide"/>
        </properties>
        <properties key="isnew">
          <value tag="isnew" value="off"/>
        </properties>
        <properties key="postviewkey">
          <value tag="postviewkey" value="rev1_3"/>
        </properties>
        <properties key="workplaneclip">
          <value tag="workplaneclip" value="off"/>
        </properties>
        <feature xsi:type="com.comsol.mph-v13:ViewFeatureList" model="/">
          <features key="lgt1">
            <value xsi:type="com.comsol.mph-v13:ViewFeature" tag="lgt1" entityName="Directional Light 1" entityComments="" entityAuthor="" entityCreationTime="1468298221328" operationID="DirectionalLight">
              <properties key="lightdirection">
                <value tag="lightdirection" valueArray="1|3,'4','3.7','-5'"/>
              </properties>
              <properties key="intensity">
                <value tag="intensity" value="0.8"/>
              </properties>
              <properties key="specular">
                <value tag="specular" value="1.0"/>
              </properties>
              <properties key="color">
                <value tag="color" value="white"/>
              </properties>
              <properties key="customcolor">
                <value tag="customcolor" valueArray="1|3,'1','1','1'"/>
              </properties>
              <properties key="customcolor_vector_method">
                <value tag="customcolor_vector_method" value="step"/>
              </properties>
              <properties key="customcolor_vector_start">
                <value tag="customcolor_vector_start" value=""/>
              </properties>
              <properties key="customcolor_vector_stop">
                <value tag="customcolor_vector_stop" value=""/>
              </properties>
              <properties key="customcolor_vector_step">
                <value tag="customcolor_vector_step" value=""/>
              </properties>
              <properties key="customcolor_vector_numvalues">
                <value tag="customcolor_vector_numvalues" value=""/>
              </properties>
              <properties key="customcolor_vector_function">
                <value tag="customcolor_vector_function" value="none"/>
              </properties>
              <properties key="cameracoord">
                <value tag="cameracoord" value="on"/>
              </properties>
              <properties key="showmarker">
                <value tag="showmarker" value="on"/>
              </properties>
              <feature xsi:type="com.comsol.mph-v13:ViewFeatureList" model="/"/>
            </value>
          </features>
          <features key="lgt2">
            <value xsi:type="com.comsol.mph-v13:ViewFeature" tag="lgt2" entityName="Directional Light 2" entityComments="" entityAuthor="" entityCreationTime="1468298221328" operationID="DirectionalLight">
              <properties key="lightdirection">
                <value tag="lightdirection" valueArray="1|3,'-4','-2','-1'"/>
              </properties>
              <properties key="intensity">
                <value tag="intensity" value="0.4"/>
              </properties>
              <properties key="specular">
                <value tag="specular" value="1.0"/>
              </properties>
              <properties key="color">
                <value tag="color" value="white"/>
              </properties>
              <properties key="customcolor">
                <value tag="customcolor" valueArray="1|3,'1','1','1'"/>
              </properties>
              <properties key="customcolor_vector_method">
                <value tag="customcolor_vector_method" value="step"/>
              </properties>
              <properties key="customcolor_vector_start">
                <value tag="customcolor_vector_start" value=""/>
              </properties>
              <properties key="customcolor_vector_stop">
                <value tag="customcolor_vector_stop" value=""/>
              </properties>
              <properties key="customcolor_vector_step">
                <value tag="customcolor_vector_step" value=""/>
              </properties>
              <properties key="customcolor_vector_numvalues">
                <value tag="customcolor_vector_numvalues" value=""/>
              </properties>
              <properties key="customcolor_vector_function">
                <value tag="customcolor_vector_function" value="none"/>
              </properties>
              <properties key="cameracoord">
                <value tag="cameracoord" value="on"/>
              </properties>
              <properties key="showmarker">
                <value tag="showmarker" value="on"/>
              </properties>
              <feature xsi:type="com.comsol.mph-v13:ViewFeatureList" model="/"/>
            </value>
          </features>
          <features key="lgt3">
            <value xsi:type="com.comsol.mph-v13:ViewFeature" tag="lgt3" entityName="Directional Light 3" entityComments="" entityAuthor="" entityCreationTime="1468298221343" operationID="DirectionalLight">
              <properties key="lightdirection">
                <value tag="lightdirection" valueArray="1|3,'0.5','-5','4'"/>
              </properties>
              <properties key="intensity">
                <value tag="intensity" value="0.55"/>
              </properties>
              <properties key="specular">
                <value tag="specular" value="1.0"/>
              </properties>
              <properties key="color">
                <value tag="color" value="white"/>
              </properties>
              <properties key="customcolor">
                <value tag="customcolor" valueArray="1|3,'1','1','1'"/>
              </properties>
              <properties key="customcolor_vector_method">
                <value tag="customcolor_vector_method" value="step"/>
              </properties>
              <properties key="customcolor_vector_start">
                <value tag="customcolor_vector_start" value=""/>
              </properties>
              <properties key="customcolor_vector_stop">
                <value tag="customcolor_vector_stop" value=""/>
              </properties>
              <properties key="customcolor_vector_step">
                <value tag="customcolor_vector_step" value=""/>
              </properties>
              <properties key="customcolor_vector_numvalues">
                <value tag="customcolor_vector_numvalues" value=""/>
              </properties>
              <properties key="customcolor_vector_function">
                <value tag="customcolor_vector_function" value="none"/>
              </properties>
              <properties key="cameracoord">
                <value tag="cameracoord" value="on"/>
              </properties>
              <properties key="showmarker">
                <value tag="showmarker" value="on"/>
              </properties>
              <feature xsi:type="com.comsol.mph-v13:ViewFeatureList" model="/"/>
            </value>
          </features>
        </feature>
        <hideObjects entityName="List" entityComments="" entityAuthor="" entityCreationTime="1468298221343" model="/"/>
        <hideEntities entityName="List" entityComments="" entityAuthor="" entityCreationTime="1468298221343" model="/"/>
        <camera tag="cam" entityName="Camera" entityComments="" entityAuthor="" entityCreationTime="1468298221468" operationID="Camera">
          <entityFlags>noremove</entityFlags>
          <entityFlags>nodeactivate</entityFlags>
          <properties key="projection">
            <value tag="projection" value="perspective"/>
          </properties>
          <properties key="orthoscale">
            <value tag="orthoscale" value="9.915769577026367"/>
          </properties>
          <properties key="zoomanglefull">
            <value tag="zoomanglefull" value="9.762937545776367"/>
          </properties>
          <properties key="preserveaspect">
            <value tag="preserveaspect" value="on"/>
          </properties>
          <properties key="position">
            <value tag="position" valueArray="1|3,'-3.207288100384176E-4','-0.003056969726458192','0.0013179386733099818'"/>
          </properties>
          <properties key="target">
            <value tag="target" valueArray="1|3,'-5.529727786779404E-10','-2.3283064365386963E-9','-9.313225746154785E-10'"/>
          </properties>
          <properties key="up">
            <value tag="up" valueArray="1|3,'0.12290044873952866','0.381997287273407','0.9159535765647888'"/>
          </properties>
          <properties key="rotationpoint">
            <value tag="rotationpoint" valueArray="1|3,'0','0','0'"/>
          </properties>
          <properties key="viewoffset">
            <value tag="viewoffset" valueArray="1|2,'0','0'"/>
          </properties>
          <feature xsi:type="com.comsol.mph-v13:ViewFeatureList" model="/"/>
        </camera>
      </value>
    </views>
    <views key="view3">
      <value tag="view3" entityName="View 3D 3" entityComments="" entityAuthor="" entityCreationTime="1468596876602" operationID="ResultView3D" sdim="3">
        <entityFlags>nodeactivate</entityFlags>
        <properties key="renderwireframe">
          <value tag="renderwireframe" value="off"/>
        </properties>
        <properties key="showlabels">
          <value tag="showlabels" value="off"/>
        </properties>
        <properties key="showDirections">
          <value tag="showDirections" value="off"/>
        </properties>
        <properties key="showgrid">
          <value tag="showgrid" value="on"/>
        </properties>
        <properties key="showaxisorientation">
          <value tag="showaxisorientation" value="on"/>
        </properties>
        <properties key="locked">
          <value tag="locked" value="off"/>
        </properties>
        <properties key="scenelight">
          <value tag="scenelight" value="on"/>
        </properties>
        <properties key="totlightintensity">
          <value tag="totlightintensity" value="1.0"/>
        </properties>
        <properties key="usediffuse">
          <value tag="usediffuse" value="on"/>
        </properties>
        <properties key="usespecular">
          <value tag="usespecular" value="on"/>
        </properties>
        <properties key="globalambient">
          <value tag="globalambient" value="on"/>
        </properties>
        <properties key="totambient">
          <value tag="totambient" value="0.3"/>
        </properties>
        <properties key="ambientcolor">
          <value tag="ambientcolor" value="white"/>
        </properties>
        <properties key="customambientcolor">
          <value tag="customambientcolor" valueArray="1|3,'1','1','1'"/>
        </properties>
        <properties key="customambientcolor_vector_method">
          <value tag="customambientcolor_vector_method" value="step"/>
        </properties>
        <properties key="customambientcolor_vector_start">
          <value tag="customambientcolor_vector_start" value=""/>
        </properties>
        <properties key="customambientcolor_vector_stop">
          <value tag="customambientcolor_vector_stop" value=""/>
        </properties>
        <properties key="customambientcolor_vector_step">
          <value tag="customambientcolor_vector_step" value=""/>
        </properties>
        <properties key="customambientcolor_vector_numvalues">
          <value tag="customambientcolor_vector_numvalues" value=""/>
        </properties>
        <properties key="customambientcolor_vector_function">
          <value tag="customambientcolor_vector_function" value="none"/>
        </properties>
        <properties key="transparency">
          <value tag="transparency" value="off"/>
        </properties>
        <properties key="alpha">
          <value tag="alpha" value="0.5"/>
        </properties>
        <properties key="drawhidestatus">
          <value tag="drawhidestatus" value="hide"/>
        </properties>
        <properties key="geomhidestatus">
          <value tag="geomhidestatus" value="hide"/>
        </properties>
        <properties key="isnew">
          <value tag="isnew" value="off"/>
        </properties>
        <properties key="postviewkey">
          <value tag="postviewkey" value="rev2_3"/>
        </properties>
        <properties key="workplaneclip">
          <value tag="workplaneclip" value="off"/>
        </properties>
        <feature xsi:type="com.comsol.mph-v13:ViewFeatureList" model="/">
          <features key="lgt1">
            <value xsi:type="com.comsol.mph-v13:ViewFeature" tag="lgt1" entityName="Directional Light 1" entityComments="" entityAuthor="" entityCreationTime="1468596876618" operationID="DirectionalLight">
              <properties key="lightdirection">
                <value tag="lightdirection" valueArray="1|3,'4','3.7','-5'"/>
              </properties>
              <properties key="intensity">
                <value tag="intensity" value="0.8"/>
              </properties>
              <properties key="specular">
                <value tag="specular" value="1.0"/>
              </properties>
              <properties key="color">
                <value tag="color" value="white"/>
              </properties>
              <properties key="customcolor">
                <value tag="customcolor" valueArray="1|3,'1','1','1'"/>
              </properties>
              <properties key="customcolor_vector_method">
                <value tag="customcolor_vector_method" value="step"/>
              </properties>
              <properties key="customcolor_vector_start">
                <value tag="customcolor_vector_start" value=""/>
              </properties>
              <properties key="customcolor_vector_stop">
                <value tag="customcolor_vector_stop" value=""/>
              </properties>
              <properties key="customcolor_vector_step">
                <value tag="customcolor_vector_step" value=""/>
              </properties>
              <properties key="customcolor_vector_numvalues">
                <value tag="customcolor_vector_numvalues" value=""/>
              </properties>
              <properties key="customcolor_vector_function">
                <value tag="customcolor_vector_function" value="none"/>
              </properties>
              <properties key="cameracoord">
                <value tag="cameracoord" value="on"/>
              </properties>
              <properties key="showmarker">
                <value tag="showmarker" value="on"/>
              </properties>
              <feature xsi:type="com.comsol.mph-v13:ViewFeatureList" model="/"/>
            </value>
          </features>
          <features key="lgt2">
            <value xsi:type="com.comsol.mph-v13:ViewFeature" tag="lgt2" entityName="Directional Light 2" entityComments="" entityAuthor="" entityCreationTime="1468596876618" operationID="DirectionalLight">
              <properties key="lightdirection">
                <value tag="lightdirection" valueArray="1|3,'-4','-2','-1'"/>
              </properties>
              <properties key="intensity">
                <value tag="intensity" value="0.4"/>
              </properties>
              <properties key="specular">
                <value tag="specular" value="1.0"/>
              </properties>
              <properties key="color">
                <value tag="color" value="white"/>
              </properties>
              <properties key="customcolor">
                <value tag="customcolor" valueArray="1|3,'1','1','1'"/>
              </properties>
              <properties key="customcolor_vector_method">
                <value tag="customcolor_vector_method" value="step"/>
              </properties>
              <properties key="customcolor_vector_start">
                <value tag="customcolor_vector_start" value=""/>
              </properties>
              <properties key="customcolor_vector_stop">
                <value tag="customcolor_vector_stop" value=""/>
              </properties>
              <properties key="customcolor_vector_step">
                <value tag="customcolor_vector_step" value=""/>
              </properties>
              <properties key="customcolor_vector_numvalues">
                <value tag="customcolor_vector_numvalues" value=""/>
              </properties>
              <properties key="customcolor_vector_function">
                <value tag="customcolor_vector_function" value="none"/>
              </properties>
              <properties key="cameracoord">
                <value tag="cameracoord" value="on"/>
              </properties>
              <properties key="showmarker">
                <value tag="showmarker" value="on"/>
              </properties>
              <feature xsi:type="com.comsol.mph-v13:ViewFeatureList" model="/"/>
            </value>
          </features>
          <features key="lgt3">
            <value xsi:type="com.comsol.mph-v13:ViewFeature" tag="lgt3" entityName="Directional Light 3" entityComments="" entityAuthor="" entityCreationTime="1468596876618" operationID="DirectionalLight">
              <properties key="lightdirection">
                <value tag="lightdirection" valueArray="1|3,'0.5','-5','4'"/>
              </properties>
              <properties key="intensity">
                <value tag="intensity" value="0.55"/>
              </properties>
              <properties key="specular">
                <value tag="specular" value="1.0"/>
              </properties>
              <properties key="color">
                <value tag="color" value="white"/>
              </properties>
              <properties key="customcolor">
                <value tag="customcolor" valueArray="1|3,'1','1','1'"/>
              </properties>
              <properties key="customcolor_vector_method">
                <value tag="customcolor_vector_method" value="step"/>
              </properties>
              <properties key="customcolor_vector_start">
                <value tag="customcolor_vector_start" value=""/>
              </properties>
              <properties key="customcolor_vector_stop">
                <value tag="customcolor_vector_stop" value=""/>
              </properties>
              <properties key="customcolor_vector_step">
                <value tag="customcolor_vector_step" value=""/>
              </properties>
              <properties key="customcolor_vector_numvalues">
                <value tag="customcolor_vector_numvalues" value=""/>
              </properties>
              <properties key="customcolor_vector_function">
                <value tag="customcolor_vector_function" value="none"/>
              </properties>
              <properties key="cameracoord">
                <value tag="cameracoord" value="on"/>
              </properties>
              <properties key="showmarker">
                <value tag="showmarker" value="on"/>
              </properties>
              <feature xsi:type="com.comsol.mph-v13:ViewFeatureList" model="/"/>
            </value>
          </features>
        </feature>
        <hideObjects entityName="List" entityComments="" entityAuthor="" entityCreationTime="1468596876633" model="/"/>
        <hideEntities entityName="List" entityComments="" entityAuthor="" entityCreationTime="1468596876633" model="/"/>
        <camera tag="cam" entityName="Camera" entityComments="" entityAuthor="" entityCreationTime="1468596878071" operationID="Camera">
          <entityFlags>noremove</entityFlags>
          <entityFlags>nodeactivate</entityFlags>
          <properties key="projection">
            <value tag="projection" value="perspective"/>
          </properties>
          <properties key="orthoscale">
            <value tag="orthoscale" value="10"/>
          </properties>
          <properties key="zoomanglefull">
            <value tag="zoomanglefull" value="14.711764335632324"/>
          </properties>
          <properties key="preserveaspect">
            <value tag="preserveaspect" value="on"/>
          </properties>
          <properties key="position">
            <value tag="position" valueArray="1|3,'0','0','0.0037086496595293283'"/>
          </properties>
          <properties key="target">
            <value tag="target" valueArray="1|3,'0','0','0'"/>
          </properties>
          <properties key="up">
            <value tag="up" valueArray="1|3,'0','1','4.371138828673793E-8'"/>
          </properties>
          <properties key="rotationpoint">
            <value tag="rotationpoint" valueArray="1|3,'0','0','0'"/>
          </properties>
          <properties key="viewoffset">
            <value tag="viewoffset" valueArray="1|2,'0','0'"/>
          </properties>
          <feature xsi:type="com.comsol.mph-v13:ViewFeatureList" model="/"/>
        </camera>
      </value>
    </views>
    <views key="view4">
      <value tag="view4" entityName="View 3D 4" entityComments="" entityAuthor="" entityCreationTime="1468597118937" operationID="ResultView3D" sdim="3">
        <entityFlags>nodeactivate</entityFlags>
        <properties key="renderwireframe">
          <value tag="renderwireframe" value="off"/>
        </properties>
        <properties key="showlabels">
          <value tag="showlabels" value="off"/>
        </properties>
        <properties key="showDirections">
          <value tag="showDirections" value="off"/>
        </properties>
        <properties key="showgrid">
          <value tag="showgrid" value="on"/>
        </properties>
        <properties key="showaxisorientation">
          <value tag="showaxisorientation" value="on"/>
        </properties>
        <properties key="locked">
          <value tag="locked" value="off"/>
        </properties>
        <properties key="scenelight">
          <value tag="scenelight" value="on"/>
        </properties>
        <properties key="totlightintensity">
          <value tag="totlightintensity" value="1.0"/>
        </properties>
        <properties key="usediffuse">
          <value tag="usediffuse" value="on"/>
        </properties>
        <properties key="usespecular">
          <value tag="usespecular" value="on"/>
        </properties>
        <properties key="globalambient">
          <value tag="globalambient" value="on"/>
        </properties>
        <properties key="totambient">
          <value tag="totambient" value="0.3"/>
        </properties>
        <properties key="ambientcolor">
          <value tag="ambientcolor" value="white"/>
        </properties>
        <properties key="customambientcolor">
          <value tag="customambientcolor" valueArray="1|3,'1','1','1'"/>
        </properties>
        <properties key="customambientcolor_vector_method">
          <value tag="customambientcolor_vector_method" value="step"/>
        </properties>
        <properties key="customambientcolor_vector_start">
          <value tag="customambientcolor_vector_start" value=""/>
        </properties>
        <properties key="customambientcolor_vector_stop">
          <value tag="customambientcolor_vector_stop" value=""/>
        </properties>
        <properties key="customambientcolor_vector_step">
          <value tag="customambientcolor_vector_step" value=""/>
        </properties>
        <properties key="customambientcolor_vector_numvalues">
          <value tag="customambientcolor_vector_numvalues" value=""/>
        </properties>
        <properties key="customambientcolor_vector_function">
          <value tag="customambientcolor_vector_function" value="none"/>
        </properties>
        <properties key="transparency">
          <value tag="transparency" value="off"/>
        </properties>
        <properties key="alpha">
          <value tag="alpha" value="0.5"/>
        </properties>
        <properties key="drawhidestatus">
          <value tag="drawhidestatus" value="hide"/>
        </properties>
        <properties key="geomhidestatus">
          <value tag="geomhidestatus" value="hide"/>
        </properties>
        <properties key="isnew">
          <value tag="isnew" value="off"/>
        </properties>
        <properties key="postviewkey">
          <value tag="postviewkey" value="rev3_3"/>
        </properties>
        <properties key="workplaneclip">
          <value tag="workplaneclip" value="off"/>
        </properties>
        <feature xsi:type="com.comsol.mph-v13:ViewFeatureList" model="/">
          <features key="lgt1">
            <value xsi:type="com.comsol.mph-v13:ViewFeature" tag="lgt1" entityName="Directional Light 1" entityComments="" entityAuthor="" entityCreationTime="1468597118953" operationID="DirectionalLight">
              <properties key="lightdirection">
                <value tag="lightdirection" valueArray="1|3,'4','3.7','-5'"/>
              </properties>
              <properties key="intensity">
                <value tag="intensity" value="0.8"/>
              </properties>
              <properties key="specular">
                <value tag="specular" value="1.0"/>
              </properties>
              <properties key="color">
                <value tag="color" value="white"/>
              </properties>
              <properties key="customcolor">
                <value tag="customcolor" valueArray="1|3,'1','1','1'"/>
              </properties>
              <properties key="customcolor_vector_method">
                <value tag="customcolor_vector_method" value="step"/>
              </properties>
              <properties key="customcolor_vector_start">
                <value tag="customcolor_vector_start" value=""/>
              </properties>
              <properties key="customcolor_vector_stop">
                <value tag="customcolor_vector_stop" value=""/>
              </properties>
              <properties key="customcolor_vector_step">
                <value tag="customcolor_vector_step" value=""/>
              </properties>
              <properties key="customcolor_vector_numvalues">
                <value tag="customcolor_vector_numvalues" value=""/>
              </properties>
              <properties key="customcolor_vector_function">
                <value tag="customcolor_vector_function" value="none"/>
              </properties>
              <properties key="cameracoord">
                <value tag="cameracoord" value="on"/>
              </properties>
              <properties key="showmarker">
                <value tag="showmarker" value="on"/>
              </properties>
              <feature xsi:type="com.comsol.mph-v13:ViewFeatureList" model="/"/>
            </value>
          </features>
          <features key="lgt2">
            <value xsi:type="com.comsol.mph-v13:ViewFeature" tag="lgt2" entityName="Directional Light 2" entityComments="" entityAuthor="" entityCreationTime="1468597118953" operationID="DirectionalLight">
              <properties key="lightdirection">
                <value tag="lightdirection" valueArray="1|3,'-4','-2','-1'"/>
              </properties>
              <properties key="intensity">
                <value tag="intensity" value="0.4"/>
              </properties>
              <properties key="specular">
                <value tag="specular" value="1.0"/>
              </properties>
              <properties key="color">
                <value tag="color" value="white"/>
              </properties>
              <properties key="customcolor">
                <value tag="customcolor" valueArray="1|3,'1','1','1'"/>
              </properties>
              <properties key="customcolor_vector_method">
                <value tag="customcolor_vector_method" value="step"/>
              </properties>
              <properties key="customcolor_vector_start">
                <value tag="customcolor_vector_start" value=""/>
              </properties>
              <properties key="customcolor_vector_stop">
                <value tag="customcolor_vector_stop" value=""/>
              </properties>
              <properties key="customcolor_vector_step">
                <value tag="customcolor_vector_step" value=""/>
              </properties>
              <properties key="customcolor_vector_numvalues">
                <value tag="customcolor_vector_numvalues" value=""/>
              </properties>
              <properties key="customcolor_vector_function">
                <value tag="customcolor_vector_function" value="none"/>
              </properties>
              <properties key="cameracoord">
                <value tag="cameracoord" value="on"/>
              </properties>
              <properties key="showmarker">
                <value tag="showmarker" value="on"/>
              </properties>
              <feature xsi:type="com.comsol.mph-v13:ViewFeatureList" model="/"/>
            </value>
          </features>
          <features key="lgt3">
            <value xsi:type="com.comsol.mph-v13:ViewFeature" tag="lgt3" entityName="Directional Light 3" entityComments="" entityAuthor="" entityCreationTime="1468597118953" operationID="DirectionalLight">
              <properties key="lightdirection">
                <value tag="lightdirection" valueArray="1|3,'0.5','-5','4'"/>
              </properties>
              <properties key="intensity">
                <value tag="intensity" value="0.55"/>
              </properties>
              <properties key="specular">
                <value tag="specular" value="1.0"/>
              </properties>
              <properties key="color">
                <value tag="color" value="white"/>
              </properties>
              <properties key="customcolor">
                <value tag="customcolor" valueArray="1|3,'1','1','1'"/>
              </properties>
              <properties key="customcolor_vector_method">
                <value tag="customcolor_vector_method" value="step"/>
              </properties>
              <properties key="customcolor_vector_start">
                <value tag="customcolor_vector_start" value=""/>
              </properties>
              <properties key="customcolor_vector_stop">
                <value tag="customcolor_vector_stop" value=""/>
              </properties>
              <properties key="customcolor_vector_step">
                <value tag="customcolor_vector_step" value=""/>
              </properties>
              <properties key="customcolor_vector_numvalues">
                <value tag="customcolor_vector_numvalues" value=""/>
              </properties>
              <properties key="customcolor_vector_function">
                <value tag="customcolor_vector_function" value="none"/>
              </properties>
              <properties key="cameracoord">
                <value tag="cameracoord" value="on"/>
              </properties>
              <properties key="showmarker">
                <value tag="showmarker" value="on"/>
              </properties>
              <feature xsi:type="com.comsol.mph-v13:ViewFeatureList" model="/"/>
            </value>
          </features>
        </feature>
        <hideObjects entityName="List" entityComments="" entityAuthor="" entityCreationTime="1468597118968" model="/"/>
        <hideEntities entityName="List" entityComments="" entityAuthor="" entityCreationTime="1468597118968" model="/"/>
        <camera tag="cam" entityName="Camera" entityComments="" entityAuthor="" entityCreationTime="1468597119062" operationID="Camera">
          <entityFlags>noremove</entityFlags>
          <entityFlags>nodeactivate</entityFlags>
          <properties key="projection">
            <value tag="projection" value="perspective"/>
          </properties>
          <properties key="orthoscale">
            <value tag="orthoscale" value="10"/>
          </properties>
          <properties key="zoomanglefull">
            <value tag="zoomanglefull" value="15.643394470214844"/>
          </properties>
          <properties key="preserveaspect">
            <value tag="preserveaspect" value="on"/>
          </properties>
          <properties key="position">
            <value tag="position" valueArray="1|3,'0','0','-0.0037086496595293283'"/>
          </properties>
          <properties key="target">
            <value tag="target" valueArray="1|3,'0','0','0'"/>
          </properties>
          <properties key="up">
            <value tag="up" valueArray="1|3,'0','1','-4.371138828673793E-8'"/>
          </properties>
          <properties key="rotationpoint">
            <value tag="rotationpoint" valueArray="1|3,'0','0','0'"/>
          </properties>
          <properties key="viewoffset">
            <value tag="viewoffset" valueArray="1|2,'-0.025402171537280083','-0.02038048952817917'"/>
          </properties>
          <feature xsi:type="com.comsol.mph-v13:ViewFeatureList" model="/"/>
        </camera>
      </value>
    </views>
  </view>
  <field entityName="List" entityComments="" entityAuthor="" entityCreationTime="1468296905184" model="/"/>
  <constr entityName="List" entityComments="" entityAuthor="" entityCreationTime="1468297971715" model="/"/>
  <expr entityName="Variables" entityComments="" entityAuthor="" entityCreationTime="1468296771758" model="/"/>
  <func entityName="Functions" entityComments="" entityAuthor="" entityCreationTime="1468296771758" model="/"/>
  <init entityName="List" entityComments="" entityAuthor="" entityCreationTime="1468296905637" model="/"/>
  <geom entityName="List" entityComments="" entityAuthor="" entityCreationTime="1468296771758" model="/">
    <geoms key="geom1">
      <value tag="geom1" storedParent="//@modelNode/@modelNodes[key='mod1']/@value" entityName="Geometry 1" entityComments="" entityAuthor="" entityCreationTime="1468296905152" assocID="1,0,177079362,-1423226052" angularUnit="deg" assocMaps="{0,1,2,3,4,5,6,7,8,9},{0,1,2,3,4,5,6,7,8,9},{0,1,2}" axisymmetric="true" current="//@geom/@geoms[key='geom1']/@value/@feature/@features[key='uni1']/@value" externallySet="false" geometryFrame="//@frame/@frames[key='material1']/@value" geomInfo="//@geom/@geoms[key='geom1']/@value/@geomnative" geomrep="comsol" inverseAssocMaps="{0,1,2,3,4,5,6,7,8,9},{0,1,2,3,4,5,6,7,8,9},{0,1,2}" lastBuiltFeature="//@geom/@geoms[key='geom1']/@value/@feature/@features[key='fin']/@value" lengthUnit="m" materialFrame="//@frame/@frames[key='material1']/@value" meshFrame="//@frame/@frames[key='material1']/@value" sdim="2" sequenceType="STANDARD" spatialFrame="//@frame/@frames[key='spatial1']/@value" xmeshIndex="1">
        <entityFlags>nodeactivate</entityFlags>
        <geomnative tag="/geom4.mphbin" numEntities="9,9,2" numEntitiesMesh="9,9,2" spaceDim="2"/>
        <feature model="/" sequence="//@geom/@geoms[key='geom1']/@value">
          <features key="r1">
            <value xsi:type="com.comsol.mph-v13:GeomFeature" tag="r1" entityName="Rectangle 1" entityComments="" entityAuthor="" entityCreationTime="1468297267893" operationID="Rectangle" key="true[deg]basecornerlayerlayerbottomonlayerleftofflayerrightofflayertopofflx3.0E-4ly1.9999999999999998E-5pos0.0|0.0|posconstroff|off|rot0.0rotconstroffsize3.0E-4|1.9999999999999998E-5|sizeconstroff|off|typesolidx0.0y0.0" status="built" buildStatus="built" assocConfig="ACED0005757200055B5B5B5B49D3650077CA37F6DD020000787000000004757200045B5B5B494B8DF625CB5230D4020000787000000004757200035B5B4917F7E44F198F893C020000787000000001757200025B494DBA602676EAB2A502000078700000000200000000000000037571007E0004000000017571007E00060000000200000001000000027571007E0004000000017571007E00060000000200000000000000017571007E0004000000017571007E00060000000200000003000000027571007E0002000000047571007E0004000000017571007E000600000001000000037571007E0004000000017571007E000600000001000000017571007E0004000000017571007E000600000001000000007571007E0004000000017571007E000600000001000000027571007E0002000000007571007E0002000000057571007E0004000000007571007E0004000000007571007E0004000000007571007E0004000000007571007E0004000000017571007E00060000000100000001" cacheTag="-5210023571601047541" id="3" sequence="//@geom/@geoms[key='geom1']/@value">
              <properties key="createselection">
                <value tag="createselection" value="off"/>
              </properties>
              <properties key="posconstr">
                <value tag="posconstr" valueArray="1|2,'off','off'"/>
              </properties>
              <properties key="pos">
                <value tag="pos" value="0 0" valueArray="1|2,'0','0'"/>
              </properties>
              <properties key="x">
                <value tag="x" value="0"/>
              </properties>
              <properties key="y">
                <value tag="y" value="0"/>
              </properties>
              <properties key="rotconstr">
                <value tag="rotconstr" value="off"/>
              </properties>
              <properties key="rot">
                <value tag="rot" value="0"/>
              </properties>
              <properties key="type">
                <value tag="type" value="solid"/>
              </properties>
              <properties key="base">
                <value tag="base" value="corner"/>
              </properties>
              <properties key="layerold">
                <value tag="layerold" valueArray="1|0"/>
              </properties>
              <properties key="layername">
                <value tag="layername" valueArray="1|0"/>
              </properties>
              <properties key="layer">
                <value tag="layer" valueArray="1|0"/>
              </properties>
              <properties key="layer_vector_method">
                <value tag="layer_vector_method" value="step"/>
              </properties>
              <properties key="layer_vector_start">
                <value tag="layer_vector_start" value=""/>
              </properties>
              <properties key="layer_vector_stop">
                <value tag="layer_vector_stop" value=""/>
              </properties>
              <properties key="layer_vector_step">
                <value tag="layer_vector_step" value=""/>
              </properties>
              <properties key="layer_vector_numvalues">
                <value tag="layer_vector_numvalues" value=""/>
              </properties>
              <properties key="layer_vector_function">
                <value tag="layer_vector_function" value="none"/>
              </properties>
              <properties key="layerleft">
                <value tag="layerleft" value="off"/>
              </properties>
              <properties key="layerright">
                <value tag="layerright" value="off"/>
              </properties>
              <properties key="layerbottom">
                <value tag="layerbottom" value="on"/>
              </properties>
              <properties key="layertop">
                <value tag="layertop" value="off"/>
              </properties>
              <properties key="lx">
                <value tag="lx" value="a/2"/>
              </properties>
              <properties key="ly">
                <value tag="ly" value="cell_h"/>
              </properties>
              <properties key="sizeconstr">
                <value tag="sizeconstr" valueArray="1|2,'off','off'"/>
              </properties>
              <properties key="size">
                <value tag="size" valueArray="1|2,'a/2','cell_h'"/>
              </properties>
              <feature xsi:type="com.comsol.mph-v13:GeomFeatureList" model="/" sequence="//@geom/@geoms[key='geom1']/@value"/>
              <geom model="/">
                <objects key="r1(1)">
                  <value tag="r1(1)" entityName="Rectangle[geometry]" entityComments="" entityAuthor="" entityCreationTime="1468297333144" assocID="3,0,-1213053142,1598996491">
                    <entityFlags>norename</entityFlags>
                    <geomnative tag="/geom5.mphbin" numEntities="4,4,1" numEntitiesMesh="4,4,1" spaceDim="2"/>
                  </value>
                </objects>
              </geom>
            </value>
          </features>
          <features key="r2">
            <value xsi:type="com.comsol.mph-v13:GeomFeature" tag="r2" entityName="Rectangle 2" entityComments="" entityAuthor="" entityCreationTime="1468297351519" operationID="Rectangle" key="true[deg]basecornerlayerlayerbottomonlayerleftofflayerrightofflayertopofflx0.0012ly4.9999999999999996E-5pos0.0|-4.9999999999999996E-5|posconstroff|off|rot0.0rotconstroffsize0.0012|4.9999999999999996E-5|sizeconstroff|off|typesolidx0.0y-4.9999999999999996E-5" status="built" buildStatus="built" assocConfig="ACED0005757200055B5B5B5B49D3650077CA37F6DD020000787000000004757200045B5B5B494B8DF625CB5230D4020000787000000004757200035B5B4917F7E44F198F893C020000787000000001757200025B494DBA602676EAB2A502000078700000000200000000000000037571007E0004000000017571007E00060000000200000001000000027571007E0004000000017571007E00060000000200000000000000017571007E0004000000017571007E00060000000200000003000000027571007E0002000000047571007E0004000000017571007E000600000001000000037571007E0004000000017571007E000600000001000000017571007E0004000000017571007E000600000001000000007571007E0004000000017571007E000600000001000000027571007E0002000000007571007E0002000000057571007E0004000000007571007E0004000000007571007E0004000000007571007E0004000000007571007E0004000000017571007E00060000000100000001" cacheTag="-1201517028918649699" id="4" sequence="//@geom/@geoms[key='geom1']/@value">
              <properties key="createselection">
                <value tag="createselection" value="off"/>
              </properties>
              <properties key="posconstr">
                <value tag="posconstr" valueArray="1|2,'off','off'"/>
              </properties>
              <properties key="pos">
                <value tag="pos" valueArray="1|2,'0','-sub_H'"/>
              </properties>
              <properties key="x">
                <value tag="x" value="0"/>
              </properties>
              <properties key="y">
                <value tag="y" value="-sub_H"/>
              </properties>
              <properties key="rotconstr">
                <value tag="rotconstr" value="off"/>
              </properties>
              <properties key="rot">
                <value tag="rot" value="0"/>
              </properties>
              <properties key="type">
                <value tag="type" value="solid"/>
              </properties>
              <properties key="base">
                <value tag="base" value="corner"/>
              </properties>
              <properties key="layerold">
                <value tag="layerold" valueArray="1|0"/>
              </properties>
              <properties key="layername">
                <value tag="layername" valueArray="1|0"/>
              </properties>
              <properties key="layer">
                <value tag="layer" valueArray="1|0"/>
              </properties>
              <properties key="layer_vector_method">
                <value tag="layer_vector_method" value="step"/>
              </properties>
              <properties key="layer_vector_start">
                <value tag="layer_vector_start" value=""/>
              </properties>
              <properties key="layer_vector_stop">
                <value tag="layer_vector_stop" value=""/>
              </properties>
              <properties key="layer_vector_step">
                <value tag="layer_vector_step" value=""/>
              </properties>
              <properties key="layer_vector_numvalues">
                <value tag="layer_vector_numvalues" value=""/>
              </properties>
              <properties key="layer_vector_function">
                <value tag="layer_vector_function" value="none"/>
              </properties>
              <properties key="layerleft">
                <value tag="layerleft" value="off"/>
              </properties>
              <properties key="layerright">
                <value tag="layerright" value="off"/>
              </properties>
              <properties key="layerbottom">
                <value tag="layerbottom" value="on"/>
              </properties>
              <properties key="layertop">
                <value tag="layertop" value="off"/>
              </properties>
              <properties key="lx">
                <value tag="lx" value="W/2"/>
              </properties>
              <properties key="ly">
                <value tag="ly" value="sub_H"/>
              </properties>
              <properties key="sizeconstr">
                <value tag="sizeconstr" valueArray="1|2,'off','off'"/>
              </properties>
              <properties key="size">
                <value tag="size" valueArray="1|2,'W/2','sub_H'"/>
              </properties>
              <feature xsi:type="com.comsol.mph-v13:GeomFeatureList" model="/" sequence="//@geom/@geoms[key='geom1']/@value"/>
              <geom model="/">
                <objects key="r2(1)">
                  <value tag="r2(1)" entityName="Rectangle[geometry]" entityComments="" entityAuthor="" entityCreationTime="1468297387895" assocID="4,0,-279749984,-877093731">
                    <entityFlags>norename</entityFlags>
                    <geomnative tag="/geom6.mphbin" numEntities="4,4,1" numEntitiesMesh="4,4,1" spaceDim="2"/>
                  </value>
                </objects>
              </geom>
            </value>
          </features>
          <features key="r3">
            <value xsi:type="com.comsol.mph-v13:GeomFeature" tag="r3" activeFlag="false" entityName="Rectangle 3" entityComments="" entityAuthor="" entityCreationTime="1468856757901" operationID="Rectangle" key="[notactive]" status="built" buildStatus="built" assocConfig="ACED0005757200055B5B5B5B49D3650077CA37F6DD020000787000000004757200045B5B5B494B8DF625CB5230D4020000787000000004757200035B5B4917F7E44F198F893C020000787000000001757200025B494DBA602676EAB2A502000078700000000200000000000000037571007E0004000000017571007E00060000000200000001000000027571007E0004000000017571007E00060000000200000000000000017571007E0004000000017571007E00060000000200000003000000027571007E0002000000047571007E0004000000017571007E000600000001000000037571007E0004000000017571007E000600000001000000017571007E0004000000017571007E000600000001000000007571007E0004000000017571007E000600000001000000027571007E0002000000007571007E0002000000057571007E0004000000007571007E0004000000007571007E0004000000007571007E0004000000007571007E0004000000017571007E00060000000100000001" cacheTag="3605301660875713338" id="13" sequence="//@geom/@geoms[key='geom1']/@value">
              <properties key="createselection">
                <value tag="createselection" value="off"/>
              </properties>
              <properties key="posconstr">
                <value tag="posconstr" valueArray="1|2,'off','off'"/>
              </properties>
              <properties key="pos">
                <value tag="pos" valueArray="1|2,'a/2','0'"/>
              </properties>
              <properties key="x">
                <value tag="x" value="a/2"/>
              </properties>
              <properties key="y">
                <value tag="y" value="0"/>
              </properties>
              <properties key="rotconstr">
                <value tag="rotconstr" value="off"/>
              </properties>
              <properties key="rot">
                <value tag="rot" value="0"/>
              </properties>
              <properties key="type">
                <value tag="type" value="solid"/>
              </properties>
              <properties key="base">
                <value tag="base" value="corner"/>
              </properties>
              <properties key="layerold">
                <value tag="layerold" valueArray="1|0"/>
              </properties>
              <properties key="layername">
                <value tag="layername" valueArray="1|0"/>
              </properties>
              <properties key="layer">
                <value tag="layer" valueArray="1|0"/>
              </properties>
              <properties key="layer_vector_method">
                <value tag="layer_vector_method" value="step"/>
              </properties>
              <properties key="layer_vector_start">
                <value tag="layer_vector_start" value=""/>
              </properties>
              <properties key="layer_vector_stop">
                <value tag="layer_vector_stop" value=""/>
              </properties>
              <properties key="layer_vector_step">
                <value tag="layer_vector_step" value=""/>
              </properties>
              <properties key="layer_vector_numvalues">
                <value tag="layer_vector_numvalues" value=""/>
              </properties>
              <properties key="layer_vector_function">
                <value tag="layer_vector_function" value="none"/>
              </properties>
              <properties key="layerleft">
                <value tag="layerleft" value="off"/>
              </properties>
              <properties key="layerright">
                <value tag="layerright" value="off"/>
              </properties>
              <properties key="layerbottom">
                <value tag="layerbottom" value="on"/>
              </properties>
              <properties key="layertop">
                <value tag="layertop" value="off"/>
              </properties>
              <properties key="lx">
                <value tag="lx" value="2[um]"/>
              </properties>
              <properties key="ly">
                <value tag="ly" value="2[um]"/>
              </properties>
              <properties key="sizeconstr">
                <value tag="sizeconstr" valueArray="1|2,'off','off'"/>
              </properties>
              <properties key="size">
                <value tag="size" valueArray="1|2,'2[um]','2[um]'"/>
              </properties>
              <feature xsi:type="com.comsol.mph-v13:GeomFeatureList" model="/" sequence="//@geom/@geoms[key='geom1']/@value"/>
              <geom model="/">
                <objects key="r3(1)">
                  <value tag="r3(1)" activeFlag="false" entityName="Rectangle[geometry]" entityComments="" entityAuthor="" entityCreationTime="1468856770042">
                    <entityFlags>norename</entityFlags>
                    <geomnative numEntities="4,4,1" numEntitiesMesh="4,4,1" spaceDim="2"/>
                  </value>
                </objects>
              </geom>
            </value>
          </features>
          <features key="c1">
            <value xsi:type="com.comsol.mph-v13:GeomFeature" tag="c1" activeFlag="false" entityName="Circle 1" entityComments="" entityAuthor="" entityCreationTime="1468856848692" operationID="Circle" key="[notactive]" status="built" buildStatus="built" assocConfig="ACED0005757200055B5B5B5B49D3650077CA37F6DD020000787000000004757200045B5B5B494B8DF625CB5230D4020000787000000004757200035B5B4917F7E44F198F893C020000787000000001757200025B494DBA602676EAB2A5020000787000000001000000007571007E0004000000017571007E000600000001000000017571007E0004000000017571007E000600000001000000027571007E0004000000017571007E000600000001000000037571007E0002000000047571007E0004000000017571007E000600000001000000007571007E0004000000017571007E000600000001000000017571007E0004000000017571007E000600000001000000027571007E0004000000017571007E000600000001000000037571007E0002000000007571007E0002000000027571007E0004000000007571007E0004000000017571007E00060000000100000001" cacheTag="-5095598590319675236" id="15" sequence="//@geom/@geoms[key='geom1']/@value">
              <properties key="createselection">
                <value tag="createselection" value="off"/>
              </properties>
              <properties key="posconstr">
                <value tag="posconstr" valueArray="1|2,'off','off'"/>
              </properties>
              <properties key="pos">
                <value tag="pos" valueArray="1|2,'a/2+2[um]','2[um]'"/>
              </properties>
              <properties key="x">
                <value tag="x" value="a/2+2[um]"/>
              </properties>
              <properties key="y">
                <value tag="y" value="2[um]"/>
              </properties>
              <properties key="rotconstr">
                <value tag="rotconstr" value="off"/>
              </properties>
              <properties key="rot">
                <value tag="rot" value="0"/>
              </properties>
              <properties key="type">
                <value tag="type" value="solid"/>
              </properties>
              <properties key="base">
                <value tag="base" value="center"/>
              </properties>
              <properties key="layerold">
                <value tag="layerold" valueArray="1|0"/>
              </properties>
              <properties key="layername">
                <value tag="layername" valueArray="1|0"/>
              </properties>
              <properties key="layer">
                <value tag="layer" valueArray="1|0"/>
              </properties>
              <properties key="layer_vector_method">
                <value tag="layer_vector_method" value="step"/>
              </properties>
              <properties key="layer_vector_start">
                <value tag="layer_vector_start" value=""/>
              </properties>
              <properties key="layer_vector_stop">
                <value tag="layer_vector_stop" value=""/>
              </properties>
              <properties key="layer_vector_step">
                <value tag="layer_vector_step" value=""/>
              </properties>
              <properties key="layer_vector_numvalues">
                <value tag="layer_vector_numvalues" value=""/>
              </properties>
              <properties key="layer_vector_function">
                <value tag="layer_vector_function" value="none"/>
              </properties>
              <properties key="rconstr">
                <value tag="rconstr" value="off"/>
              </properties>
              <properties key="r">
                <value tag="r" value="2[um]"/>
              </properties>
              <properties key="angleconstr">
                <value tag="angleconstr" value="on"/>
              </properties>
              <properties key="angle">
                <value tag="angle" value="360"/>
              </properties>
              <feature xsi:type="com.comsol.mph-v13:GeomFeatureList" model="/" sequence="//@geom/@geoms[key='geom1']/@value"/>
              <geom model="/">
                <objects key="c1(1)">
                  <value tag="c1(1)" activeFlag="false" entityName="Circle" entityComments="" entityAuthor="" entityCreationTime="1468856890872">
                    <entityFlags>norename</entityFlags>
                    <geomnative numEntities="4,4,1" numEntitiesMesh="4,4,1" spaceDim="2"/>
                  </value>
                </objects>
              </geom>
            </value>
          </features>
          <features key="dif1">
            <value xsi:type="com.comsol.mph-v13:GeomFeature" tag="dif1" activeFlag="false" entityName="Difference 1" entityComments="" entityAuthor="" entityCreationTime="1468856921247" operationID="Difference" key="[notactive]" status="built" buildStatus="built" cacheTag="-1396825645906134159" id="16" sequence="//@geom/@geoms[key='geom1']/@value">
              <properties key="createselection">
                <value tag="createselection" value="off"/>
              </properties>
              <properties key="input">
                <value tag="input">
                  <selection xsi:type="com.comsol.mph-v13:LocalGeomObjectSelection" selType="object" property="//@geom/@geoms[key='geom1']/@value/@feature/@features[key='dif1']/@value/@properties[key='input']/@value" geom="//@geom/@geoms[key='geom1']/@value" owner="//@geom/@geoms[key='geom1']/@value/@feature/@features[key='dif1']/@value" dim="-1">
                    <objects feature="//@geom/@geoms[key='geom1']/@value/@feature/@features[key='r3']/@value" assocIds="{13,0,839424706,1151298362}"/>
                  </selection>
                </value>
              </properties>
              <properties key="input2">
                <value tag="input2">
                  <selection xsi:type="com.comsol.mph-v13:LocalGeomObjectSelection" selType="object" property="//@geom/@geoms[key='geom1']/@value/@feature/@features[key='dif1']/@value/@properties[key='input2']/@value" geom="//@geom/@geoms[key='geom1']/@value" owner="//@geom/@geoms[key='geom1']/@value/@feature/@features[key='dif1']/@value" dim="-1">
                    <objects feature="//@geom/@geoms[key='geom1']/@value/@feature/@features[key='c1']/@value" assocIds="{15,0,-1186411500,1778628764}"/>
                  </selection>
                </value>
              </properties>
              <properties key="keep">
                <value tag="keep" value="off"/>
              </properties>
              <properties key="intbnd">
                <value tag="intbnd" value="off"/>
              </properties>
              <properties key="edge">
                <value tag="edge" value="all"/>
              </properties>
              <properties key="point">
                <value tag="point" value="none"/>
              </properties>
              <properties key="repairtol">
                <value tag="repairtol" value="1.0E-6"/>
              </properties>
              <properties key="regularize">
                <value tag="regularize" value="on"/>
              </properties>
              <properties key="geomrep">
                <value tag="geomrep" value="comsol"/>
              </properties>
              <feature xsi:type="com.comsol.mph-v13:GeomFeatureList" model="/" sequence="//@geom/@geoms[key='geom1']/@value"/>
              <geom model="/">
                <objects key="dif1(1)">
                  <value tag="dif1(1)" activeFlag="false" entityName="Difference" entityComments="" entityAuthor="" entityCreationTime="1468856930745">
                    <entityFlags>norename</entityFlags>
                    <geomnative numEntities="3,3,1" numEntitiesMesh="3,3,1" spaceDim="2"/>
                  </value>
                </objects>
              </geom>
            </value>
          </features>
          <features key="uni1">
            <value xsi:type="com.comsol.mph-v13:GeomFeature" tag="uni1" activeFlag="false" entityName="Union 1" entityComments="" entityAuthor="" entityCreationTime="1468856945607" operationID="Union" key="[notactive]" status="built" buildStatus="built" cacheTag="-5800564560326317649" id="17" sequence="//@geom/@geoms[key='geom1']/@value">
              <properties key="createselection">
                <value tag="createselection" value="off"/>
              </properties>
              <properties key="input">
                <value tag="input">
                  <selection xsi:type="com.comsol.mph-v13:LocalGeomObjectSelection" selType="object" property="//@geom/@geoms[key='geom1']/@value/@feature/@features[key='uni1']/@value/@properties[key='input']/@value" geom="//@geom/@geoms[key='geom1']/@value" owner="//@geom/@geoms[key='geom1']/@value/@feature/@features[key='uni1']/@value" dim="-1">
                    <objects feature="//@geom/@geoms[key='geom1']/@value/@feature/@features[key='dif1']/@value" assocIds="{16,0,-325223815,-895747215}"/>
                    <objects feature="//@geom/@geoms[key='geom1']/@value/@feature/@features[key='r1']/@value" assocIds="{3,0,-1213053142,1598996491}" geomOK="true"/>
                  </selection>
                </value>
              </properties>
              <properties key="keep">
                <value tag="keep" value="off"/>
              </properties>
              <properties key="intbnd">
                <value tag="intbnd" value="off"/>
              </properties>
              <properties key="edge">
                <value tag="edge" value="all"/>
              </properties>
              <properties key="point">
                <value tag="point" value="none"/>
              </properties>
              <properties key="repairtol">
                <value tag="repairtol" value="1.0E-6"/>
              </properties>
              <properties key="regularize">
                <value tag="regularize" value="on"/>
              </properties>
              <properties key="geomrep">
                <value tag="geomrep" value="comsol"/>
              </properties>
              <feature xsi:type="com.comsol.mph-v13:GeomFeatureList" model="/" sequence="//@geom/@geoms[key='geom1']/@value"/>
              <geom model="/">
                <objects key="uni1(1)">
                  <value tag="uni1(1)" activeFlag="false" entityName="Union" entityComments="" entityAuthor="" entityCreationTime="1468856952466">
                    <entityFlags>norename</entityFlags>
                    <geomnative numEntities="6,6,1" numEntitiesMesh="6,6,1" spaceDim="2"/>
                  </value>
                </objects>
              </geom>
            </value>
          </features>
          <features key="fin">
            <value xsi:type="com.comsol.mph-v13:GeomFeature" tag="fin" entityName="Form Assembly" entityComments="" entityAuthor="" entityCreationTime="1468296905152" operationID="Finalize" key="true[deg]actionassemblycreatepairsongeomrepcomsolimprintonpairtypeidentityrepairtol1.0E-6" status="built" buildStatus="built" cacheTag="760550071458286396" id="1" sequence="//@geom/@geoms[key='geom1']/@value" outputSelection="//@geom/@geoms[key='geom1']/@value/@selection/@objects[key='geom1_fin_pc8_src']/@value //@geom/@geoms[key='geom1']/@value/@selection/@objects[key='geom1_fin_pc8_dst']/@value">
              <entityFlags>noremove</entityFlags>
              <entityFlags>nodeactivate</entityFlags>
              <entityFlags>norename</entityFlags>
              <properties key="action">
                <value tag="action" value="assembly"/>
              </properties>
              <properties key="imprint">
                <value tag="imprint" value="on"/>
              </properties>
              <properties key="createpairs">
                <value tag="createpairs" value="on"/>
              </properties>
              <properties key="pairtype">
                <value tag="pairtype" value="identity"/>
              </properties>
              <properties key="repairtol">
                <value tag="repairtol" value="1.0E-6"/>
              </properties>
              <properties key="geomrep">
                <value tag="geomrep" value="comsol"/>
              </properties>
              <feature xsi:type="com.comsol.mph-v13:GeomFeatureList" model="/" sequence="//@geom/@geoms[key='geom1']/@value"/>
              <geom model="/">
                <objects key="fin(1)">
                  <value tag="fin(1)" entityName="Finalize" entityComments="" entityAuthor="" entityCreationTime="1468296980873" assocID="1,0,177079362,-1423226052">
                    <entityFlags>norename</entityFlags>
                    <geomnative tag="/geom4.mphbin" numEntities="9,9,2" numEntitiesMesh="9,9,2" spaceDim="2"/>
                  </value>
                </objects>
              </geom>
            </value>
          </features>
        </feature>
        <selection model="/">
          <objects key="geom1_fin_pc8_src">
            <value tag="geom1_fin_pc8_src" entityComments="" entityAuthor="" entityCreationTime="1468857214251" selType="objectdim" geom="//@geom/@geoms[key='geom1']/@value" owner="//@geom/@geoms[key='geom1']/@value/@feature/@features[key='fin']/@value" dim="1">
              <entityFlags>nodeactivate</entityFlags>
              <entityFlags>noremove</entityFlags>
              <entityFlags>norename</entityFlags>
              <objects useObject="true" geom="//@geom/@geoms[key='geom1']/@value/@feature/@features[key='fin']/@value/@geom/@objects[key='fin(1)']/@value" domains="10,3" assocIds="{1,0,177079362,-1423226052}"/>
            </value>
          </objects>
          <objects key="geom1_fin_pc8_dst">
            <value tag="geom1_fin_pc8_dst" entityComments="" entityAuthor="" entityCreationTime="1468857214251" selType="objectdim" geom="//@geom/@geoms[key='geom1']/@value" owner="//@geom/@geoms[key='geom1']/@value/@feature/@features[key='fin']/@value" dim="1">
              <entityFlags>nodeactivate</entityFlags>
              <entityFlags>noremove</entityFlags>
              <entityFlags>norename</entityFlags>
              <objects useObject="true" geom="//@geom/@geoms[key='geom1']/@value/@feature/@features[key='fin']/@value/@geom/@objects[key='fin(1)']/@value" domains="10,7" assocIds="{1,0,177079362,-1423226052}"/>
            </value>
          </objects>
        </selection>
      </value>
    </geoms>
  </geom>
  <mesh entityName="Meshes" entityComments="" entityAuthor="" entityCreationTime="1468296771758" model="/">
    <meshes key="mesh1">
      <value tag="mesh1" entityName="Mesh 1" entityComments="" entityAuthor="" entityCreationTime="1468296905184" cacheTagCurrent="6332375837160528539" currentFeature="//@mesh/@meshes[key='mesh1']/@value/@feature/@features[key='ftri1']/@value" geom="//@geom/@geoms[key='geom1']/@value" lastBuiltFeature="//@mesh/@meshes[key='mesh1']/@value/@feature/@features[key='ftri1']/@value" toolsSize="3.0" constructionEntitiesToKeep="{},{},{}">
        <entityFlags>nodeactivate</entityFlags>
        <importAssoc tag="/meshassoc2.mphbin"/>
        <feature model="/" sequence="//@mesh/@meshes[key='mesh1']/@value">
          <features key="size">
            <value xsi:type="com.comsol.mph-v13:MeshFeature" tag="size" entityName="Size" entityComments="" entityAuthor="" entityCreationTime="1468297461568" operationID="MeshSizeDefault" key="true[deg]hcurve0.25hgrad1.25hmax6.0E-6hmin2.5E-8hnarrow1.0tabledefault" status="built" buildStatus="built" sequence="//@mesh/@meshes[key='mesh1']/@value">
              <entityFlags>nodeactivate</entityFlags>
              <entityFlags>noremove</entityFlags>
              <entityFlags>norename</entityFlags>
              <properties key="table">
                <value tag="table" value="default"/>
              </properties>
              <properties key="hmax">
                <value tag="hmax" value="6 [um]"/>
              </properties>
              <properties key="hmin">
                <value tag="hmin" value="2.5E-8"/>
              </properties>
              <properties key="hcurve">
                <value tag="hcurve" value="0.25"/>
              </properties>
              <properties key="hnarrow">
                <value tag="hnarrow" value="1"/>
              </properties>
              <properties key="hgrad">
                <value tag="hgrad" value="1.25"/>
              </properties>
              <properties key="hauto">
                <value tag="hauto" value="3"/>
              </properties>
              <properties key="custom">
                <value tag="custom" value="on"/>
              </properties>
              <feature xsi:type="com.comsol.mph-v13:MeshFeatureList" model="/" sequence="//@mesh/@meshes[key='mesh1']/@value"/>
            </value>
          </features>
          <features key="ftri1">
            <value xsi:type="com.comsol.mph-v13:MeshFeature" tag="ftri1" entityName="Free Triangular 1" entityComments="" entityAuthor="" entityCreationTime="1468334043337" operationID="FreeTri" key="true[deg]continueonmethodautosmoothcontrolonsmoothmaxdepth8smoothmaxiter8xscale1.0yscale1.0MESHREMAINING" status="built" buildStatus="built" sequence="//@mesh/@meshes[key='mesh1']/@value">
              <selection xsi:type="com.comsol.mph-v13:MeshSelection" entityName="Selection" entityComments="" entityAuthor="" entityCreationTime="1468334043337" selType="meshremaining"/>
              <properties key="continue">
                <value tag="continue" value="on"/>
              </properties>
              <properties key="xscale">
                <value tag="xscale" value="1"/>
              </properties>
              <properties key="yscale">
                <value tag="yscale" value="1"/>
              </properties>
              <properties key="smoothcontrol">
                <value tag="smoothcontrol" value="on"/>
              </properties>
              <properties key="smoothmaxiter">
                <value tag="smoothmaxiter" value="8"/>
              </properties>
              <properties key="smoothmaxdepth">
                <value tag="smoothmaxdepth" value="8"/>
              </properties>
              <properties key="method">
                <value tag="method" value="auto"/>
              </properties>
              <feature xsi:type="com.comsol.mph-v13:MeshFeatureList" model="/" sequence="//@mesh/@meshes[key='mesh1']/@value"/>
            </value>
          </features>
        </feature>
        <meshnative tag="/mesh2.mphbin" numEntities="9,9,2" numEntitiesMesh="9,9,2" spaceDim="2"/>
      </value>
    </meshes>
  </mesh>
  <modelNode model="/">
    <modelNodes key="mod1">
      <value tag="mod1" entityName="Model 1" entityComments="" entityAuthor="" entityCreationTime="1468296905152" identifier="mod1">
        <entityFlags>nodeactivate</entityFlags>
      </value>
    </modelNodes>
  </modelNode>
  <shape entityName="List" entityComments="" entityAuthor="" entityCreationTime="1468296905184" model="/"/>
  <material entityName="Materials" entityComments="" entityAuthor="" entityCreationTime="1468296771758" model="/">
    <materials key="mat1">
      <value tag="mat1" storedParent="//@modelNode/@modelNodes[key='mod1']/@value" entityName="cell" entityComments="" entityAuthor="" entityCreationTime="1468297560725" identifier="mat1">
        <selection xsi:type="com.comsol.mph-v13:XDLocalSelection" entityName="Selection" entityComments="" entityAuthor="" entityCreationTime="1468297560725" selType="geomdim" geom="//@geom/@geoms[key='geom1']/@value" domains="3,2" dim="2" hDim="2"/>
        <properties key="family">
          <value tag="family" value="plastic"/>
        </properties>
        <properties key="specular">
          <value tag="specular" value="white"/>
        </properties>
        <properties key="customspecular">
          <value tag="customspecular" valueArray="1|3,'1','1','1'"/>
        </properties>
        <properties key="customspecular_vector_method">
          <value tag="customspecular_vector_method" value="step"/>
        </properties>
        <properties key="customspecular_vector_start">
          <value tag="customspecular_vector_start" value=""/>
        </properties>
        <properties key="customspecular_vector_stop">
          <value tag="customspecular_vector_stop" value=""/>
        </properties>
        <properties key="customspecular_vector_step">
          <value tag="customspecular_vector_step" value=""/>
        </properties>
        <properties key="customspecular_vector_numvalues">
          <value tag="customspecular_vector_numvalues" value=""/>
        </properties>
        <properties key="customspecular_vector_function">
          <value tag="customspecular_vector_function" value="none"/>
        </properties>
        <properties key="diffuse">
          <value tag="diffuse" value="white"/>
        </properties>
        <properties key="customdiffuse">
          <value tag="customdiffuse" valueArray="1|3,'1','1','1'"/>
        </properties>
        <properties key="customdiffuse_vector_method">
          <value tag="customdiffuse_vector_method" value="step"/>
        </properties>
        <properties key="customdiffuse_vector_start">
          <value tag="customdiffuse_vector_start" value=""/>
        </properties>
        <properties key="customdiffuse_vector_stop">
          <value tag="customdiffuse_vector_stop" value=""/>
        </properties>
        <properties key="customdiffuse_vector_step">
          <value tag="customdiffuse_vector_step" value=""/>
        </properties>
        <properties key="customdiffuse_vector_numvalues">
          <value tag="customdiffuse_vector_numvalues" value=""/>
        </properties>
        <properties key="customdiffuse_vector_function">
          <value tag="customdiffuse_vector_function" value="none"/>
        </properties>
        <properties key="ambient">
          <value tag="ambient" value="white"/>
        </properties>
        <properties key="customambient">
          <value tag="customambient" valueArray="1|3,'1','1','1'"/>
        </properties>
        <properties key="customambient_vector_method">
          <value tag="customambient_vector_method" value="step"/>
        </properties>
        <properties key="customambient_vector_start">
          <value tag="customambient_vector_start" value=""/>
        </properties>
        <properties key="customambient_vector_stop">
          <value tag="customambient_vector_stop" value=""/>
        </properties>
        <properties key="customambient_vector_step">
          <value tag="customambient_vector_step" value=""/>
        </properties>
        <properties key="customambient_vector_numvalues">
          <value tag="customambient_vector_numvalues" value=""/>
        </properties>
        <properties key="customambient_vector_function">
          <value tag="customambient_vector_function" value="none"/>
        </properties>
        <properties key="noise">
          <value tag="noise" value="off"/>
        </properties>
        <properties key="noisescale">
          <value tag="noisescale" value="0"/>
        </properties>
        <properties key="noisefreq">
          <value tag="noisefreq" value="0"/>
        </properties>
        <properties key="alpha">
          <value tag="alpha" value="1"/>
        </properties>
        <properties key="lighting">
          <value tag="lighting" value="simple"/>
        </properties>
        <properties key="fresnel">
          <value tag="fresnel" value="0.5"/>
        </properties>
        <properties key="roughness">
          <value tag="roughness" value="0.1"/>
        </properties>
        <properties key="shininess">
          <value tag="shininess" value="100"/>
        </properties>
        <properties key="lastfamily">
          <value tag="lastfamily" value="plastic"/>
        </properties>
        <materialmodel entityName="List" entityComments="" entityAuthor="" entityCreationTime="1468297560725" model="/">
          <models key="def">
            <value tag="def" entityName="Basic" entityComments="" entityAuthor="" entityCreationTime="1468297560741" identifier="def">
              <entityFlags>noremove</entityFlags>
              <entityFlags>norename</entityFlags>
              <param key="youngsmodulus">
                <value tag="youngsmodulus" value="1|1,'E_cell'"/>
              </param>
              <param key="poissonsratio">
                <value tag="poissonsratio" value="1|1,'.48'"/>
              </param>
              <param key="density">
                <value tag="density" value="1|1,'1'"/>
              </param>
              <param key="thermalexpansioncoefficient">
                <value tag="thermalexpansioncoefficient" value="9|1,'alpha'|1,'0'|1,'0'|1,'0'|1,'alpha'|1,'0'|1,'0'|1,'0'|1,'alpha'"/>
              </param>
              <param key="thermalconductivity">
                <value tag="thermalconductivity" value="9|1,'10'|1,'0'|1,'0'|1,'0'|1,'10'|1,'0'|1,'0'|1,'0'|1,'10'"/>
              </param>
              <param key="heatcapacity">
                <value tag="heatcapacity" value="1|1,'1'"/>
              </param>
              <func model="/"/>
            </value>
          </models>
        </materialmodel>
      </value>
    </materials>
    <materials key="mat2">
      <value tag="mat2" storedParent="//@modelNode/@modelNodes[key='mod1']/@value" entityName="sub" entityComments="" entityAuthor="" entityCreationTime="1468297569319" identifier="mat2">
        <selection xsi:type="com.comsol.mph-v13:XDLocalSelection" entityName="Selection" entityComments="" entityAuthor="" entityCreationTime="1468297569319" selType="geomdim" geom="//@geom/@geoms[key='geom1']/@value" domains="3,1" dim="2" hDim="2"/>
        <properties key="family">
          <value tag="family" value="plastic"/>
        </properties>
        <properties key="specular">
          <value tag="specular" value="white"/>
        </properties>
        <properties key="customspecular">
          <value tag="customspecular" valueArray="1|3,'1','1','1'"/>
        </properties>
        <properties key="customspecular_vector_method">
          <value tag="customspecular_vector_method" value="step"/>
        </properties>
        <properties key="customspecular_vector_start">
          <value tag="customspecular_vector_start" value=""/>
        </properties>
        <properties key="customspecular_vector_stop">
          <value tag="customspecular_vector_stop" value=""/>
        </properties>
        <properties key="customspecular_vector_step">
          <value tag="customspecular_vector_step" value=""/>
        </properties>
        <properties key="customspecular_vector_numvalues">
          <value tag="customspecular_vector_numvalues" value=""/>
        </properties>
        <properties key="customspecular_vector_function">
          <value tag="customspecular_vector_function" value="none"/>
        </properties>
        <properties key="diffuse">
          <value tag="diffuse" value="white"/>
        </properties>
        <properties key="customdiffuse">
          <value tag="customdiffuse" valueArray="1|3,'1','1','1'"/>
        </properties>
        <properties key="customdiffuse_vector_method">
          <value tag="customdiffuse_vector_method" value="step"/>
        </properties>
        <properties key="customdiffuse_vector_start">
          <value tag="customdiffuse_vector_start" value=""/>
        </properties>
        <properties key="customdiffuse_vector_stop">
          <value tag="customdiffuse_vector_stop" value=""/>
        </properties>
        <properties key="customdiffuse_vector_step">
          <value tag="customdiffuse_vector_step" value=""/>
        </properties>
        <properties key="customdiffuse_vector_numvalues">
          <value tag="customdiffuse_vector_numvalues" value=""/>
        </properties>
        <properties key="customdiffuse_vector_function">
          <value tag="customdiffuse_vector_function" value="none"/>
        </properties>
        <properties key="ambient">
          <value tag="ambient" value="white"/>
        </properties>
        <properties key="customambient">
          <value tag="customambient" valueArray="1|3,'1','1','1'"/>
        </properties>
        <properties key="customambient_vector_method">
          <value tag="customambient_vector_method" value="step"/>
        </properties>
        <properties key="customambient_vector_start">
          <value tag="customambient_vector_start" value=""/>
        </properties>
        <properties key="customambient_vector_stop">
          <value tag="customambient_vector_stop" value=""/>
        </properties>
        <properties key="customambient_vector_step">
          <value tag="customambient_vector_step" value=""/>
        </properties>
        <properties key="customambient_vector_numvalues">
          <value tag="customambient_vector_numvalues" value=""/>
        </properties>
        <properties key="customambient_vector_function">
          <value tag="customambient_vector_function" value="none"/>
        </properties>
        <properties key="noise">
          <value tag="noise" value="off"/>
        </properties>
        <properties key="noisescale">
          <value tag="noisescale" value="0"/>
        </properties>
        <properties key="noisefreq">
          <value tag="noisefreq" value="0"/>
        </properties>
        <properties key="alpha">
          <value tag="alpha" value="1"/>
        </properties>
        <properties key="lighting">
          <value tag="lighting" value="simple"/>
        </properties>
        <properties key="fresnel">
          <value tag="fresnel" value="0.5"/>
        </properties>
        <properties key="roughness">
          <value tag="roughness" value="0.1"/>
        </properties>
        <properties key="shininess">
          <value tag="shininess" value="100"/>
        </properties>
        <properties key="lastfamily">
          <value tag="lastfamily" value="plastic"/>
        </properties>
        <materialmodel entityName="List" entityComments="" entityAuthor="" entityCreationTime="1468297569304" model="/">
          <models key="def">
            <value tag="def" entityName="Basic" entityComments="" entityAuthor="" entityCreationTime="1468297569319" identifier="def">
              <entityFlags>noremove</entityFlags>
              <entityFlags>norename</entityFlags>
              <param key="youngsmodulus">
                <value tag="youngsmodulus" value="1|1,'E_sub'"/>
              </param>
              <param key="poissonsratio">
                <value tag="poissonsratio" value="1|1,'.48'"/>
              </param>
              <param key="density">
                <value tag="density" value="1|1,'1'"/>
              </param>
              <param key="thermalexpansioncoefficient">
                <value tag="thermalexpansioncoefficient" value="9|1,'0'|1,'0'|1,'0'|1,'0'|1,'0'|1,'0'|1,'0'|1,'0'|1,'0'"/>
              </param>
              <param key="thermalconductivity">
                <value tag="thermalconductivity" value="9|1,'10'|1,'0'|1,'0'|1,'0'|1,'10'|1,'0'|1,'0'|1,'0'|1,'10'"/>
              </param>
              <param key="heatcapacity">
                <value tag="heatcapacity" value="1|1,'1'"/>
              </param>
              <func model="/"/>
            </value>
          </models>
        </materialmodel>
      </value>
    </materials>
    <valid>true</valid>
  </material>
  <physics entityName="Physics" entityComments="" entityAuthor="" entityCreationTime="1468296771758" model="/">
    <physints key="ts">
      <value tag="ts" entityName="Thermal Stress" entityComments="" entityAuthor="" entityCreationTime="1468296906215" applmodeID="ThermallyInducedStresses" geom="//@geom/@geoms[key='geom1']/@value" applmodeIDs="2,'_Coded_SolidMechanics','_Coded_HeatTransfer'" identifier="ts">
        <selection entityName="Selection" entityComments="" entityAuthor="" entityCreationTime="1468296905340" selType="geomdim" geom="//@geom/@geoms[key='geom1']/@value" allgeom="true" dim="2" hDim="2"/>
        <prop model="/">
          <props key="ShapeProperty">
            <value tag="ShapeProperty" applmode="//@physics/@physints[key='ts']/@value">
              <entityFlags>noremove</entityFlags>
              <entityFlags>norename</entityFlags>
              <entityFlags>nodeactivate</entityFlags>
              <param key="elementType">
                <value tag="elementType" value="1|1,'mixedOrder'"/>
              </param>
              <param key="order_displacement">
                <value tag="order_displacement" value="1|1,'2'"/>
              </param>
              <param key="boundaryFlux_displacement">
                <value tag="boundaryFlux_displacement" value="1|1,'0'"/>
              </param>
              <param key="boundaryFluxSmooth_displacement">
                <value tag="boundaryFluxSmooth_displacement" value="1|1,'1'"/>
              </param>
              <param key="order_heatflux">
                <value tag="order_heatflux" value="1|1,'1'"/>
              </param>
              <param key="boundaryFlux_heatflux">
                <value tag="boundaryFlux_heatflux" value="1|1,'0'"/>
              </param>
              <param key="boundaryFluxSmooth_heatflux">
                <value tag="boundaryFluxSmooth_heatflux" value="1|1,'1'"/>
              </param>
              <param key="hiddenRowLabels">
                <value tag="hiddenRowLabels" value="3|1,'Displacement field'|1,'Temperature'|1,'Surface radiosity'"/>
              </param>
              <param key="valueType">
                <value tag="valueType" value="3|1,'complex'|1,'real'|1,'real'"/>
              </param>
              <param key="frame">
                <value tag="frame" value="1|1,'material'"/>
              </param>
            </value>
          </props>
          <props key="EquationForm">
            <value tag="EquationForm" applmode="//@physics/@physints[key='ts']/@value">
              <entityFlags>noremove</entityFlags>
              <entityFlags>norename</entityFlags>
              <entityFlags>nodeactivate</entityFlags>
              <param key="form">
                <value tag="form" value="1|1,'Automatic'"/>
              </param>
              <param key="freq_src">
                <value tag="freq_src" value="1|1,'fromSolver'"/>
              </param>
              <param key="freq">
                <value tag="freq" value="1|1,'1[kHz]'"/>
              </param>
              <param key="showAllModelInputs">
                <value tag="showAllModelInputs" value="1|1,'0'"/>
              </param>
            </value>
          </props>
          <props key="ControlsSpatialFrame">
            <value tag="ControlsSpatialFrame" applmode="//@physics/@physints[key='ts']/@value">
              <entityFlags>noremove</entityFlags>
              <entityFlags>norename</entityFlags>
              <entityFlags>nodeactivate</entityFlags>
              <param key="ControlsSpatialFrame">
                <value tag="ControlsSpatialFrame" value="1|1,'1'"/>
              </param>
            </value>
          </props>
          <props key="refpnt">
            <value tag="refpnt" applmode="//@physics/@physints[key='ts']/@value">
              <entityFlags>noremove</entityFlags>
              <entityFlags>norename</entityFlags>
              <entityFlags>nodeactivate</entityFlags>
              <param key="refpnt">
                <value tag="refpnt" value="3|1,'0'|1,'0'|1,'0'"/>
              </param>
            </value>
          </props>
          <props key="AddMixedFormPressure">
            <value tag="AddMixedFormPressure" applmode="//@physics/@physints[key='ts']/@value">
              <entityFlags>noremove</entityFlags>
              <entityFlags>norename</entityFlags>
              <entityFlags>nodeactivate</entityFlags>
              <param key="AddMixedFormPressure">
                <value tag="AddMixedFormPressure" value="1|1,'0'"/>
              </param>
            </value>
          </props>
          <props key="StructuralTransientBehavior">
            <value tag="StructuralTransientBehavior" applmode="//@physics/@physints[key='ts']/@value">
              <entityFlags>noremove</entityFlags>
              <entityFlags>norename</entityFlags>
              <entityFlags>nodeactivate</entityFlags>
              <param key="StructuralTransientBehavior">
                <value tag="StructuralTransientBehavior" value="1|1,'Quasistatic'"/>
              </param>
            </value>
          </props>
          <props key="cref">
            <value tag="cref" applmode="//@physics/@physints[key='ts']/@value">
              <entityFlags>noremove</entityFlags>
              <entityFlags>norename</entityFlags>
              <entityFlags>nodeactivate</entityFlags>
              <param key="cref">
                <value tag="cref" value="1|1,'ts.cp'"/>
              </param>
            </value>
          </props>
          <props key="EquationType">
            <value tag="EquationType" applmode="//@physics/@physints[key='ts']/@value">
              <entityFlags>noremove</entityFlags>
              <entityFlags>norename</entityFlags>
              <entityFlags>nodeactivate</entityFlags>
              <param key="EquationType">
                <value tag="EquationType" value="1|1,'smetffs'"/>
              </param>
            </value>
          </props>
          <props key="HeatConsistentStabilization">
            <value tag="HeatConsistentStabilization" applmode="//@physics/@physints[key='ts']/@value">
              <entityFlags>noremove</entityFlags>
              <entityFlags>norename</entityFlags>
              <entityFlags>nodeactivate</entityFlags>
              <param key="heatStreamlineDiffusion">
                <value tag="heatStreamlineDiffusion" value="1|1,'1'"/>
              </param>
              <param key="heatCrosswindDiffusion">
                <value tag="heatCrosswindDiffusion" value="1|1,'0'"/>
              </param>
              <param key="glim">
                <value tag="glim" value="1|1,'0.01[K]/ts.helem'"/>
              </param>
              <param key="CrosswindDiffusionOldFormS">
                <value tag="CrosswindDiffusionOldFormS" value="1|1,'0'"/>
              </param>
            </value>
          </props>
          <props key="HeatInconsistentStabilization">
            <value tag="HeatInconsistentStabilization" applmode="//@physics/@physints[key='ts']/@value">
              <entityFlags>noremove</entityFlags>
              <entityFlags>norename</entityFlags>
              <entityFlags>nodeactivate</entityFlags>
              <param key="delidht">
                <value tag="delidht" value="1|1,'0.25'"/>
              </param>
              <param key="HeatIsotropicDiffusion">
                <value tag="HeatIsotropicDiffusion" value="1|1,'0'"/>
              </param>
            </value>
          </props>
          <props key="HeatTransferInBiologicalTissue">
            <value tag="HeatTransferInBiologicalTissue" applmode="//@physics/@physints[key='ts']/@value">
              <entityFlags>noremove</entityFlags>
              <entityFlags>norename</entityFlags>
              <entityFlags>nodeactivate</entityFlags>
              <param key="HeatTransferInBiologicalTissue">
                <value tag="HeatTransferInBiologicalTissue" value="1|1,'0'"/>
              </param>
            </value>
          </props>
          <props key="PorousMatrixModel">
            <value tag="PorousMatrixModel" applmode="//@physics/@physints[key='ts']/@value">
              <entityFlags>noremove</entityFlags>
              <entityFlags>norename</entityFlags>
              <entityFlags>nodeactivate</entityFlags>
              <param key="PorousMatrixModelType">
                <value tag="PorousMatrixModelType" value="1|1,'Standard'"/>
              </param>
              <param key="PorousMatrixModel">
                <value tag="PorousMatrixModel" value="1|1,'0'"/>
              </param>
            </value>
          </props>
          <props key="SurfaceToSurfaceRadiation">
            <value tag="SurfaceToSurfaceRadiation" applmode="//@physics/@physints[key='ts']/@value">
              <entityFlags>noremove</entityFlags>
              <entityFlags>norename</entityFlags>
              <entityFlags>nodeactivate</entityFlags>
              <param key="SurfaceToSurfaceRadiation">
                <value tag="SurfaceToSurfaceRadiation" value="1|1,'0'"/>
              </param>
            </value>
          </props>
          <props key="RadiationProperty">
            <value tag="RadiationProperty" applmode="//@physics/@physints[key='ts']/@value">
              <entityFlags>noremove</entityFlags>
              <entityFlags>norename</entityFlags>
              <entityFlags>nodeactivate</entityFlags>
              <param key="RadiationMethod">
                <value tag="RadiationMethod" value="1|1,'hemicube'"/>
              </param>
              <param key="RadiationIntegrationOrder">
                <value tag="RadiationIntegrationOrder" value="1|1,'4'"/>
              </param>
              <param key="RadiationResolution">
                <value tag="RadiationResolution" value="1|1,'256'"/>
              </param>
            </value>
          </props>
          <props key="RadiationSectors">
            <value tag="RadiationSectors" applmode="//@physics/@physints[key='ts']/@value">
              <entityFlags>noremove</entityFlags>
              <entityFlags>norename</entityFlags>
              <entityFlags>nodeactivate</entityFlags>
              <param key="RadiationSectors">
                <value tag="RadiationSectors" value="1|1,'128'"/>
              </param>
            </value>
          </props>
          <props key="RadiationGroups">
            <value tag="RadiationGroups" applmode="//@physics/@physints[key='ts']/@value">
              <entityFlags>noremove</entityFlags>
              <entityFlags>norename</entityFlags>
              <entityFlags>nodeactivate</entityFlags>
              <param key="RadiationGroups">
                <value tag="RadiationGroups" value="1|1,'0'"/>
              </param>
            </value>
          </props>
          <props key="StudyStep">
            <value tag="StudyStep" applmode="//@physics/@physints[key='ts']/@value">
              <entityFlags>noremove</entityFlags>
              <entityFlags>norename</entityFlags>
              <entityFlags>nodeactivate</entityFlags>
              <param key="StudyStep">
                <value tag="StudyStep" value="1|1,'std1/stat'"/>
              </param>
            </value>
          </props>
        </prop>
        <field model="/">
          <fields key="displacement">
            <value tag="displacement" applfieldID="displacement" components="3,'u','v','w'" applmode="//@physics/@physints[key='ts']/@value" fieldname="u">
              <entityFlags>noremove</entityFlags>
              <entityFlags>norename</entityFlags>
              <entityFlags>nodeactivate</entityFlags>
            </value>
          </fields>
          <fields key="temperature">
            <value tag="temperature" applfieldID="temperature" components="1,'T'" applmode="//@physics/@physints[key='ts']/@value" fieldname="T">
              <entityFlags>noremove</entityFlags>
              <entityFlags>norename</entityFlags>
              <entityFlags>nodeactivate</entityFlags>
            </value>
          </fields>
          <fields key="heatflux">
            <value tag="heatflux" applfieldID="heatflux" components="1,'J'" applmode="//@physics/@physints[key='ts']/@value" fieldname="J">
              <entityFlags>noremove</entityFlags>
              <entityFlags>norename</entityFlags>
              <entityFlags>nodeactivate</entityFlags>
            </value>
          </fields>
        </field>
        <feature model="/" appl="//@physics/@physints[key='ts']/@value">
          <features key="tle1">
            <value tag="tle1" entityName="Thermal Linear Elastic Material 1" entityComments="" entityAuthor="" entityCreationTime="1468296905340" applfeatureID="ThermalLinearElastic" applmode="//@physics/@physints[key='ts']/@value" edim="2" default="true">
              <tags tag="DomainType" values="1,'GEOMETRY'"/>
              <entityFlags>noremove</entityFlags>
              <entityFlags>nodeactivate</entityFlags>
              <selection entityName="Selection" entityComments="" entityAuthor="" entityCreationTime="1468296905355" selType="geomdim" locked="true" geom="//@geom/@geoms[key='geom1']/@value" allgeom="true" dim="2" hDim="2"/>
              <param key="E_mat">
                <value tag="E_mat" value="1|1,'from_mat'"/>
              </param>
              <param key="E">
                <value tag="E" value="1|1,'0'"/>
              </param>
              <param key="nu_mat">
                <value tag="nu_mat" value="1|1,'from_mat'"/>
              </param>
              <param key="nu">
                <value tag="nu" value="1|1,'0'"/>
              </param>
              <param key="K_mat">
                <value tag="K_mat" value="1|1,'from_mat'"/>
              </param>
              <param key="K">
                <value tag="K" value="1|1,'0'"/>
              </param>
              <param key="G_mat">
                <value tag="G_mat" value="1|1,'from_mat'"/>
              </param>
              <param key="G">
                <value tag="G" value="1|1,'0'"/>
              </param>
              <param key="lambLame_mat">
                <value tag="lambLame_mat" value="1|1,'from_mat'"/>
              </param>
              <param key="lambLame">
                <value tag="lambLame" value="1|1,'0'"/>
              </param>
              <param key="muLame_mat">
                <value tag="muLame_mat" value="1|1,'from_mat'"/>
              </param>
              <param key="muLame">
                <value tag="muLame" value="1|1,'0'"/>
              </param>
              <param key="cp_mat">
                <value tag="cp_mat" value="1|1,'from_mat'"/>
              </param>
              <param key="cp">
                <value tag="cp" value="1|1,'0'"/>
              </param>
              <param key="cs_mat">
                <value tag="cs_mat" value="1|1,'from_mat'"/>
              </param>
              <param key="cs">
                <value tag="cs" value="1|1,'0'"/>
              </param>
              <param key="Evector_mat">
                <value tag="Evector_mat" value="1|1,'from_mat'"/>
              </param>
              <param key="Evector">
                <value tag="Evector" value="3|1,'0'|1,'0'|1,'0'"/>
              </param>
              <param key="nuvector_mat">
                <value tag="nuvector_mat" value="1|1,'from_mat'"/>
              </param>
              <param key="nuvector">
                <value tag="nuvector" value="3|1,'0'|1,'0'|1,'0'"/>
              </param>
              <param key="Gvector_mat">
                <value tag="Gvector_mat" value="1|1,'from_mat'"/>
              </param>
              <param key="Gvector">
                <value tag="Gvector" value="3|1,'0'|1,'0'|1,'0'"/>
              </param>
              <param key="GvectorVo_mat">
                <value tag="GvectorVo_mat" value="1|1,'from_mat'"/>
              </param>
              <param key="GvectorVo">
                <value tag="GvectorVo" value="3|1,'0'|1,'0'|1,'0'"/>
              </param>
              <param key="D_mat">
                <value tag="D_mat" value="1|1,'from_mat'"/>
              </param>
              <param key="D">
                <value tag="D" value="36|1,'0'|1,'0'|1,'0'|1,'0'|1,'0'|1,'0'|1,'0'|1,'0'|1,'0'|1,'0'|1,'0'|1,'0'|1,'0'|1,'0'|1,'0'|1,'0'|1,'0'|1,'0'|1,'0'|1,'0'|1,'0'|1,'0'|1,'0'|1,'0'|1,'0'|1,'0'|1,'0'|1,'0'|1,'0'|1,'0'|1,'0'|1,'0'|1,'0'|1,'0'|1,'0'|1,'0'"/>
              </param>
              <param key="DVo_mat">
                <value tag="DVo_mat" value="1|1,'from_mat'"/>
              </param>
              <param key="DVo">
                <value tag="DVo" value="36|1,'0'|1,'0'|1,'0'|1,'0'|1,'0'|1,'0'|1,'0'|1,'0'|1,'0'|1,'0'|1,'0'|1,'0'|1,'0'|1,'0'|1,'0'|1,'0'|1,'0'|1,'0'|1,'0'|1,'0'|1,'0'|1,'0'|1,'0'|1,'0'|1,'0'|1,'0'|1,'0'|1,'0'|1,'0'|1,'0'|1,'0'|1,'0'|1,'0'|1,'0'|1,'0'|1,'0'"/>
              </param>
              <param key="rho_mat">
                <value tag="rho_mat" value="1|1,'from_mat'"/>
              </param>
              <param key="rho">
                <value tag="rho" value="1|1,'0'"/>
              </param>
              <param key="AdvMatRes">
                <value tag="AdvMatRes" value="1|1,'0'"/>
              </param>
              <param key="ForceLinearStrainRes">
                <value tag="ForceLinearStrainRes" value="1|1,'0'"/>
              </param>
              <param key="SolidModel">
                <value tag="SolidModel" value="1|1,'Isotropic'"/>
              </param>
              <param key="IsotropicOption">
                <value tag="IsotropicOption" value="1|1,'Enu'"/>
              </param>
              <param key="OrthotropicOption">
                <value tag="OrthotropicOption" value="1|1,'OrthotropicStd'"/>
              </param>
              <param key="AnisotropicOption">
                <value tag="AnisotropicOption" value="1|1,'AnisotropicStd'"/>
              </param>
              <param key="AnisotropicLossOrder">
                <value tag="AnisotropicLossOrder" value="1|1,'AnisotropicStd'"/>
              </param>
              <param key="NearlyIncompressible">
                <value tag="NearlyIncompressible" value="1|1,'0'"/>
              </param>
              <param key="coordinateSystem">
                <value tag="coordinateSystem" value="1|1,'GlobalSystem'"/>
              </param>
              <param key="EnergyDissipation">
                <value tag="EnergyDissipation" value="1|1,'0'"/>
              </param>
              <param key="CalculateDissipatedCreepEnergy">
                <value tag="CalculateDissipatedCreepEnergy" value="1|1,'0'"/>
              </param>
              <param key="Tref">
                <value tag="Tref" value="1|1,'293.15[K]'"/>
              </param>
              <param key="materialList">
                <value tag="materialList" value="1|1,'dommat'"/>
              </param>
              <param key="alpha_mat">
                <value tag="alpha_mat" value="1|1,'from_mat'"/>
              </param>
              <param key="alpha">
                <value tag="alpha" value="9|1,'0'|1,'0'|1,'0'|1,'0'|1,'0'|1,'0'|1,'0'|1,'0'|1,'0'"/>
              </param>
              <param key="k_mat">
                <value tag="k_mat" value="1|1,'from_mat'"/>
              </param>
              <param key="k">
                <value tag="k" value="9|1,'0'|1,'0'|1,'0'|1,'0'|1,'0'|1,'0'|1,'0'|1,'0'|1,'0'"/>
              </param>
              <param key="Cp_mat">
                <value tag="Cp_mat" value="1|1,'from_mat'"/>
              </param>
              <param key="Cp">
                <value tag="Cp" value="1|1,'0'"/>
              </param>
              <param key="helem">
                <value tag="helem" value="1|1,'0'"/>
              </param>
              <param key="streamline">
                <value tag="streamline" value="1|1,'0'"/>
              </param>
              <param key="crosswind">
                <value tag="crosswind" value="1|1,'0'"/>
              </param>
              <param key="minput_temperature_src">
                <value tag="minput_temperature_src" value="1|1,'userdef'"/>
              </param>
              <param key="minput_temperature">
                <value tag="minput_temperature" value="1|1,'293.15[K]'"/>
              </param>
              <param key="minput_pressure_src">
                <value tag="minput_pressure_src" value="1|1,'userdef'"/>
              </param>
              <param key="minput_pressure">
                <value tag="minput_pressure" value="1|1,'1[atm]'"/>
              </param>
              <param key="minput_electricfield_src">
                <value tag="minput_electricfield_src" value="1|1,'userdef'"/>
              </param>
              <param key="minput_electricfield">
                <value tag="minput_electricfield" value="3|1,'0'|1,'0'|1,'0'"/>
              </param>
              <param key="minput_magneticfield_src">
                <value tag="minput_magneticfield_src" value="1|1,'userdef'"/>
              </param>
              <param key="minput_magneticfield">
                <value tag="minput_magneticfield" value="3|1,'0'|1,'0'|1,'0'"/>
              </param>
              <param key="minput_magneticfluxdensity_src">
                <value tag="minput_magneticfluxdensity_src" value="1|1,'userdef'"/>
              </param>
              <param key="minput_magneticfluxdensity">
                <value tag="minput_magneticfluxdensity" value="3|1,'0'|1,'0'|1,'0'"/>
              </param>
              <param key="minput_velocity_src">
                <value tag="minput_velocity_src" value="1|1,'userdef'"/>
              </param>
              <param key="minput_velocity">
                <value tag="minput_velocity" value="3|1,'0'|1,'0'|1,'0'"/>
              </param>
              <param key="minput_frequency_src">
                <value tag="minput_frequency_src" value="1|1,'userdef'"/>
              </param>
              <param key="minput_frequency">
                <value tag="minput_frequency" value="1|1,'root.freq'"/>
              </param>
              <param key="minput_stress_src">
                <value tag="minput_stress_src" value="1|1,'userdef'"/>
              </param>
              <param key="minput_stress">
                <value tag="minput_stress" value="9|1,'0'|1,'0'|1,'0'|1,'0'|1,'0'|1,'0'|1,'0'|1,'0'|1,'0'"/>
              </param>
              <param key="minput_strainreferencetemperature_src">
                <value tag="minput_strainreferencetemperature_src" value="1|1,'userdef'"/>
              </param>
              <param key="minput_strainreferencetemperature">
                <value tag="minput_strainreferencetemperature" value="1|1,'0'"/>
              </param>
              <param key="minput_concentration_src">
                <value tag="minput_concentration_src" value="1|1,'userdef'"/>
              </param>
              <param key="minput_concentration">
                <value tag="minput_concentration" value="1|1,'0'"/>
              </param>
              <param key="minput_numberdensity_src">
                <value tag="minput_numberdensity_src" value="1|1,'userdef'"/>
              </param>
              <param key="minput_numberdensity">
                <value tag="minput_numberdensity" value="1|1,'0'"/>
              </param>
              <param key="minput_currentdensity_src">
                <value tag="minput_currentdensity_src" value="1|1,'userdef'"/>
              </param>
              <param key="minput_currentdensity">
                <value tag="minput_currentdensity" value="3|1,'0'|1,'0'|1,'0'"/>
              </param>
              <param key="RefPressureCheck">
                <value tag="RefPressureCheck" value="1|1,'1'"/>
              </param>
              <param key="pref">
                <value tag="pref" value="1|1,'1[atm]'"/>
              </param>
              <param key="editModelInputs">
                <value tag="editModelInputs" value="1|1,'0'"/>
              </param>
              <param key="StudyStep">
                <value tag="StudyStep" value="1|1,'std1/stat'"/>
              </param>
              <feature model="/" appl="//@physics/@physints[key='ts']/@value"/>
              <featureInfo model="/">
                <objects key="info">
                  <value tag="info" entityName="Equation View" entityComments="" entityAuthor="" entityCreationTime="1468296905355">
                    <entityFlags>noremove</entityFlags>
                    <entityFlags>nodeactivate</entityFlags>
                  </value>
                </objects>
              </featureInfo>
            </value>
          </features>
          <features key="axi1">
            <value tag="axi1" entityName="Axial Symmetry 1" entityComments="" entityAuthor="" entityCreationTime="1468296905355" applfeatureID="AxialSymmetrySolid" applmode="//@physics/@physints[key='ts']/@value" edim="1" default="true">
              <tags tag="DomainType" values="1,'SYMMETRYAXIS'"/>
              <entityFlags>noremove</entityFlags>
              <entityFlags>nodeactivate</entityFlags>
              <selection entityName="Selection" entityComments="" entityAuthor="" entityCreationTime="1468296905355" selType="geomdim" locked="true" geom="//@geom/@geoms[key='geom1']/@value" allgeom="true" dim="1" hDim="1"/>
              <param key="StudyStep">
                <value tag="StudyStep" value="1|1,'std1/stat'"/>
              </param>
              <feature model="/" appl="//@physics/@physints[key='ts']/@value"/>
              <featureInfo model="/">
                <objects key="info">
                  <value tag="info" entityName="Equation View" entityComments="" entityAuthor="" entityCreationTime="1468296905355">
                    <entityFlags>noremove</entityFlags>
                    <entityFlags>nodeactivate</entityFlags>
                  </value>
                </objects>
              </featureInfo>
            </value>
          </features>
          <features key="free1">
            <value tag="free1" entityName="Free 1" entityComments="" entityAuthor="" entityCreationTime="1468296905355" applfeatureID="Free" applmode="//@physics/@physints[key='ts']/@value" edim="1" default="true">
              <tags tag="DomainType" values="1,'EXTERIOR'"/>
              <entityFlags>noremove</entityFlags>
              <entityFlags>nodeactivate</entityFlags>
              <selection entityName="Selection" entityComments="" entityAuthor="" entityCreationTime="1468296905355" selType="geomdim" locked="true" geom="//@geom/@geoms[key='geom1']/@value" allgeom="true" dim="1" hDim="1"/>
              <param key="StudyStep">
                <value tag="StudyStep" value="1|1,'0'"/>
              </param>
              <feature model="/" appl="//@physics/@physints[key='ts']/@value"/>
              <featureInfo model="/">
                <objects key="info">
                  <value tag="info" entityName="Equation View" entityComments="" entityAuthor="" entityCreationTime="1468296905355">
                    <entityFlags>noremove</entityFlags>
                    <entityFlags>nodeactivate</entityFlags>
                  </value>
                </objects>
              </featureInfo>
            </value>
          </features>
          <features key="ins1">
            <value tag="ins1" entityName="Thermal Insulation 1" entityComments="" entityAuthor="" entityCreationTime="1468296905355" applfeatureID="ThermalInsulation" applmode="//@physics/@physints[key='ts']/@value" edim="1" default="true">
              <tags tag="DomainType" values="1,'EXTERIOR'"/>
              <entityFlags>noremove</entityFlags>
              <entityFlags>nodeactivate</entityFlags>
              <selection entityName="Selection" entityComments="" entityAuthor="" entityCreationTime="1468296905371" selType="geomdim" locked="true" geom="//@geom/@geoms[key='geom1']/@value" allgeom="true" dim="1" hDim="1"/>
              <param key="StudyStep">
                <value tag="StudyStep" value="1|1,'std1/stat'"/>
              </param>
              <feature model="/" appl="//@physics/@physints[key='ts']/@value"/>
              <featureInfo model="/">
                <objects key="info">
                  <value tag="info" entityName="Equation View" entityComments="" entityAuthor="" entityCreationTime="1468296905355">
                    <entityFlags>noremove</entityFlags>
                    <entityFlags>nodeactivate</entityFlags>
                  </value>
                </objects>
              </featureInfo>
            </value>
          </features>
          <features key="init1">
            <value tag="init1" entityName="Initial Values 1" entityComments="" entityAuthor="" entityCreationTime="1468296905371" applfeatureID="init" applmode="//@physics/@physints[key='ts']/@value" edim="2" default="true">
              <tags tag="DomainType" values="1,'ACTIVE'"/>
              <entityFlags>noremove</entityFlags>
              <entityFlags>nodeactivate</entityFlags>
              <selection entityName="Selection" entityComments="" entityAuthor="" entityCreationTime="1468296905371" selType="geomdim" locked="true" geom="//@geom/@geoms[key='geom1']/@value" allgeom="true" dim="2" hDim="2"/>
              <param key="u">
                <value tag="u" value="3|1,'0'|1,'0'|1,'0'"/>
              </param>
              <param key="du/dt">
                <value tag="du/dt" value="3|1,'0'|1,'0'|1,'0'"/>
              </param>
              <param key="T">
                <value tag="T" value="1|1,'293.15[K]'"/>
              </param>
              <param key="coordinateSystem">
                <value tag="coordinateSystem" value="1|1,'GlobalSystem'"/>
              </param>
              <param key="StudyStep">
                <value tag="StudyStep" value="1|1,'std1/stat'"/>
              </param>
              <feature model="/" appl="//@physics/@physints[key='ts']/@value"/>
              <featureInfo model="/">
                <objects key="info">
                  <value tag="info" entityName="Equation View" entityComments="" entityAuthor="" entityCreationTime="1468296905371">
                    <entityFlags>noremove</entityFlags>
                    <entityFlags>nodeactivate</entityFlags>
                  </value>
                </objects>
              </featureInfo>
            </value>
          </features>
          <features key="chf1">
            <value tag="chf1" entityName="Convective Heat Flux 1" entityComments="" entityAuthor="" entityCreationTime="1468297935293" applfeatureID="ConvectiveHeatFlux" applmode="//@physics/@physints[key='ts']/@value" edim="1">
              <tags tag="DomainType" values="1,'EXTERIOR'"/>
              <selection entityName="Selection" entityComments="" entityAuthor="" entityCreationTime="1468297935324" selType="geomdim" geom="//@geom/@geoms[key='geom1']/@value" domains="10,6,8" dim="1" hDim="1"/>
              <param key="h">
                <value tag="h" value="1|1,'10'"/>
              </param>
              <param key="Text">
                <value tag="Text" value="1|1,'288.15[K]'"/>
              </param>
              <param key="Lwall">
                <value tag="Lwall" value="1|1,'0'"/>
              </param>
              <param key="phi_tilt">
                <value tag="phi_tilt" value="1|1,'0'"/>
              </param>
              <param key="Ldia">
                <value tag="Ldia" value="1|1,'0'"/>
              </param>
              <param key="Ldis">
                <value tag="Ldis" value="1|1,'0'"/>
              </param>
              <param key="Hchimn">
                <value tag="Hchimn" value="1|1,'0'"/>
              </param>
              <param key="Lpl">
                <value tag="Lpl" value="1|1,'0'"/>
              </param>
              <param key="Uext">
                <value tag="Uext" value="1|1,'0'"/>
              </param>
              <param key="x_pl">
                <value tag="x_pl" value="1|1,'0'"/>
              </param>
              <param key="HeatTransferCoefficientType">
                <value tag="HeatTransferCoefficientType" value="1|1,'UserDef'"/>
              </param>
              <param key="ExtNaturalConvection">
                <value tag="ExtNaturalConvection" value="1|1,'0'"/>
              </param>
              <param key="VerticalWall">
                <value tag="VerticalWall" value="1|1,'0'"/>
              </param>
              <param key="InclinedWall">
                <value tag="InclinedWall" value="1|1,'0'"/>
              </param>
              <param key="ExtNaturalConvectionType">
                <value tag="ExtNaturalConvectionType" value="1|1,'VerticalWall'"/>
              </param>
              <param key="D">
                <value tag="D" value="1|1,'0'"/>
              </param>
              <param key="HorizontalPlateUp">
                <value tag="HorizontalPlateUp" value="1|1,'0'"/>
              </param>
              <param key="HorizontalPlateDown">
                <value tag="HorizontalPlateDown" value="1|1,'0'"/>
              </param>
              <param key="IntForcedConvection">
                <value tag="IntForcedConvection" value="1|1,'0'"/>
              </param>
              <param key="IntForcedConvectionType">
                <value tag="IntForcedConvectionType" value="1|1,'IsothermalTube'"/>
              </param>
              <param key="IsothermalTube">
                <value tag="IsothermalTube" value="1|1,'0'"/>
              </param>
              <param key="NarrowChimneyCircularTube">
                <value tag="NarrowChimneyCircularTube" value="1|1,'0'"/>
              </param>
              <param key="IntNaturalConvection">
                <value tag="IntNaturalConvection" value="1|1,'0'"/>
              </param>
              <param key="IntNaturalConvectionType">
                <value tag="IntNaturalConvectionType" value="1|1,'NarrowChimneyParallelPlates'"/>
              </param>
              <param key="NarrowChimneyParallelPlates">
                <value tag="NarrowChimneyParallelPlates" value="1|1,'0'"/>
              </param>
              <param key="ExtForcedConvection">
                <value tag="ExtForcedConvection" value="1|1,'0'"/>
              </param>
              <param key="ExtForcedConvectionType">
                <value tag="ExtForcedConvectionType" value="1|1,'PlateAveragedTransferCoefficient'"/>
              </param>
              <param key="PlateAveragedTransferCoefficient">
                <value tag="PlateAveragedTransferCoefficient" value="1|1,'0'"/>
              </param>
              <param key="PlateLocalTransferCoefficient">
                <value tag="PlateLocalTransferCoefficient" value="1|1,'0'"/>
              </param>
              <param key="UserDef">
                <value tag="UserDef" value="1|1,'0'"/>
              </param>
              <param key="ExternalFluidType">
                <value tag="ExternalFluidType" value="1|1,'Air'"/>
              </param>
              <param key="Air">
                <value tag="Air" value="1|1,'0'"/>
              </param>
              <param key="TransformerOil">
                <value tag="TransformerOil" value="1|1,'0'"/>
              </param>
              <param key="Water">
                <value tag="Water" value="1|1,'0'"/>
              </param>
              <param key="pA">
                <value tag="pA" value="1|1,'1[atm]'"/>
              </param>
              <param key="StudyStep">
                <value tag="StudyStep" value="1|1,'std1/stat'"/>
              </param>
              <feature model="/" appl="//@physics/@physints[key='ts']/@value"/>
              <featureInfo model="/">
                <objects key="info">
                  <value tag="info" entityName="Equation View" entityComments="" entityAuthor="" entityCreationTime="1468297935293">
                    <entityFlags>noremove</entityFlags>
                    <entityFlags>nodeactivate</entityFlags>
                  </value>
                </objects>
              </featureInfo>
            </value>
          </features>
          <features key="fix1">
            <value tag="fix1" entityName="Fixed Constraint 1" entityComments="" entityAuthor="" entityCreationTime="1468298035544" applfeatureID="Fixed" applmode="//@physics/@physints[key='ts']/@value" edim="1">
              <tags tag="DomainType" values="3,'EXTERIOR','INTERIOR','PAIR'"/>
              <selection entityName="Selection" entityComments="" entityAuthor="" entityCreationTime="1468298035560" selType="geomdim" geom="//@geom/@geoms[key='geom1']/@value" domains="10,2" dim="1" hDim="1"/>
              <param key="constraintType">
                <value tag="constraintType" value="1|1,'symmetricConstraint'"/>
              </param>
              <param key="weakConstraints">
                <value tag="weakConstraints" value="1|1,'0'"/>
              </param>
              <param key="constraintGroup">
                <value tag="constraintGroup" value="1|1,'default'"/>
              </param>
              <param key="StudyStep">
                <value tag="StudyStep" value="1|1,'std1/stat'"/>
              </param>
              <feature model="/" appl="//@physics/@physints[key='ts']/@value"/>
              <featureInfo model="/">
                <objects key="info">
                  <value tag="info" entityName="Equation View" entityComments="" entityAuthor="" entityCreationTime="1468298035544">
                    <entityFlags>noremove</entityFlags>
                    <entityFlags>nodeactivate</entityFlags>
                  </value>
                </objects>
              </featureInfo>
            </value>
          </features>
          <features key="cont1">
            <value tag="cont1" entityName="Continuity 1" entityComments="" entityAuthor="" entityCreationTime="1468331603958" applfeatureID="Continuity" applmode="//@physics/@physints[key='ts']/@value" edim="1">
              <tags tag="DomainType" values="2,'EXTGEOM','PAIR'"/>
              <selection entityName="Selection" entityComments="" entityAuthor="" entityCreationTime="1468331603974" selType="geomdim" locked="true" geom="//@geom/@geoms[key='geom1']/@value" domains="10,3,7" dim="1" hDim="1"/>
              <param key="pairs">
                <value tag="pairs" value="1|1,'ap1'"/>
              </param>
              <param key="constraintType">
                <value tag="constraintType" value="1|1,'symmetricConstraint'"/>
              </param>
              <param key="weakConstraints">
                <value tag="weakConstraints" value="1|1,'0'"/>
              </param>
              <param key="StudyStep">
                <value tag="StudyStep" value="1|1,'std1/stat'"/>
              </param>
              <feature model="/" appl="//@physics/@physints[key='ts']/@value">
                <features key="free1">
                  <value tag="free1" entityName="Free 1" entityComments="" entityAuthor="" entityCreationTime="1468331603958" applfeatureID="Free" applmode="//@physics/@physints[key='ts']/@value" edim="1" default="true">
                    <tags tag="DomainType" values="3,'EXTERIOR','INTERIOR','PAIR'"/>
                    <entityFlags>noremove</entityFlags>
                    <entityFlags>nodeactivate</entityFlags>
                    <selection entityName="Selection" entityComments="" entityAuthor="" entityCreationTime="1468331603958" selType="geomdim" locked="true" geom="//@geom/@geoms[key='geom1']/@value" allgeom="true" dim="1" hDim="1"/>
                    <param key="StudyStep">
                      <value tag="StudyStep" value="1|1,'0'"/>
                    </param>
                    <feature model="/" appl="//@physics/@physints[key='ts']/@value"/>
                    <featureInfo model="/">
                      <objects key="info">
                        <value tag="info" entityName="Equation View" entityComments="" entityAuthor="" entityCreationTime="1468331603958">
                          <entityFlags>noremove</entityFlags>
                          <entityFlags>nodeactivate</entityFlags>
                        </value>
                      </objects>
                    </featureInfo>
                  </value>
                </features>
                <features key="ins1">
                  <value tag="ins1" entityName="Thermal Insulation 1" entityComments="" entityAuthor="" entityCreationTime="1468331603958" applfeatureID="ThermalInsulation" applmode="//@physics/@physints[key='ts']/@value" edim="1" default="true">
                    <tags tag="DomainType" values="1,'EXTERIOR'"/>
                    <entityFlags>noremove</entityFlags>
                    <entityFlags>nodeactivate</entityFlags>
                    <selection entityName="Selection" entityComments="" entityAuthor="" entityCreationTime="1468331603958" selType="geomdim" locked="true" geom="//@geom/@geoms[key='geom1']/@value" allgeom="true" dim="1" hDim="1"/>
                    <param key="StudyStep">
                      <value tag="StudyStep" value="1|1,'0'"/>
                    </param>
                    <feature model="/" appl="//@physics/@physints[key='ts']/@value"/>
                    <featureInfo model="/">
                      <objects key="info">
                        <value tag="info" entityName="Equation View" entityComments="" entityAuthor="" entityCreationTime="1468331603974">
                          <entityFlags>noremove</entityFlags>
                          <entityFlags>nodeactivate</entityFlags>
                        </value>
                      </objects>
                    </featureInfo>
                  </value>
                </features>
              </feature>
              <featureInfo model="/">
                <objects key="info">
                  <value tag="info" entityName="Equation View" entityComments="" entityAuthor="" entityCreationTime="1468331603974">
                    <entityFlags>noremove</entityFlags>
                    <entityFlags>nodeactivate</entityFlags>
                  </value>
                </objects>
              </featureInfo>
            </value>
          </features>
        </feature>
        <featureInfo model="/">
          <objects key="info">
            <value tag="info" entityName="Equation View" entityComments="" entityAuthor="" entityCreationTime="1468296906215">
              <entityFlags>noremove</entityFlags>
              <entityFlags>nodeactivate</entityFlags>
            </value>
          </objects>
        </featureInfo>
      </value>
    </physints>
  </physics>
  <sol model="/">
    <solseqs key="sol1">
      <value tag="sol1" entityName="Solver 1" entityComments="" entityAuthor="" entityCreationTime="1468297971074" solutionnative="//@sol/@solutions[tag=null]" savePoint="//@sol/@savePoints[tag='savepoint1']" study="//@study/@objects[key='std1']/@value" paramNames="0" paramVals="" solType="SolverSequence" attachedFlag="true" paramUnits="0">
        <entityFlags>nodeactivate</entityFlags>
        <solutioninfo pNames="0" looplevel="" maxLevels="3" pNamesOuter="0" touched="true">
          <oldInfo pNames="1,'E_sub'" looplevel="0" maxLevels="3" pNamesOuter="0" oldAnalysisType="Parameter_value">
            <pLists>4000.0,30000.0</pLists>
          </oldInfo>
        </solutioninfo>
      </value>
    </solseqs>
    <solseqs key="sol2">
      <value tag="sol2" entityName="Parametric 2" entityComments="" entityAuthor="" entityCreationTime="1468597458693" study="//@study/@objects[key='std1']/@value" solType="Parametric">
        <entityFlags>nodeactivate</entityFlags>
        <solutioninfo pNames="0" looplevel="" maxLevels="3" pNamesOuter="0" touched="true">
          <oldInfo pNames="0" maxLevels="3" pNamesOuter="0"/>
        </solutioninfo>
      </value>
    </solseqs>
    <solutions pName="1,'E_sub'" solnumDescriptions="2,'4000','30000'" analysisType="Parameter_value" tListReal="4000.0,30000.0" tListImag="0.0,0.0" tDescr="Time" counter="1"/>
    <savePoints tag="savepoint1" study="std1/stat" counter="1">
      <xmeshnative tag="/savepoint1/xmesh2.mphbin" dofVersion="3" geomsSolvedFor="1,'geom1'"/>
    </savePoints>
  </sol>
  <intrule entityName="List" entityComments="" entityAuthor="" entityCreationTime="1468297971262" model="/"/>
  <elem model="/"/>
  <elementset entityName="List" entityComments="" entityAuthor="" entityCreationTime="1468296905184" model="/"/>
  <hist/>
  <geomManagerNative tag="/geommanager1.mphbin" lastID="17"/>
  <unitsystem model="/"/>
  <coordsys entityName="List" entityComments="" entityAuthor="" entityCreationTime="1468296905184" model="/">
    <features key="sys1">
      <value xsi:type="com.comsol.mph-v13:Coordsys" tag="sys1" entityName="Boundary System 1" entityComments="" entityAuthor="" entityCreationTime="1468296905184" operationID="Boundary" geom="//@geom/@geoms[key='geom1']/@value">
        <entityFlags>nodeactivate</entityFlags>
        <entityFlags>noremove</entityFlags>
        <properties key="identifier">
          <value tag="identifier" value="sys1"/>
        </properties>
        <properties key="coord">
          <value tag="coord" valueArray="1|3,'t1','to','n'"/>
        </properties>
        <properties key="frametype">
          <value tag="frametype" value="spatial"/>
        </properties>
        <properties key="reversenormal">
          <value tag="reversenormal" value="off"/>
        </properties>
        <properties key="mastercoordsystcomp">
          <value tag="mastercoordsystcomp" value="2"/>
        </properties>
        <properties key="tangent">
          <value tag="tangent" valueArray="1|2,'root.t1r','root.t1z'"/>
        </properties>
        <properties key="mastersystem">
          <value tag="mastersystem" value="globalCartesianSpatial" referenceContainerList="//@coordsys" compositeIndex="0"/>
        </properties>
        <feature xsi:type="com.comsol.mph-v13:CoordsysList" model="/"/>
        <featureInfo model="/">
          <objects key="info">
            <value tag="info" entityName="Equation View" entityComments="" entityAuthor="" entityCreationTime="1468296905215">
              <entityFlags>noremove</entityFlags>
              <entityFlags>nodeactivate</entityFlags>
            </value>
          </objects>
        </featureInfo>
      </value>
    </features>
  </coordsys>
  <pair entityName="List" entityComments="" entityAuthor="" entityCreationTime="1468296905168" model="/">
    <pairs key="ap1">
      <value tag="ap1" entityName="Identity Pair 1" entityComments="" entityAuthor="" entityCreationTime="1468331575583" type="Identity" pairName="ap1" srcFrame="spatial" dstFrame="spatial" searchMethod="fast" searchDist="1e-2" hasAutoSelection="true" srcAutoSelection="//@geom/@geoms[key='geom1']/@value/@selection/@objects[key='geom1_fin_pc8_src']/@value" dstAutoSelection="//@geom/@geoms[key='geom1']/@value/@selection/@objects[key='geom1_fin_pc8_dst']/@value">
        <source entityName="Selection" entityComments="" entityAuthor="" entityCreationTime="1468331575583" selType="geomdim" locked="true" geom="//@geom/@geoms[key='geom1']/@value" domains="10,3" dim="1" hDim="1"/>
        <destination entityName="Selection" entityComments="" entityAuthor="" entityCreationTime="1468331575599" selType="geomdim" locked="true" geom="//@geom/@geoms[key='geom1']/@value" domains="10,7" dim="1" hDim="1"/>
      </value>
    </pairs>
  </pair>
  <capeopen entityName="Thermodynamics Package" entityComments="" entityAuthor="" entityCreationTime="1468296772039">
    <entityFlags>nodeactivate</entityFlags>
    <entityFlags>noremove</entityFlags>
    <feature model="/"/>
  </capeopen>
  <probe entityName="List" entityComments="" entityAuthor="" entityCreationTime="1468296771758" model="/"/>
  <ode entityName="List" entityComments="" entityAuthor="" entityCreationTime="1468296905184" model="/"/>
  <file model="/"/>
  <event entityName="List" entityComments="" entityAuthor="" entityCreationTime="1468297974965" model="/"/>
  <group entityName="Load and Constraint Groups" entityComments="" entityAuthor="" entityCreationTime="1468296772289" model="/"/>
  <extraDim entityName="List" entityComments="" entityAuthor="" entityCreationTime="1468297974715" model="/"/>
  <multiphysics entityName="List" entityComments="" entityAuthor="" entityCreationTime="1468296772039" model="/"/>
</com.comsol.mph-v13:Model>
