# Supplementary material for: Spatial patterning of liver progenitor cell differentiation mediated by cellular contractility and Notch signaling
Source: eLife. 2018 Dec 27;7:e38536. doi: 10.7554/eLife.38536 (PMC6342520; doi:10.7554/eLife.38536)
Supplement: Source code 8. [file elife-38536-code8.mph › model.xml]

<?xml version="1.0" encoding="UTF-8"?>
<com.comsol.mph-v13:Model xmi:version="2.0" xmlns:xmi="http://www.omg.org/XMI" xmlns:xsi="http://www.w3.org/2001/XMLSchema-instance" xmlns:com.comsol.mph-v13="http://www.comsol.com/mph/v13" xmlns:com.comsol.mph.shapefunctions-v13="http://www.comsol.com/mph/shapefunctions/v13" tag="Model2" entityName="Simulation of 4 and 30 kpa.mph" entityComments="" entityAuthor="" entityCreationTime="1468296771742" entityModifyTime="1509054466645" entityModifiedBy="" multiphysicsEventHandlers="//@material //@physics/@physints[key='ts']/@value //@sol/@solseqs[key='sol1']/@value/@feature/@features[key='st1']/@value" savedInVersion="314" comsolVersion="COMSOL 4.3b (Build: 189)" baseSystem="SI" srl="2077998">
  <entityFlags>nodeactivate</entityFlags>
  <entityFlags>noremove</entityFlags>
  <param tag="param" entityName="Parameters" entityComments="" entityAuthor="" entityCreationTime="1468296772289" visible="true">
    <entityFlags>nodeactivate</entityFlags>
    <entityFlags>noremove</entityFlags>
    <expressions key="a">
      <value tag="a" expression="600 [um]" description="major axis"/>
    </expressions>
    <expressions key="b">
      <value tag="b" expression="a" description="minor axis"/>
    </expressions>
    <expressions key="cell_h">
      <value tag="cell_h" expression="20[um]" description="cell height"/>
    </expressions>
    <expressions key="W">
      <value tag="W" expression="a*4" description="Width of Substrate"/>
    </expressions>
    <expressions key="L">
      <value tag="L" expression="a*4" description="Length of Substrate"/>
    </expressions>
    <expressions key="sub_H">
      <value tag="sub_H" expression="50[um]" description="substrate height"/>
    </expressions>
    <expressions key="E_sub">
      <value tag="E_sub" expression="4[kPa]" description="substrate stiffness"/>
    </expressions>
    <expressions key="E_cell">
      <value tag="E_cell" expression="1.5[kPa]" description="cell stiffness"/>
    </expressions>
    <expressions key="alpha">
      <value tag="alpha" expression="0.01[1/K]" description="thermal expansion coef"/>
    </expressions>
    <expressions key="m">
      <value tag="m" expression="20"/>
    </expressions>
  </param>
  <study entityName="List" entityComments="" entityAuthor="" entityCreationTime="1468296771742" model="/">
    <objects key="std1">
      <value tag="std1" entityName="Study 1" entityComments="" entityAuthor="" entityCreationTime="1468296906246" solvers="//@sol/@solseqs[key='sol1']/@value //@sol/@solseqs[key='sol2']/@value">
        <tags tag="Analysis" values="1,'std1'" readOnly="true"/>
        <entityFlags>nodeactivate</entityFlags>
        <feature model="/">
          <features key="param">
            <value xsi:type="com.comsol.mph-v13:StudyFeature" tag="param" entityName="Parametric Sweep" entityComments="" entityAuthor="" entityCreationTime="1508440352161" operationID="Parametric" key="true[]accumtablenewnewaccumtableallonfilename\\ad.uillinois.edu\engr\instructional\ianberg1\documents\param.mphkeepsolalloutputhideoffparamselectautoplistplistarr4000.0|30000.0|plotoffplotgrouppg1pnameE_sub|probes[]probeselallsaveoffsweeptypesparseuseaccumtableoff">
              <tags tag="Analysis" values="1,'std1/param'" readOnly="true"/>
              <properties key="sweeptype">
                <value tag="sweeptype" value="sparse"/>
              </properties>
              <properties key="pname">
                <value tag="pname" valueArray="1|1,'E_sub'"/>
              </properties>
              <properties key="plist">
                <value tag="plist" value="" valueArray="1|0"/>
              </properties>
              <properties key="plistarrexcelfilename">
                <value tag="plistarrexcelfilename" value=""/>
              </properties>
              <properties key="plistarrexcelsheet">
                <value tag="plistarrexcelsheet" value=""/>
              </properties>
              <properties key="plistarrexcelrange">
                <value tag="plistarrexcelrange" value=""/>
              </properties>
              <properties key="plistarrexceloverwrite">
                <value tag="plistarrexceloverwrite" value="on"/>
              </properties>
              <properties key="plistarrexcelincludeheaders">
                <value tag="plistarrexcelincludeheaders" value="off"/>
              </properties>
              <properties key="plistarrexcelseparateunits">
                <value tag="plistarrexcelseparateunits" value="off"/>
              </properties>
              <properties key="plistarr">
                <value tag="plistarr" valueRows="1,'4000\, 30000'"/>
              </properties>
              <properties key="plistarr_vector_method">
                <value tag="plistarr_vector_method" valueArray="1|0"/>
              </properties>
              <properties key="plistarr_vector_start">
                <value tag="plistarr_vector_start" valueArray="1|0"/>
              </properties>
              <properties key="plistarr_vector_stop">
                <value tag="plistarr_vector_stop" valueArray="1|0"/>
              </properties>
              <properties key="plistarr_vector_step">
                <value tag="plistarr_vector_step" valueArray="1|0"/>
              </properties>
              <properties key="plistarr_vector_numvalues">
                <value tag="plistarr_vector_numvalues" valueArray="1|0"/>
              </properties>
              <properties key="plistarr_vector_function">
                <value tag="plistarr_vector_function" valueArray="1|0"/>
              </properties>
              <properties key="outputhide">
                <value tag="outputhide" value="off"/>
              </properties>
              <properties key="plot">
                <value tag="plot" value="off"/>
              </properties>
              <properties key="plotgroup">
                <value tag="plotgroup" reference="//@result/@feature/@features[key='pg1']/@value" referenceContainerList="//@result/@feature"/>
              </properties>
              <properties key="probesel">
                <value tag="probesel" value="all"/>
              </properties>
              <properties key="probes">
                <value tag="probes" referenceContainerList="//@probe"/>
              </properties>
              <properties key="useaccumtable">
                <value tag="useaccumtable" value="off"/>
              </properties>
              <properties key="accumtable">
                <value tag="accumtable" value="new" referenceContainerList="//@result/@table" compositeIndex="0"/>
              </properties>
              <properties key="accumtableall">
                <value tag="accumtableall" value="on"/>
              </properties>
              <properties key="keepsol">
                <value tag="keepsol" value="all"/>
              </properties>
              <properties key="save">
                <value tag="save" value="off"/>
              </properties>
              <properties key="filename">
                <value tag="filename" value="\\ad.uillinois.edu\engr\instructional\ianberg1\documents\param.mph"/>
              </properties>
              <properties key="paramselect">
                <value tag="paramselect" value="auto"/>
              </properties>
              <feature xsi:type="com.comsol.mph-v13:StudyFeatureList" model="/"/>
              <mglevel model="/"/>
            </value>
          </features>
          <features key="stat">
            <value xsi:type="com.comsol.mph-v13:StudyFeature" tag="stat" entityName="Stationary" entityComments="" entityAuthor="" entityCreationTime="1468296906246" operationID="Stationary" key="true[]activatets|on|activateimagenull|adapgeomgeom1adaptionoffconstraintgroupdisabledphysicsdisabledvariables[]discretizationts|physics|geometricNonlinearityoffgeometricNonlinearityActiveongeomselectiongeom1initmethodinitinitsolcurrentcurrentinitsolhideoninitsolusecurrentcurrentinitstudyzerozeroinitstudyhideoninitstudystepnullloadcaseloadgrouploadgroupweightmanualsoloffmanualsolnum1meshgeom1|mesh1|notmanualsoloffnotmanualsolnum1notsolcurrentcurrentnotsolhideonnotsolmethodinitnotsolnum1notsolusecurrentcurrentnotsolvertypenonenotstudyzerozeronotstudyhideonnotstudystepnullnott0.0nottimeinterpoffoldinitsoluse0oldnotsoluse0optimizationoffoutputhideoffphysselectiontsplistplistarrplotoffplotgrouppg1pnameprobes[]probeselallshowGeometricNonlinearityonsolnum1solvertypenonesweeptypesparset0.0timeinterpoffuseadvanceddisableoffuseinitsoloffuseloadcaseoffuseparamoffusesoloff">
              <tags tag="Analysis" values="1,'std1/stat'" readOnly="true"/>
              <properties key="showGeometricNonlinearity">
                <value tag="showGeometricNonlinearity" value="on"/>
              </properties>
              <properties key="geometricNonlinearityActive">
                <value tag="geometricNonlinearityActive" value="on"/>
              </properties>
              <properties key="geometricNonlinearity">
                <value tag="geometricNonlinearity" value="off"/>
              </properties>
              <properties key="outputhide">
                <value tag="outputhide" value="off"/>
              </properties>
              <properties key="plot">
                <value tag="plot" value="off"/>
              </properties>
              <properties key="plotgroup">
                <value tag="plotgroup" reference="//@result/@feature/@features[key='pg1']/@value" referenceContainerList="//@result/@feature"/>
              </properties>
              <properties key="probesel">
                <value tag="probesel" value="all"/>
              </properties>
              <properties key="probes">
                <value tag="probes" referenceContainerList="//@probe"/>
              </properties>
              <properties key="physselection">
                <value tag="physselection" reference="//@physics/@physints[key='ts']/@value" referenceContainerList="//@physics"/>
              </properties>
              <properties key="activate">
                <value tag="activate" valueArray="1|2,'ts','on'"/>
              </properties>
              <properties key="discretization">
                <value tag="discretization" valueArray="1|2,'ts','physics'"/>
              </properties>
              <properties key="useadvanceddisable">
                <value tag="useadvanceddisable" value="off"/>
              </properties>
              <properties key="activateimage">
                <value tag="activateimage" valueArray="1|1, "/>
              </properties>
              <properties key="disabledvariables">
                <value tag="disabledvariables" referenceContainerList="//@expr"/>
              </properties>
              <properties key="disabledphysics">
                <value tag="disabledphysics" valueArray="1|0"/>
              </properties>
              <properties key="useinitsol">
                <value tag="useinitsol" value="off"/>
              </properties>
              <properties key="initmethod">
                <value tag="initmethod" value="init"/>
              </properties>
              <properties key="initstudy">
                <value tag="initstudy" value="zero" referenceContainerList="//@study" compositeIndex="0"/>
              </properties>
              <properties key="initstudyhide">
                <value tag="initstudyhide" value="on"/>
              </properties>
              <properties key="initsol">
                <value tag="initsol" value="current" referenceContainerList="//@sol" compositeIndex="0"/>
              </properties>
              <properties key="initsolhide">
                <value tag="initsolhide" value="on"/>
              </properties>
              <properties key="initsoluse">
                <value tag="initsoluse" value="current" referenceContainerList="//@sol" compositeIndex="0"/>
              </properties>
              <properties key="oldinitsoluse">
                <value tag="oldinitsoluse" value="0"/>
              </properties>
              <properties key="initstudystep">
                <value tag="initstudystep"/>
              </properties>
              <properties key="solvertype">
                <value tag="solvertype" value="none"/>
              </properties>
              <properties key="solnum">
                <value tag="solnum" value="1" compositeIndex="1"/>
              </properties>
              <properties key="timeinterp">
                <value tag="timeinterp" value="off"/>
              </properties>
              <properties key="t">
                <value tag="t" value="0"/>
              </properties>
              <properties key="manualsol">
                <value tag="manualsol" value="off"/>
              </properties>
              <properties key="manualsolnum">
                <value tag="manualsolnum" value="1"/>
              </properties>
              <properties key="usesol">
                <value tag="usesol" value="off"/>
              </properties>
              <properties key="notsolmethod">
                <value tag="notsolmethod" value="init"/>
              </properties>
              <properties key="notstudy">
                <value tag="notstudy" value="zero" referenceContainerList="//@study" compositeIndex="0"/>
              </properties>
              <properties key="notstudyhide">
                <value tag="notstudyhide" value="on"/>
              </properties>
              <properties key="notsol">
                <value tag="notsol" value="current" referenceContainerList="//@sol" compositeIndex="0"/>
              </properties>
              <properties key="notsolhide">
                <value tag="notsolhide" value="on"/>
              </properties>
              <properties key="notsoluse">
                <value tag="notsoluse" value="current" referenceContainerList="//@sol" compositeIndex="0"/>
              </properties>
              <properties key="oldnotsoluse">
                <value tag="oldnotsoluse" value="0"/>
              </properties>
              <properties key="notstudystep">
                <value tag="notstudystep"/>
              </properties>
              <properties key="notsolvertype">
                <value tag="notsolvertype" value="none"/>
              </properties>
              <properties key="notsolnum">
                <value tag="notsolnum" value="1" compositeIndex="1"/>
              </properties>
              <properties key="nottimeinterp">
                <value tag="nottimeinterp" value="off"/>
              </properties>
              <properties key="nott">
                <value tag="nott" value="0"/>
              </properties>
              <properties key="notmanualsol">
                <value tag="notmanualsol" value="off"/>
              </properties>
              <properties key="notmanualsolnum">
                <value tag="notmanualsolnum" value="1"/>
              </properties>
              <properties key="geomselection">
                <value tag="geomselection" reference="//@geom/@geoms[key='geom1']/@value" referenceContainerList="//@geom"/>
              </properties>
              <properties key="mesh">
                <value tag="mesh" valueArray="1|2,'geom1','mesh1'"/>
              </properties>
              <properties key="useparam">
                <value tag="useparam" value="off"/>
              </properties>
              <properties key="sweeptype">
                <value tag="sweeptype" value="sparse"/>
              </properties>
              <properties key="pname">
                <value tag="pname" valueArray="1|0"/>
              </properties>
              <properties key="plist">
                <value tag="plist" value="" valueArray="1|0"/>
              </properties>
              <properties key="plistarrexcelfilename">
                <value tag="plistarrexcelfilename" value=""/>
              </properties>
              <properties key="plistarrexcelsheet">
                <value tag="plistarrexcelsheet" value=""/>
              </properties>
              <properties key="plistarrexcelrange">
                <value tag="plistarrexcelrange" value=""/>
              </properties>
              <properties key="plistarrexceloverwrite">
                <value tag="plistarrexceloverwrite" value="on"/>
              </properties>
              <properties key="plistarrexcelincludeheaders">
                <value tag="plistarrexcelincludeheaders" value="off"/>
              </properties>
              <properties key="plistarrexcelseparateunits">
                <value tag="plistarrexcelseparateunits" value="off"/>
              </properties>
              <properties key="plistarr">
                <value tag="plistarr" valueArray="0"/>
              </properties>
              <properties key="plistarr_vector_method">
                <value tag="plistarr_vector_method" valueArray="1|0"/>
              </properties>
              <properties key="plistarr_vector_start">
                <value tag="plistarr_vector_start" valueArray="1|0"/>
              </properties>
              <properties key="plistarr_vector_stop">
                <value tag="plistarr_vector_stop" valueArray="1|0"/>
              </properties>
              <properties key="plistarr_vector_step">
                <value tag="plistarr_vector_step" valueArray="1|0"/>
              </properties>
              <properties key="plistarr_vector_numvalues">
                <value tag="plistarr_vector_numvalues" valueArray="1|0"/>
              </properties>
              <properties key="plistarr_vector_function">
                <value tag="plistarr_vector_function" valueArray="1|0"/>
              </properties>
              <properties key="useloadcase">
                <value tag="useloadcase" value="off"/>
              </properties>
              <properties key="loadcase">
                <value tag="loadcase" valueArray="1|0"/>
              </properties>
              <properties key="loadgroup">
                <value tag="loadgroup" valueArray="0"/>
              </properties>
              <properties key="loadgroupweight">
                <value tag="loadgroupweight" valueArray="0"/>
              </properties>
              <properties key="constraintgroup">
                <value tag="constraintgroup" valueArray="0"/>
              </properties>
              <properties key="adaption">
                <value tag="adaption" value="off"/>
              </properties>
              <properties key="adapgeom">
                <value tag="adapgeom" reference="//@geom/@geoms[key='geom1']/@value" referenceContainerList="//@geom"/>
              </properties>
              <properties key="optimization">
                <value tag="optimization" value="off"/>
              </properties>
              <feature xsi:type="com.comsol.mph-v13:StudyFeatureList" model="/"/>
              <mglevel model="/"/>
            </value>
          </features>
        </feature>
      </value>
    </objects>
  </study>
  <cpl entityName="List" entityComments="" entityAuthor="" entityCreationTime="1468296771758" model="/">
    <features key="int1">
      <value xsi:type="com.comsol.mph-v13:Cpl" tag="int1" derivedFrom="//@physics/@physints[key='ts']/@value" entityName="root.mod1.ts.int1" entityComments="" entityAuthor="" entityCreationTime="1509046300283" operationID="Integration" type="Integration">
        <selection entityName="Selection" entityComments="" entityAuthor="" entityCreationTime="1509046300281" selType="geomdim" geom="//@geom/@geoms[key='geom1']/@value" domains="3,1,2" dim="2" hDim="2"/>
        <properties key="opname">
          <value tag="opname" value="root.mod1.ts.int1"/>
        </properties>
        <properties key="method">
          <value tag="method" value="integration"/>
        </properties>
        <properties key="intorder">
          <value tag="intorder" value="4"/>
        </properties>
        <properties key="frame">
          <value tag="frame" value="material"/>
        </properties>
        <properties key="axisymactive">
          <value tag="axisymactive" value="on"/>
        </properties>
        <properties key="axisym">
          <value tag="axisym" value="off"/>
        </properties>
        <feature xsi:type="com.comsol.mph-v13:CplList" model="/"/>
      </value>
    </features>
    <features key="int2">
      <value xsi:type="com.comsol.mph-v13:Cpl" tag="int2" derivedFrom="//@physics/@physints[key='ts']/@value/@feature/@features[key='tle1']/@value" entityName="root.mod1.ts.int2" entityComments="" entityAuthor="" entityCreationTime="1509046300427" operationID="Integration" type="Integration">
        <selection entityName="Selection" entityComments="" entityAuthor="" entityCreationTime="1509046300425" selType="geomdim" geom="//@geom/@geoms[key='geom1']/@value" domains="3,1,2" dim="2" hDim="2"/>
        <properties key="opname">
          <value tag="opname" value="root.mod1.ts.tle1.int2"/>
        </properties>
        <properties key="method">
          <value tag="method" value="integration"/>
        </properties>
        <properties key="intorder">
          <value tag="intorder" value="4"/>
        </properties>
        <properties key="frame">
          <value tag="frame" value="material"/>
        </properties>
        <properties key="axisymactive">
          <value tag="axisymactive" value="on"/>
        </properties>
        <properties key="axisym">
          <value tag="axisym" value="off"/>
        </properties>
        <feature xsi:type="com.comsol.mph-v13:CplList" model="/"/>
      </value>
    </features>
  </cpl>
  <frame entityName="List" entityComments="" entityAuthor="" entityCreationTime="1468296771758" model="/">
    <frames key="material1">
      <value tag="material1" coord="3,'R','PHI','Z'" geom="//@geom/@geoms[key='geom1']/@value"/>
    </frames>
    <frames key="spatial1">
      <value tag="spatial1" coord="3,'r','phi','z'" geom="//@geom/@geoms[key='geom1']/@value" physics="//@physics/@physints[key='ts']/@value">
        <sshape model="/">
          <features key="fixed2">
            <value tag="fixed2" type="moving_expr" sorder="2">
              <selection entityName="Selection" entityComments="" entityAuthor="" entityCreationTime="1468296905949" selType="geom" geom="//@geom/@geoms[key='geom1']/@value"/>
              <coordexprs>R</coordexprs>
              <coordexprs>Z</coordexprs>
            </value>
          </features>
          <features key="fixed3">
            <value tag="fixed3" derivedFrom="//@physics/@physints[key='ts']/@value" type="moving_expr" sorder="2">
              <selection entityName="Selection" entityComments="" entityAuthor="" entityCreationTime="1509046300204" selType="geomdim" geom="//@geom/@geoms[key='geom1']/@value" domains="3,1,2" inherit="true" dim="2" hDim="2"/>
              <coordexprs>R</coordexprs>
              <coordexprs>Z</coordexprs>
            </value>
          </features>
        </sshape>
      </value>
    </frames>
  </frame>
  <weak entityName="List" entityComments="" entityAuthor="" entityCreationTime="1468297971684" model="/">
    <objects key="weak1">
      <value tag="weak1" derivedFrom="//@physics/@physints[key='ts']/@value/@feature/@features[key='tle1']/@value" intrules="//@intrule/@intrules[key='intrule1']/@value //@intrule/@intrules[key='intrule1']/@value //@intrule/@intrules[key='intrule1']/@value //@intrule/@intrules[key='intrule1']/@value">
        <tags tag="Analysis" values="1,'std1/stat'"/>
        <selection xsi:type="com.comsol.mph-v13:XDLocalSelection" entityName="Selection" entityComments="" entityAuthor="" entityCreationTime="1509046300802" selType="geomdim" geom="//@geom/@geoms[key='geom1']/@value" domains="3,1,2" dim="2" hDim="2"/>
        <equations>-2*(root.mod1.ts.Sl11*var(root.mod1.ts.el11,root.mod1.u)+2*root.mod1.ts.Sl13*var(root.mod1.ts.el13,root.mod1.u)+root.mod1.ts.Sl22*var(root.mod1.ts.el22,root.mod1.u)+root.mod1.ts.Sl33*var(root.mod1.ts.el33,root.mod1.u))*pi*root.R</equations>
        <equations>-2*(root.mod1.ts.k_effRR*root.mod1.TR*test(root.mod1.TR)+root.mod1.ts.k_effZZ*root.mod1.TZ*test(root.mod1.TZ))*pi*root.R</equations>
        <equations>0</equations>
        <equations>0</equations>
      </value>
    </objects>
    <objects key="weak2">
      <value tag="weak2" derivedFrom="//@physics/@physints[key='ts']/@value/@feature/@features[key='chf1']/@value" intrules="//@intrule/@intrules[key='intrule1']/@value">
        <tags tag="Analysis" values="1,'std1/stat'"/>
        <selection xsi:type="com.comsol.mph-v13:XDLocalSelection" entityName="Selection" entityComments="" entityAuthor="" entityCreationTime="1509046300820" selType="geomdim" geom="//@geom/@geoms[key='geom1']/@value" domains="10,8" dim="1" hDim="1"/>
        <equations>2*root.mod1.ts.chf1.h*(root.mod1.ts.chf1.Text-root.mod1.T)*test(root.mod1.T)*pi*root.R</equations>
      </value>
    </objects>
    <objects key="weak3">
      <value tag="weak3" derivedFrom="//@physics/@physints[key='ts']/@value/@feature/@features[key='cont1']/@value" intrules="//@intrule/@intrules[key='intrule3']/@value">
        <tags tag="Analysis" values="1,'std1/stat'"/>
        <selection xsi:type="com.comsol.mph-v13:XDLocalSelection" entityName="Selection" entityComments="" entityAuthor="" entityCreationTime="1509046300826" selType="geomdim" geom="//@geom/@geoms[key='geom1']/@value" domains="10,7" dim="1" hDim="1"/>
        <equations>if(root.mod1.src2dst_ap1&amp;&amp;root.mod1.T_fld_act&amp;&amp;if(root.mod1.src2dst_ap1,root.mod1.src2dst_ap1(root.mod1.T_fld_act),0),2*(root.mod1.ts.kTestgradTn_ap1*root.mod1.ts.Tjump_ap1+root.mod1.ts.kgradTn_ap1*test(root.mod1.T)-root.mod1.ts.jump_pen_ap1*test(root.mod1.ts.Tjump_ap1)*root.mod1.ts.Tjump_ap1+root.mod1.ts.upwind_ap1+root.mod1.ts.upwindpw_ap1)*pi*root.R,0)</equations>
      </value>
    </objects>
    <objects key="weak4">
      <value tag="weak4" derivedFrom="//@physics/@physints[key='ts']/@value/@feature/@features[key='cont1']/@value" intrules="//@intrule/@intrules[key='intrule3']/@value">
        <tags tag="Analysis" values="1,'std1/stat'"/>
        <selection xsi:type="com.comsol.mph-v13:XDLocalSelection" entityName="Selection" entityComments="" entityAuthor="" entityCreationTime="1509046300829" selType="geomdim" geom="//@geom/@geoms[key='geom1']/@value" domains="10,3" dim="1" hDim="1"/>
        <equations>if(root.mod1.dst2src_ap1&amp;&amp;root.mod1.T_fld_act&amp;&amp;if(root.mod1.dst2src_ap1,root.mod1.dst2src_ap1(root.mod1.T_fld_act),0),2*(root.mod1.ts.kTestgradTn_ap1*root.mod1.ts.Tjump_ap1+root.mod1.ts.kgradTn_ap1*test(root.mod1.T)-root.mod1.ts.jump_pen_ap1*test(root.mod1.ts.Tjump_ap1)*root.mod1.ts.Tjump_ap1+root.mod1.ts.upwind_ap1+root.mod1.ts.upwindpw_ap1)*pi*root.R,0)</equations>
      </value>
    </objects>
  </weak>
  <selection entityName="List" entityComments="" entityAuthor="" entityCreationTime="1468296905168" model="/"/>
  <view entityName="Views" entityComments="" entityAuthor="" entityCreationTime="1468296772039" model="/">
    <views key="view1">
      <value tag="view1" entityName="View 1" entityComments="" entityAuthor="" entityCreationTime="1468296905168" operationID="ModelView2D" geom="//@geom/@geoms[key='geom1']/@value" sdim="2" current="true">
        <entityFlags>nodeactivate</entityFlags>
        <properties key="showlabels">
          <value tag="showlabels" value="off"/>
        </properties>
        <properties key="showDirections">
          <value tag="showDirections" value="off"/>
        </properties>
        <properties key="locked">
          <value tag="locked" value="off"/>
        </properties>
        <properties key="drawhidestatus">
          <value tag="drawhidestatus" value="hide"/>
        </properties>
        <properties key="geomhidestatus">
          <value tag="geomhidestatus" value="hide"/>
        </properties>
        <properties key="isnew">
          <value tag="isnew" value="off"/>
        </properties>
        <properties key="postviewkey">
          <value tag="postviewkey" value=""/>
        </properties>
        <properties key="workplaneclip">
          <value tag="workplaneclip" value="off"/>
        </properties>
        <feature xsi:type="com.comsol.mph-v13:ViewFeatureList" model="/"/>
        <hideObjects entityName="List" entityComments="" entityAuthor="" entityCreationTime="1468296905168" model="/"/>
        <hideEntities entityName="List" entityComments="" entityAuthor="" entityCreationTime="1468296905168" model="/"/>
        <axis tag="axis" entityName="Axis" entityComments="" entityAuthor="" entityCreationTime="1468296906730" operationID="Axis2D">
          <entityFlags>noremove</entityFlags>
          <entityFlags>nodeactivate</entityFlags>
          <properties key="xmin">
            <value tag="xmin" value="-8.754554437473416E-5"/>
          </properties>
          <properties key="xmax">
            <value tag="xmax" value="8.600282017141581E-4"/>
          </properties>
          <properties key="ymin">
            <value tag="ymin" value="-4.5526004396378994E-4"/>
          </properties>
          <properties key="ymax">
            <value tag="ymax" value="4.4499727664515376E-4"/>
          </properties>
          <properties key="preserveaspect">
            <value tag="preserveaspect" value="on"/>
          </properties>
          <properties key="manualgrid">
            <value tag="manualgrid" value="off"/>
          </properties>
          <properties key="xspacing">
            <value tag="xspacing" value="1"/>
          </properties>
          <properties key="yspacing">
            <value tag="yspacing" value="1"/>
          </properties>
          <properties key="xextra">
            <value tag="xextra" value="" valueArray="1|0"/>
          </properties>
          <properties key="xextra_vector_method">
            <value tag="xextra_vector_method" value="step"/>
          </properties>
          <properties key="xextra_vector_start">
            <value tag="xextra_vector_start" value=""/>
          </properties>
          <properties key="xextra_vector_stop">
            <value tag="xextra_vector_stop" value=""/>
          </properties>
          <properties key="xextra_vector_step">
            <value tag="xextra_vector_step" value=""/>
          </properties>
          <properties key="xextra_vector_numvalues">
            <value tag="xextra_vector_numvalues" value=""/>
          </properties>
          <properties key="xextra_vector_function">
            <value tag="xextra_vector_function" value="none"/>
          </properties>
          <properties key="yextra">
            <value tag="yextra" value="" valueArray="1|0"/>
          </properties>
          <properties key="yextra_vector_method">
            <value tag="yextra_vector_method" value="step"/>
          </properties>
          <properties key="yextra_vector_start">
            <value tag="yextra_vector_start" value=""/>
          </properties>
          <properties key="yextra_vector_stop">
            <value tag="yextra_vector_stop" value=""/>
          </properties>
          <properties key="yextra_vector_step">
            <value tag="yextra_vector_step" value=""/>
          </properties>
          <properties key="yextra_vector_numvalues">
            <value tag="yextra_vector_numvalues" value=""/>
          </properties>
          <properties key="yextra_vector_function">
            <value tag="yextra_vector_function" value="none"/>
          </properties>
          <feature xsi:type="com.comsol.mph-v13:ViewFeatureList" model="/"/>
        </axis>
      </value>
    </views>
    <views key="view2">
      <value tag="view2" entityName="View 3D 2" entityComments="" entityAuthor="" entityCreationTime="1468298221328" operationID="ResultView3D" sdim="3">
        <entityFlags>nodeactivate</entityFlags>
        <properties key="renderwireframe">
          <value tag="renderwireframe" value="off"/>
        </properties>
        <properties key="showlabels">
          <value tag="showlabels" value="off"/>
        </properties>
        <properties key="showDirections">
          <value tag="showDirections" value="off"/>
        </properties>
        <properties key="showgrid">
          <value tag="showgrid" value="on"/>
        </properties>
        <properties key="showaxisorientation">
          <value tag="showaxisorientation" value="on"/>
        </properties>
        <properties key="locked">
          <value tag="locked" value="off"/>
        </properties>
        <properties key="scenelight">
          <value tag="scenelight" value="on"/>
        </properties>
        <properties key="totlightintensity">
          <value tag="totlightintensity" value="1.0"/>
        </properties>
        <properties key="usediffuse">
          <value tag="usediffuse" value="on"/>
        </properties>
        <properties key="usespecular">
          <value tag="usespecular" value="on"/>
        </properties>
        <properties key="globalambient">
          <value tag="globalambient" value="on"/>
        </properties>
        <properties key="totambient">
          <value tag="totambient" value="0.3"/>
        </properties>
        <properties key="ambientcolor">
          <value tag="ambientcolor" value="white"/>
        </properties>
        <properties key="customambientcolor">
          <value tag="customambientcolor" valueArray="1|3,'1','1','1'"/>
        </properties>
        <properties key="customambientcolor_vector_method">
          <value tag="customambientcolor_vector_method" value="step"/>
        </properties>
        <properties key="customambientcolor_vector_start">
          <value tag="customambientcolor_vector_start" value=""/>
        </properties>
        <properties key="customambientcolor_vector_stop">
          <value tag="customambientcolor_vector_stop" value=""/>
        </properties>
        <properties key="customambientcolor_vector_step">
          <value tag="customambientcolor_vector_step" value=""/>
        </properties>
        <properties key="customambientcolor_vector_numvalues">
          <value tag="customambientcolor_vector_numvalues" value=""/>
        </properties>
        <properties key="customambientcolor_vector_function">
          <value tag="customambientcolor_vector_function" value="none"/>
        </properties>
        <properties key="transparency">
          <value tag="transparency" value="off"/>
        </properties>
        <properties key="alpha">
          <value tag="alpha" value="0.5"/>
        </properties>
        <properties key="drawhidestatus">
          <value tag="drawhidestatus" value="hide"/>
        </properties>
        <properties key="geomhidestatus">
          <value tag="geomhidestatus" value="hide"/>
        </properties>
        <properties key="isnew">
          <value tag="isnew" value="off"/>
        </properties>
        <properties key="postviewkey">
          <value tag="postviewkey" value="rev1_3"/>
        </properties>
        <properties key="workplaneclip">
          <value tag="workplaneclip" value="off"/>
        </properties>
        <feature xsi:type="com.comsol.mph-v13:ViewFeatureList" model="/">
          <features key="lgt1">
            <value xsi:type="com.comsol.mph-v13:ViewFeature" tag="lgt1" entityName="Directional Light 1" entityComments="" entityAuthor="" entityCreationTime="1468298221328" operationID="DirectionalLight">
              <properties key="lightdirection">
                <value tag="lightdirection" valueArray="1|3,'4','3.7','-5'"/>
              </properties>
              <properties key="intensity">
                <value tag="intensity" value="0.8"/>
              </properties>
              <properties key="specular">
                <value tag="specular" value="1.0"/>
              </properties>
              <properties key="color">
                <value tag="color" value="white"/>
              </properties>
              <properties key="customcolor">
                <value tag="customcolor" valueArray="1|3,'1','1','1'"/>
              </properties>
              <properties key="customcolor_vector_method">
                <value tag="customcolor_vector_method" value="step"/>
              </properties>
              <properties key="customcolor_vector_start">
                <value tag="customcolor_vector_start" value=""/>
              </properties>
              <properties key="customcolor_vector_stop">
                <value tag="customcolor_vector_stop" value=""/>
              </properties>
              <properties key="customcolor_vector_step">
                <value tag="customcolor_vector_step" value=""/>
              </properties>
              <properties key="customcolor_vector_numvalues">
                <value tag="customcolor_vector_numvalues" value=""/>
              </properties>
              <properties key="customcolor_vector_function">
                <value tag="customcolor_vector_function" value="none"/>
              </properties>
              <properties key="cameracoord">
                <value tag="cameracoord" value="on"/>
              </properties>
              <properties key="showmarker">
                <value tag="showmarker" value="on"/>
              </properties>
              <feature xsi:type="com.comsol.mph-v13:ViewFeatureList" model="/"/>
            </value>
          </features>
          <features key="lgt2">
            <value xsi:type="com.comsol.mph-v13:ViewFeature" tag="lgt2" entityName="Directional Light 2" entityComments="" entityAuthor="" entityCreationTime="1468298221328" operationID="DirectionalLight">
              <properties key="lightdirection">
                <value tag="lightdirection" valueArray="1|3,'-4','-2','-1'"/>
              </properties>
              <properties key="intensity">
                <value tag="intensity" value="0.4"/>
              </properties>
              <properties key="specular">
                <value tag="specular" value="1.0"/>
              </properties>
              <properties key="color">
                <value tag="color" value="white"/>
              </properties>
              <properties key="customcolor">
                <value tag="customcolor" valueArray="1|3,'1','1','1'"/>
              </properties>
              <properties key="customcolor_vector_method">
                <value tag="customcolor_vector_method" value="step"/>
              </properties>
              <properties key="customcolor_vector_start">
                <value tag="customcolor_vector_start" value=""/>
              </properties>
              <properties key="customcolor_vector_stop">
                <value tag="customcolor_vector_stop" value=""/>
              </properties>
              <properties key="customcolor_vector_step">
                <value tag="customcolor_vector_step" value=""/>
              </properties>
              <properties key="customcolor_vector_numvalues">
                <value tag="customcolor_vector_numvalues" value=""/>
              </properties>
              <properties key="customcolor_vector_function">
                <value tag="customcolor_vector_function" value="none"/>
              </properties>
              <properties key="cameracoord">
                <value tag="cameracoord" value="on"/>
              </properties>
              <properties key="showmarker">
                <value tag="showmarker" value="on"/>
              </properties>
              <feature xsi:type="com.comsol.mph-v13:ViewFeatureList" model="/"/>
            </value>
          </features>
          <features key="lgt3">
            <value xsi:type="com.comsol.mph-v13:ViewFeature" tag="lgt3" entityName="Directional Light 3" entityComments="" entityAuthor="" entityCreationTime="1468298221343" operationID="DirectionalLight">
              <properties key="lightdirection">
                <value tag="lightdirection" valueArray="1|3,'0.5','-5','4'"/>
              </properties>
              <properties key="intensity">
                <value tag="intensity" value="0.55"/>
              </properties>
              <properties key="specular">
                <value tag="specular" value="1.0"/>
              </properties>
              <properties key="color">
                <value tag="color" value="white"/>
              </properties>
              <properties key="customcolor">
                <value tag="customcolor" valueArray="1|3,'1','1','1'"/>
              </properties>
              <properties key="customcolor_vector_method">
                <value tag="customcolor_vector_method" value="step"/>
              </properties>
              <properties key="customcolor_vector_start">
                <value tag="customcolor_vector_start" value=""/>
              </properties>
              <properties key="customcolor_vector_stop">
                <value tag="customcolor_vector_stop" value=""/>
              </properties>
              <properties key="customcolor_vector_step">
                <value tag="customcolor_vector_step" value=""/>
              </properties>
              <properties key="customcolor_vector_numvalues">
                <value tag="customcolor_vector_numvalues" value=""/>
              </properties>
              <properties key="customcolor_vector_function">
                <value tag="customcolor_vector_function" value="none"/>
              </properties>
              <properties key="cameracoord">
                <value tag="cameracoord" value="on"/>
              </properties>
              <properties key="showmarker">
                <value tag="showmarker" value="on"/>
              </properties>
              <feature xsi:type="com.comsol.mph-v13:ViewFeatureList" model="/"/>
            </value>
          </features>
        </feature>
        <hideObjects entityName="List" entityComments="" entityAuthor="" entityCreationTime="1468298221343" model="/"/>
        <hideEntities entityName="List" entityComments="" entityAuthor="" entityCreationTime="1468298221343" model="/"/>
        <camera tag="cam" entityName="Camera" entityComments="" entityAuthor="" entityCreationTime="1468298221468" operationID="Camera">
          <entityFlags>noremove</entityFlags>
          <entityFlags>nodeactivate</entityFlags>
          <properties key="projection">
            <value tag="projection" value="perspective"/>
          </properties>
          <properties key="orthoscale">
            <value tag="orthoscale" value="9.915769577026367"/>
          </properties>
          <properties key="zoomanglefull">
            <value tag="zoomanglefull" value="9.762937545776367"/>
          </properties>
          <properties key="preserveaspect">
            <value tag="preserveaspect" value="on"/>
          </properties>
          <properties key="position">
            <value tag="position" valueArray="1|3,'-3.207288100384176E-4','-0.003056969726458192','0.0013179386733099818'"/>
          </properties>
          <properties key="target">
            <value tag="target" valueArray="1|3,'-5.529727786779404E-10','-2.3283064365386963E-9','-9.313225746154785E-10'"/>
          </properties>
          <properties key="up">
            <value tag="up" valueArray="1|3,'0.12290044873952866','0.381997287273407','0.9159535765647888'"/>
          </properties>
          <properties key="rotationpoint">
            <value tag="rotationpoint" valueArray="1|3,'0','0','0'"/>
          </properties>
          <properties key="viewoffset">
            <value tag="viewoffset" valueArray="1|2,'0','0'"/>
          </properties>
          <feature xsi:type="com.comsol.mph-v13:ViewFeatureList" model="/"/>
        </camera>
      </value>
    </views>
    <views key="view3">
      <value tag="view3" entityName="View 3D 3" entityComments="" entityAuthor="" entityCreationTime="1468596876602" operationID="ResultView3D" sdim="3" globalcurrent="true">
        <entityFlags>nodeactivate</entityFlags>
        <properties key="renderwireframe">
          <value tag="renderwireframe" value="off"/>
        </properties>
        <properties key="showlabels">
          <value tag="showlabels" value="off"/>
        </properties>
        <properties key="showDirections">
          <value tag="showDirections" value="off"/>
        </properties>
        <properties key="showgrid">
          <value tag="showgrid" value="on"/>
        </properties>
        <properties key="showaxisorientation">
          <value tag="showaxisorientation" value="on"/>
        </properties>
        <properties key="locked">
          <value tag="locked" value="off"/>
        </properties>
        <properties key="scenelight">
          <value tag="scenelight" value="on"/>
        </properties>
        <properties key="totlightintensity">
          <value tag="totlightintensity" value="1.0"/>
        </properties>
        <properties key="usediffuse">
          <value tag="usediffuse" value="on"/>
        </properties>
        <properties key="usespecular">
          <value tag="usespecular" value="on"/>
        </properties>
        <properties key="globalambient">
          <value tag="globalambient" value="on"/>
        </properties>
        <properties key="totambient">
          <value tag="totambient" value="0.3"/>
        </properties>
        <properties key="ambientcolor">
          <value tag="ambientcolor" value="white"/>
        </properties>
        <properties key="customambientcolor">
          <value tag="customambientcolor" valueArray="1|3,'1','1','1'"/>
        </properties>
        <properties key="customambientcolor_vector_method">
          <value tag="customambientcolor_vector_method" value="step"/>
        </properties>
        <properties key="customambientcolor_vector_start">
          <value tag="customambientcolor_vector_start" value=""/>
        </properties>
        <properties key="customambientcolor_vector_stop">
          <value tag="customambientcolor_vector_stop" value=""/>
        </properties>
        <properties key="customambientcolor_vector_step">
          <value tag="customambientcolor_vector_step" value=""/>
        </properties>
        <properties key="customambientcolor_vector_numvalues">
          <value tag="customambientcolor_vector_numvalues" value=""/>
        </properties>
        <properties key="customambientcolor_vector_function">
          <value tag="customambientcolor_vector_function" value="none"/>
        </properties>
        <properties key="transparency">
          <value tag="transparency" value="off"/>
        </properties>
        <properties key="alpha">
          <value tag="alpha" value="0.5"/>
        </properties>
        <properties key="drawhidestatus">
          <value tag="drawhidestatus" value="hide"/>
        </properties>
        <properties key="geomhidestatus">
          <value tag="geomhidestatus" value="hide"/>
        </properties>
        <properties key="isnew">
          <value tag="isnew" value="off"/>
        </properties>
        <properties key="postviewkey">
          <value tag="postviewkey" value="rev2_3"/>
        </properties>
        <properties key="workplaneclip">
          <value tag="workplaneclip" value="off"/>
        </properties>
        <feature xsi:type="com.comsol.mph-v13:ViewFeatureList" model="/">
          <features key="lgt1">
            <value xsi:type="com.comsol.mph-v13:ViewFeature" tag="lgt1" entityName="Directional Light 1" entityComments="" entityAuthor="" entityCreationTime="1468596876618" operationID="DirectionalLight">
              <properties key="lightdirection">
                <value tag="lightdirection" valueArray="1|3,'4','3.7','-5'"/>
              </properties>
              <properties key="intensity">
                <value tag="intensity" value="0.8"/>
              </properties>
              <properties key="specular">
                <value tag="specular" value="1.0"/>
              </properties>
              <properties key="color">
                <value tag="color" value="white"/>
              </properties>
              <properties key="customcolor">
                <value tag="customcolor" valueArray="1|3,'1','1','1'"/>
              </properties>
              <properties key="customcolor_vector_method">
                <value tag="customcolor_vector_method" value="step"/>
              </properties>
              <properties key="customcolor_vector_start">
                <value tag="customcolor_vector_start" value=""/>
              </properties>
              <properties key="customcolor_vector_stop">
                <value tag="customcolor_vector_stop" value=""/>
              </properties>
              <properties key="customcolor_vector_step">
                <value tag="customcolor_vector_step" value=""/>
              </properties>
              <properties key="customcolor_vector_numvalues">
                <value tag="customcolor_vector_numvalues" value=""/>
              </properties>
              <properties key="customcolor_vector_function">
                <value tag="customcolor_vector_function" value="none"/>
              </properties>
              <properties key="cameracoord">
                <value tag="cameracoord" value="on"/>
              </properties>
              <properties key="showmarker">
                <value tag="showmarker" value="on"/>
              </properties>
              <feature xsi:type="com.comsol.mph-v13:ViewFeatureList" model="/"/>
            </value>
          </features>
          <features key="lgt2">
            <value xsi:type="com.comsol.mph-v13:ViewFeature" tag="lgt2" entityName="Directional Light 2" entityComments="" entityAuthor="" entityCreationTime="1468596876618" operationID="DirectionalLight">
              <properties key="lightdirection">
                <value tag="lightdirection" valueArray="1|3,'-4','-2','-1'"/>
              </properties>
              <properties key="intensity">
                <value tag="intensity" value="0.4"/>
              </properties>
              <properties key="specular">
                <value tag="specular" value="1.0"/>
              </properties>
              <properties key="color">
                <value tag="color" value="white"/>
              </properties>
              <properties key="customcolor">
                <value tag="customcolor" valueArray="1|3,'1','1','1'"/>
              </properties>
              <properties key="customcolor_vector_method">
                <value tag="customcolor_vector_method" value="step"/>
              </properties>
              <properties key="customcolor_vector_start">
                <value tag="customcolor_vector_start" value=""/>
              </properties>
              <properties key="customcolor_vector_stop">
                <value tag="customcolor_vector_stop" value=""/>
              </properties>
              <properties key="customcolor_vector_step">
                <value tag="customcolor_vector_step" value=""/>
              </properties>
              <properties key="customcolor_vector_numvalues">
                <value tag="customcolor_vector_numvalues" value=""/>
              </properties>
              <properties key="customcolor_vector_function">
                <value tag="customcolor_vector_function" value="none"/>
              </properties>
              <properties key="cameracoord">
                <value tag="cameracoord" value="on"/>
              </properties>
              <properties key="showmarker">
                <value tag="showmarker" value="on"/>
              </properties>
              <feature xsi:type="com.comsol.mph-v13:ViewFeatureList" model="/"/>
            </value>
          </features>
          <features key="lgt3">
            <value xsi:type="com.comsol.mph-v13:ViewFeature" tag="lgt3" entityName="Directional Light 3" entityComments="" entityAuthor="" entityCreationTime="1468596876618" operationID="DirectionalLight">
              <properties key="lightdirection">
                <value tag="lightdirection" valueArray="1|3,'0.5','-5','4'"/>
              </properties>
              <properties key="intensity">
                <value tag="intensity" value="0.55"/>
              </properties>
              <properties key="specular">
                <value tag="specular" value="1.0"/>
              </properties>
              <properties key="color">
                <value tag="color" value="white"/>
              </properties>
              <properties key="customcolor">
                <value tag="customcolor" valueArray="1|3,'1','1','1'"/>
              </properties>
              <properties key="customcolor_vector_method">
                <value tag="customcolor_vector_method" value="step"/>
              </properties>
              <properties key="customcolor_vector_start">
                <value tag="customcolor_vector_start" value=""/>
              </properties>
              <properties key="customcolor_vector_stop">
                <value tag="customcolor_vector_stop" value=""/>
              </properties>
              <properties key="customcolor_vector_step">
                <value tag="customcolor_vector_step" value=""/>
              </properties>
              <properties key="customcolor_vector_numvalues">
                <value tag="customcolor_vector_numvalues" value=""/>
              </properties>
              <properties key="customcolor_vector_function">
                <value tag="customcolor_vector_function" value="none"/>
              </properties>
              <properties key="cameracoord">
                <value tag="cameracoord" value="on"/>
              </properties>
              <properties key="showmarker">
                <value tag="showmarker" value="on"/>
              </properties>
              <feature xsi:type="com.comsol.mph-v13:ViewFeatureList" model="/"/>
            </value>
          </features>
        </feature>
        <hideObjects entityName="List" entityComments="" entityAuthor="" entityCreationTime="1468596876633" model="/"/>
        <hideEntities entityName="List" entityComments="" entityAuthor="" entityCreationTime="1468596876633" model="/"/>
        <camera tag="cam" entityName="Camera" entityComments="" entityAuthor="" entityCreationTime="1468596878071" operationID="Camera">
          <entityFlags>noremove</entityFlags>
          <entityFlags>nodeactivate</entityFlags>
          <properties key="projection">
            <value tag="projection" value="perspective"/>
          </properties>
          <properties key="orthoscale">
            <value tag="orthoscale" value="10"/>
          </properties>
          <properties key="zoomanglefull">
            <value tag="zoomanglefull" value="14.711764335632324"/>
          </properties>
          <properties key="preserveaspect">
            <value tag="preserveaspect" value="on"/>
          </properties>
          <properties key="position">
            <value tag="position" valueArray="1|3,'0','0','0.0037086496595293283'"/>
          </properties>
          <properties key="target">
            <value tag="target" valueArray="1|3,'0','0','0'"/>
          </properties>
          <properties key="up">
            <value tag="up" valueArray="1|3,'0','1','4.371138828673793E-8'"/>
          </properties>
          <properties key="rotationpoint">
            <value tag="rotationpoint" valueArray="1|3,'0','0','0'"/>
          </properties>
          <properties key="viewoffset">
            <value tag="viewoffset" valueArray="1|2,'0','0'"/>
          </properties>
          <feature xsi:type="com.comsol.mph-v13:ViewFeatureList" model="/"/>
        </camera>
      </value>
    </views>
    <views key="view4">
      <value tag="view4" entityName="View 3D 4" entityComments="" entityAuthor="" entityCreationTime="1468597118937" operationID="ResultView3D" sdim="3">
        <entityFlags>nodeactivate</entityFlags>
        <properties key="renderwireframe">
          <value tag="renderwireframe" value="off"/>
        </properties>
        <properties key="showlabels">
          <value tag="showlabels" value="off"/>
        </properties>
        <properties key="showDirections">
          <value tag="showDirections" value="off"/>
        </properties>
        <properties key="showgrid">
          <value tag="showgrid" value="on"/>
        </properties>
        <properties key="showaxisorientation">
          <value tag="showaxisorientation" value="on"/>
        </properties>
        <properties key="locked">
          <value tag="locked" value="off"/>
        </properties>
        <properties key="scenelight">
          <value tag="scenelight" value="on"/>
        </properties>
        <properties key="totlightintensity">
          <value tag="totlightintensity" value="1.0"/>
        </properties>
        <properties key="usediffuse">
          <value tag="usediffuse" value="on"/>
        </properties>
        <properties key="usespecular">
          <value tag="usespecular" value="on"/>
        </properties>
        <properties key="globalambient">
          <value tag="globalambient" value="on"/>
        </properties>
        <properties key="totambient">
          <value tag="totambient" value="0.3"/>
        </properties>
        <properties key="ambientcolor">
          <value tag="ambientcolor" value="white"/>
        </properties>
        <properties key="customambientcolor">
          <value tag="customambientcolor" valueArray="1|3,'1','1','1'"/>
        </properties>
        <properties key="customambientcolor_vector_method">
          <value tag="customambientcolor_vector_method" value="step"/>
        </properties>
        <properties key="customambientcolor_vector_start">
          <value tag="customambientcolor_vector_start" value=""/>
        </properties>
        <properties key="customambientcolor_vector_stop">
          <value tag="customambientcolor_vector_stop" value=""/>
        </properties>
        <properties key="customambientcolor_vector_step">
          <value tag="customambientcolor_vector_step" value=""/>
        </properties>
        <properties key="customambientcolor_vector_numvalues">
          <value tag="customambientcolor_vector_numvalues" value=""/>
        </properties>
        <properties key="customambientcolor_vector_function">
          <value tag="customambientcolor_vector_function" value="none"/>
        </properties>
        <properties key="transparency">
          <value tag="transparency" value="off"/>
        </properties>
        <properties key="alpha">
          <value tag="alpha" value="0.5"/>
        </properties>
        <properties key="drawhidestatus">
          <value tag="drawhidestatus" value="hide"/>
        </properties>
        <properties key="geomhidestatus">
          <value tag="geomhidestatus" value="hide"/>
        </properties>
        <properties key="isnew">
          <value tag="isnew" value="off"/>
        </properties>
        <properties key="postviewkey">
          <value tag="postviewkey" value="rev3_3"/>
        </properties>
        <properties key="workplaneclip">
          <value tag="workplaneclip" value="off"/>
        </properties>
        <feature xsi:type="com.comsol.mph-v13:ViewFeatureList" model="/">
          <features key="lgt1">
            <value xsi:type="com.comsol.mph-v13:ViewFeature" tag="lgt1" entityName="Directional Light 1" entityComments="" entityAuthor="" entityCreationTime="1468597118953" operationID="DirectionalLight">
              <properties key="lightdirection">
                <value tag="lightdirection" valueArray="1|3,'4','3.7','-5'"/>
              </properties>
              <properties key="intensity">
                <value tag="intensity" value="0.8"/>
              </properties>
              <properties key="specular">
                <value tag="specular" value="1.0"/>
              </properties>
              <properties key="color">
                <value tag="color" value="white"/>
              </properties>
              <properties key="customcolor">
                <value tag="customcolor" valueArray="1|3,'1','1','1'"/>
              </properties>
              <properties key="customcolor_vector_method">
                <value tag="customcolor_vector_method" value="step"/>
              </properties>
              <properties key="customcolor_vector_start">
                <value tag="customcolor_vector_start" value=""/>
              </properties>
              <properties key="customcolor_vector_stop">
                <value tag="customcolor_vector_stop" value=""/>
              </properties>
              <properties key="customcolor_vector_step">
                <value tag="customcolor_vector_step" value=""/>
              </properties>
              <properties key="customcolor_vector_numvalues">
                <value tag="customcolor_vector_numvalues" value=""/>
              </properties>
              <properties key="customcolor_vector_function">
                <value tag="customcolor_vector_function" value="none"/>
              </properties>
              <properties key="cameracoord">
                <value tag="cameracoord" value="on"/>
              </properties>
              <properties key="showmarker">
                <value tag="showmarker" value="on"/>
              </properties>
              <feature xsi:type="com.comsol.mph-v13:ViewFeatureList" model="/"/>
            </value>
          </features>
          <features key="lgt2">
            <value xsi:type="com.comsol.mph-v13:ViewFeature" tag="lgt2" entityName="Directional Light 2" entityComments="" entityAuthor="" entityCreationTime="1468597118953" operationID="DirectionalLight">
              <properties key="lightdirection">
                <value tag="lightdirection" valueArray="1|3,'-4','-2','-1'"/>
              </properties>
              <properties key="intensity">
                <value tag="intensity" value="0.4"/>
              </properties>
              <properties key="specular">
                <value tag="specular" value="1.0"/>
              </properties>
              <properties key="color">
                <value tag="color" value="white"/>
              </properties>
              <properties key="customcolor">
                <value tag="customcolor" valueArray="1|3,'1','1','1'"/>
              </properties>
              <properties key="customcolor_vector_method">
                <value tag="customcolor_vector_method" value="step"/>
              </properties>
              <properties key="customcolor_vector_start">
                <value tag="customcolor_vector_start" value=""/>
              </properties>
              <properties key="customcolor_vector_stop">
                <value tag="customcolor_vector_stop" value=""/>
              </properties>
              <properties key="customcolor_vector_step">
                <value tag="customcolor_vector_step" value=""/>
              </properties>
              <properties key="customcolor_vector_numvalues">
                <value tag="customcolor_vector_numvalues" value=""/>
              </properties>
              <properties key="customcolor_vector_function">
                <value tag="customcolor_vector_function" value="none"/>
              </properties>
              <properties key="cameracoord">
                <value tag="cameracoord" value="on"/>
              </properties>
              <properties key="showmarker">
                <value tag="showmarker" value="on"/>
              </properties>
              <feature xsi:type="com.comsol.mph-v13:ViewFeatureList" model="/"/>
            </value>
          </features>
          <features key="lgt3">
            <value xsi:type="com.comsol.mph-v13:ViewFeature" tag="lgt3" entityName="Directional Light 3" entityComments="" entityAuthor="" entityCreationTime="1468597118953" operationID="DirectionalLight">
              <properties key="lightdirection">
                <value tag="lightdirection" valueArray="1|3,'0.5','-5','4'"/>
              </properties>
              <properties key="intensity">
                <value tag="intensity" value="0.55"/>
              </properties>
              <properties key="specular">
                <value tag="specular" value="1.0"/>
              </properties>
              <properties key="color">
                <value tag="color" value="white"/>
              </properties>
              <properties key="customcolor">
                <value tag="customcolor" valueArray="1|3,'1','1','1'"/>
              </properties>
              <properties key="customcolor_vector_method">
                <value tag="customcolor_vector_method" value="step"/>
              </properties>
              <properties key="customcolor_vector_start">
                <value tag="customcolor_vector_start" value=""/>
              </properties>
              <properties key="customcolor_vector_stop">
                <value tag="customcolor_vector_stop" value=""/>
              </properties>
              <properties key="customcolor_vector_step">
                <value tag="customcolor_vector_step" value=""/>
              </properties>
              <properties key="customcolor_vector_numvalues">
                <value tag="customcolor_vector_numvalues" value=""/>
              </properties>
              <properties key="customcolor_vector_function">
                <value tag="customcolor_vector_function" value="none"/>
              </properties>
              <properties key="cameracoord">
                <value tag="cameracoord" value="on"/>
              </properties>
              <properties key="showmarker">
                <value tag="showmarker" value="on"/>
              </properties>
              <feature xsi:type="com.comsol.mph-v13:ViewFeatureList" model="/"/>
            </value>
          </features>
        </feature>
        <hideObjects entityName="List" entityComments="" entityAuthor="" entityCreationTime="1468597118968" model="/"/>
        <hideEntities entityName="List" entityComments="" entityAuthor="" entityCreationTime="1468597118968" model="/"/>
        <camera tag="cam" entityName="Camera" entityComments="" entityAuthor="" entityCreationTime="1468597119062" operationID="Camera">
          <entityFlags>noremove</entityFlags>
          <entityFlags>nodeactivate</entityFlags>
          <properties key="projection">
            <value tag="projection" value="perspective"/>
          </properties>
          <properties key="orthoscale">
            <value tag="orthoscale" value="10"/>
          </properties>
          <properties key="zoomanglefull">
            <value tag="zoomanglefull" value="15.643394470214844"/>
          </properties>
          <properties key="preserveaspect">
            <value tag="preserveaspect" value="on"/>
          </properties>
          <properties key="position">
            <value tag="position" valueArray="1|3,'0','0','-0.0037086496595293283'"/>
          </properties>
          <properties key="target">
            <value tag="target" valueArray="1|3,'0','0','0'"/>
          </properties>
          <properties key="up">
            <value tag="up" valueArray="1|3,'0','1','-4.371138828673793E-8'"/>
          </properties>
          <properties key="rotationpoint">
            <value tag="rotationpoint" valueArray="1|3,'0','0','0'"/>
          </properties>
          <properties key="viewoffset">
            <value tag="viewoffset" valueArray="1|2,'-0.025402171537280083','-0.02038048952817917'"/>
          </properties>
          <feature xsi:type="com.comsol.mph-v13:ViewFeatureList" model="/"/>
        </camera>
      </value>
    </views>
  </view>
  <field entityName="List" entityComments="" entityAuthor="" entityCreationTime="1468296905184" model="/">
    <fields key="field1">
      <value tag="field1" derivedFrom="//@physics/@physints[key='ts']/@value/@feature/@features[key='tle1']/@value" fieldname="u" shapes="//@shape/@shapes[key='shape1']/@value //@shape/@shapes[key='shape2']/@value"/>
    </fields>
    <fields key="field2">
      <value tag="field2" derivedFrom="//@physics/@physints[key='ts']/@value/@feature/@features[key='tle1']/@value" fieldname="T" shapes="//@shape/@shapes[key='shape3']/@value"/>
    </fields>
  </field>
  <batch>
    <entityFlags>nodeactivate</entityFlags>
    <entityFlags>noremove</entityFlags>
    <feature model="/"/>
  </batch>
  <constr entityName="List" entityComments="" entityAuthor="" entityCreationTime="1468297971715" model="/">
    <constraints key="constr1">
      <value tag="constr1" derivedFrom="//@physics/@physints[key='ts']/@value/@feature/@features[key='axi1']/@value" shapes="//@shape/@shapes[key='shape1']/@value">
        <feature model="/">
          <objects key="constr1">
            <value tag="constr1" derivedFrom="//@physics/@physints[key='ts']/@value/@feature/@features[key='axi1']/@value" entityName="Parameters 1" entityComments="" entityAuthor="" entityCreationTime="1509046300837">
              <selection xsi:type="com.comsol.mph-v13:XDLocalSelection" entityName="Selection" entityComments="" entityAuthor="" entityCreationTime="1509046300839" selType="geomdim" geom="//@geom/@geoms[key='geom1']/@value" domains="10,1,6" dim="1" hDim="1"/>
              <param key="constr">
                <value tag="constr" value="1|1,'-root.mod1.u'"/>
              </param>
              <param key="constrf">
                <value tag="constrf" value="1|1,'test(-root.mod1.u)'"/>
              </param>
              <param key="lbound">
                <value tag="lbound" value="1|1,''"/>
              </param>
              <param key="ubound">
                <value tag="ubound" value="1|1,''"/>
              </param>
            </value>
          </objects>
        </feature>
      </value>
    </constraints>
    <constraints key="constr2">
      <value tag="constr2" derivedFrom="//@physics/@physints[key='ts']/@value/@feature/@features[key='fix1']/@value" shapes="//@shape/@shapes[key='shape1']/@value">
        <feature model="/">
          <objects key="constr1">
            <value tag="constr1" derivedFrom="//@physics/@physints[key='ts']/@value/@feature/@features[key='fix1']/@value" entityName="Parameters 1" entityComments="" entityAuthor="" entityCreationTime="1509046300847">
              <selection xsi:type="com.comsol.mph-v13:XDLocalSelection" entityName="Selection" entityComments="" entityAuthor="" entityCreationTime="1509046300848" selType="geomdim" geom="//@geom/@geoms[key='geom1']/@value" domains="10,2" dim="1" hDim="1"/>
              <param key="constr">
                <value tag="constr" value="1|1,'-root.mod1.u'"/>
              </param>
              <param key="constrf">
                <value tag="constrf" value="1|1,'test(-root.mod1.u)'"/>
              </param>
              <param key="lbound">
                <value tag="lbound" value="1|1,''"/>
              </param>
              <param key="ubound">
                <value tag="ubound" value="1|1,''"/>
              </param>
            </value>
          </objects>
        </feature>
      </value>
    </constraints>
    <constraints key="constr3">
      <value tag="constr3" derivedFrom="//@physics/@physints[key='ts']/@value/@feature/@features[key='fix1']/@value" shapes="//@shape/@shapes[key='shape2']/@value">
        <feature model="/">
          <objects key="constr1">
            <value tag="constr1" derivedFrom="//@physics/@physints[key='ts']/@value/@feature/@features[key='fix1']/@value" entityName="Parameters 1" entityComments="" entityAuthor="" entityCreationTime="1509046300850">
              <selection xsi:type="com.comsol.mph-v13:XDLocalSelection" entityName="Selection" entityComments="" entityAuthor="" entityCreationTime="1509046300852" selType="geomdim" geom="//@geom/@geoms[key='geom1']/@value" domains="10,2" dim="1" hDim="1"/>
              <param key="constr">
                <value tag="constr" value="1|1,'-root.mod1.w'"/>
              </param>
              <param key="constrf">
                <value tag="constrf" value="1|1,'test(-root.mod1.w)'"/>
              </param>
              <param key="lbound">
                <value tag="lbound" value="1|1,''"/>
              </param>
              <param key="ubound">
                <value tag="ubound" value="1|1,''"/>
              </param>
            </value>
          </objects>
        </feature>
      </value>
    </constraints>
    <constraints key="constr4">
      <value tag="constr4" derivedFrom="//@physics/@physints[key='ts']/@value/@feature/@features[key='cont1']/@value" shapes="//@shape/@shapes[key='shape1']/@value">
        <feature model="/">
          <objects key="constr1">
            <value tag="constr1" derivedFrom="//@physics/@physints[key='ts']/@value/@feature/@features[key='cont1']/@value" entityName="Parameters 1" entityComments="" entityAuthor="" entityCreationTime="1509046300854">
              <selection xsi:type="com.comsol.mph-v13:XDLocalSelection" entityName="Selection" entityComments="" entityAuthor="" entityCreationTime="1509046300855" selType="geomdim" geom="//@geom/@geoms[key='geom1']/@value" domains="10,7" dim="1" hDim="1"/>
              <param key="constr">
                <value tag="constr" value="1|1,'if(root.mod1.src2dst_ap1&amp;&amp;root.mod1.u_fld_act&amp;&amp;if(root.mod1.src2dst_ap1\,root.mod1.src2dst_ap1(root.mod1.u_fld_act)\,0)\,root.mod1.u-root.mod1.src2dst_ap1(root.mod1.u)\,0)'"/>
              </param>
              <param key="constrf">
                <value tag="constrf" value="1|1,'if(root.mod1.src2dst_ap1&amp;&amp;root.mod1.u_fld_act&amp;&amp;if(root.mod1.src2dst_ap1\,root.mod1.src2dst_ap1(root.mod1.u_fld_act)\,0)\,test(root.mod1.u-root.mod1.src2dst_ap1(root.mod1.u))\,0)'"/>
              </param>
              <param key="lbound">
                <value tag="lbound" value="1|1,''"/>
              </param>
              <param key="ubound">
                <value tag="ubound" value="1|1,''"/>
              </param>
            </value>
          </objects>
        </feature>
      </value>
    </constraints>
    <constraints key="constr5">
      <value tag="constr5" derivedFrom="//@physics/@physints[key='ts']/@value/@feature/@features[key='cont1']/@value" shapes="//@shape/@shapes[key='shape2']/@value">
        <feature model="/">
          <objects key="constr1">
            <value tag="constr1" derivedFrom="//@physics/@physints[key='ts']/@value/@feature/@features[key='cont1']/@value" entityName="Parameters 1" entityComments="" entityAuthor="" entityCreationTime="1509046300857">
              <selection xsi:type="com.comsol.mph-v13:XDLocalSelection" entityName="Selection" entityComments="" entityAuthor="" entityCreationTime="1509046300859" selType="geomdim" geom="//@geom/@geoms[key='geom1']/@value" domains="10,7" dim="1" hDim="1"/>
              <param key="constr">
                <value tag="constr" value="1|1,'if(root.mod1.src2dst_ap1&amp;&amp;root.mod1.u_fld_act&amp;&amp;if(root.mod1.src2dst_ap1\,root.mod1.src2dst_ap1(root.mod1.u_fld_act)\,0)\,root.mod1.w-root.mod1.src2dst_ap1(root.mod1.w)\,0)'"/>
              </param>
              <param key="constrf">
                <value tag="constrf" value="1|1,'if(root.mod1.src2dst_ap1&amp;&amp;root.mod1.u_fld_act&amp;&amp;if(root.mod1.src2dst_ap1\,root.mod1.src2dst_ap1(root.mod1.u_fld_act)\,0)\,test(root.mod1.w-root.mod1.src2dst_ap1(root.mod1.w))\,0)'"/>
              </param>
              <param key="lbound">
                <value tag="lbound" value="1|1,''"/>
              </param>
              <param key="ubound">
                <value tag="ubound" value="1|1,''"/>
              </param>
            </value>
          </objects>
        </feature>
      </value>
    </constraints>
  </constr>
  <expr entityName="Variables" entityComments="" entityAuthor="" entityCreationTime="1468296771758" model="/">
    <objects key="iexpr1">
      <value tag="iexpr1" derivedFrom="/" entityName="Variables 1" entityComments="" entityAuthor="" entityCreationTime="1509046300861">
        <tags tag="Analysis" values="1,'std1/stat'"/>
        <selection xsi:type="com.comsol.mph-v13:XDLocalSelection" entityName="Selection" entityComments="" entityAuthor="" entityCreationTime="1509046300861" selType="global"/>
        <expressions key="g_const">
          <value tag="g_const" expression="9.80665[m/s^2]" description="Acceleration of gravity"/>
        </expressions>
        <expressions key="N_A_const">
          <value tag="N_A_const" expression="6.02214129E23[1/mol]" description="Avogadro constant"/>
        </expressions>
        <expressions key="k_B_const">
          <value tag="k_B_const" expression="1.3806488E-23[J/K]" description="Boltzmann constant"/>
        </expressions>
        <expressions key="Z0_const">
          <value tag="Z0_const" expression="root.mu0_const*root.c_const" description="Characteristic impedance of vacuum"/>
        </expressions>
        <expressions key="me_const">
          <value tag="me_const" expression="9.10938291E-31[kg]" description="Electron mass"/>
        </expressions>
        <expressions key="e_const">
          <value tag="e_const" expression="1.602176565E-19[C]" description="Elementary charge"/>
        </expressions>
        <expressions key="F_const">
          <value tag="F_const" expression="96485.3365[C/mol]" description="Faraday constant"/>
        </expressions>
        <expressions key="alpha_const">
          <value tag="alpha_const" expression="0.0072973525698" description="Fine-structure constant"/>
        </expressions>
        <expressions key="G_const">
          <value tag="G_const" expression="6.67384E-11[m^3/(kg*s^2)]" description="Gravitational constant"/>
        </expressions>
        <expressions key="hbar_const">
          <value tag="hbar_const" expression="1.054571726E-34[J*s/rad]" description="Reduced Planck's constant"/>
        </expressions>
        <expressions key="V_m_const">
          <value tag="V_m_const" expression="0.022413968[m^3/mol]" description="Molar volume of ideal gas"/>
        </expressions>
        <expressions key="mn_const">
          <value tag="mn_const" expression="1.674927351E-27[kg]" description="Neutron mass"/>
        </expressions>
        <expressions key="epsilon0_const">
          <value tag="epsilon0_const" expression="8.854187817E-12[F/m]" description="Permittivity of vacuum"/>
        </expressions>
        <expressions key="mu0_const">
          <value tag="mu0_const" expression="4*pi*1.0E-7[H/m]" description="Permeability of vacuum"/>
        </expressions>
        <expressions key="h_const">
          <value tag="h_const" expression="6.62606957E-34[J*s]" description="Planck's constant"/>
        </expressions>
        <expressions key="mp_const">
          <value tag="mp_const" expression="1.672621777E-27[kg]" description="Proton mass"/>
        </expressions>
        <expressions key="c_const">
          <value tag="c_const" expression="299792458[m/s]" description="Speed of light in vacuum"/>
        </expressions>
        <expressions key="sigma_const">
          <value tag="sigma_const" expression="5.670373E-8[kg/(s^3*K^4)]" description="Stefan-Boltzmann constant"/>
        </expressions>
        <expressions key="R_const">
          <value tag="R_const" expression="8.3144621[J/(K*mol)]" description="Universal gas constant"/>
        </expressions>
        <expressions key="b_const">
          <value tag="b_const" expression="0.0028977721[m*K]" description="Wien displacement law constant"/>
        </expressions>
        <expressions key="isRHS">
          <value tag="isRHS"/>
        </expressions>
      </value>
    </objects>
    <objects key="iexpr2">
      <value tag="iexpr2" derivedFrom="//@frame/@frames[key='material1']/@value" storedParent="//@modelNode/@modelNodes[key='mod1']/@value" entityName="Variables 2" entityComments="" entityAuthor="" entityCreationTime="1509046300872">
        <tags tag="Analysis" values="1,'std1/stat'"/>
        <selection xsi:type="com.comsol.mph-v13:XDLocalSelection" entityName="Selection" entityComments="" entityAuthor="" entityCreationTime="1509046300871" selType="geomdim" geom="//@geom/@geoms[key='geom1']/@value" domains="3,1,2" dim="2" hDim="2"/>
        <expressions key="spatial.F11">
          <value tag="spatial.F11" expression="d(root.r,root.R)" description="Coordinate transform from Material frame to Spatial frame, 11 component"/>
        </expressions>
        <expressions key="spatial.F21">
          <value tag="spatial.F21" description="Coordinate transform from Material frame to Spatial frame, 21 component"/>
        </expressions>
        <expressions key="spatial.F31">
          <value tag="spatial.F31" expression="d(root.r,root.Z)" description="Coordinate transform from Material frame to Spatial frame, 31 component"/>
        </expressions>
        <expressions key="spatial.F12">
          <value tag="spatial.F12" description="Coordinate transform from Material frame to Spatial frame, 12 component"/>
        </expressions>
        <expressions key="spatial.F22">
          <value tag="spatial.F22" expression="1" description="Coordinate transform from Material frame to Spatial frame, 22 component"/>
        </expressions>
        <expressions key="spatial.F32">
          <value tag="spatial.F32" description="Coordinate transform from Material frame to Spatial frame, 32 component"/>
        </expressions>
        <expressions key="spatial.F13">
          <value tag="spatial.F13" expression="d(root.z,root.R)" description="Coordinate transform from Material frame to Spatial frame, 13 component"/>
        </expressions>
        <expressions key="spatial.F23">
          <value tag="spatial.F23" description="Coordinate transform from Material frame to Spatial frame, 23 component"/>
        </expressions>
        <expressions key="spatial.F33">
          <value tag="spatial.F33" expression="d(root.z,root.Z)" description="Coordinate transform from Material frame to Spatial frame, 33 component"/>
        </expressions>
        <expressions key="spatial.invF11">
          <value tag="spatial.invF11" expression="d(root.R,root.r)" description="Coordinate transform from Spatial frame to Material frame, 11 component"/>
        </expressions>
        <expressions key="spatial.invF21">
          <value tag="spatial.invF21" description="Coordinate transform from Spatial frame to Material frame, 21 component"/>
        </expressions>
        <expressions key="spatial.invF31">
          <value tag="spatial.invF31" expression="d(root.R,root.z)" description="Coordinate transform from Spatial frame to Material frame, 31 component"/>
        </expressions>
        <expressions key="spatial.invF12">
          <value tag="spatial.invF12" description="Coordinate transform from Spatial frame to Material frame, 12 component"/>
        </expressions>
        <expressions key="spatial.invF22">
          <value tag="spatial.invF22" expression="1" description="Coordinate transform from Spatial frame to Material frame, 22 component"/>
        </expressions>
        <expressions key="spatial.invF32">
          <value tag="spatial.invF32" description="Coordinate transform from Spatial frame to Material frame, 32 component"/>
        </expressions>
        <expressions key="spatial.invF13">
          <value tag="spatial.invF13" expression="d(root.Z,root.r)" description="Coordinate transform from Spatial frame to Material frame, 13 component"/>
        </expressions>
        <expressions key="spatial.invF23">
          <value tag="spatial.invF23" description="Coordinate transform from Spatial frame to Material frame, 23 component"/>
        </expressions>
        <expressions key="spatial.invF33">
          <value tag="spatial.invF33" expression="d(root.Z,root.z)" description="Coordinate transform from Spatial frame to Material frame, 33 component"/>
        </expressions>
      </value>
    </objects>
    <objects key="iexpr3">
      <value tag="iexpr3" derivedFrom="//@frame/@frames[key='material1']/@value" storedParent="//@modelNode/@modelNodes[key='mod1']/@value" entityName="Variables 3" entityComments="" entityAuthor="" entityCreationTime="1509046300878">
        <tags tag="Analysis" values="1,'std1/stat'"/>
        <selection xsi:type="com.comsol.mph-v13:XDLocalSelection" entityName="Selection" entityComments="" entityAuthor="" entityCreationTime="1509046300877" selType="global"/>
        <expressions key="spatial.detF">
          <value tag="spatial.detF" expression="root.dvol_spatial/root.dvol" description="Volume factor from Material frame to Spatial frame"/>
        </expressions>
        <expressions key="spatial.detInvF">
          <value tag="spatial.detInvF" expression="root.dvol/root.dvol_spatial" description="Volume factor from Spatial frame to Material frame"/>
        </expressions>
      </value>
    </objects>
    <objects key="iexpr4">
      <value tag="iexpr4" derivedFrom="/" storedParent="//@modelNode/@modelNodes[key='mod1']/@value" entityName="Variables 4" entityComments="" entityAuthor="" entityCreationTime="1509046300883">
        <tags tag="Analysis" values="1,'std1/stat'"/>
        <selection xsi:type="com.comsol.mph-v13:XDLocalSelection" entityName="Selection" entityComments="" entityAuthor="" entityCreationTime="1509046300882" selType="geomdim" geom="//@geom/@geoms[key='geom1']/@value" domains="3,1,2" dim="2" hDim="2"/>
        <expressions key="mod1.isScalingSystemDomain">
          <value tag="mod1.isScalingSystemDomain" description="Is scaling system domain"/>
        </expressions>
      </value>
    </objects>
    <objects key="iexpr5">
      <value tag="iexpr5" derivedFrom="//@physics/@physints[key='ts']/@value" storedParent="//@modelNode/@modelNodes[key='mod1']/@value" entityName="Variables 5" entityComments="" entityAuthor="" entityCreationTime="1509046300885">
        <tags tag="Analysis" values="1,'std1/stat'"/>
        <selection xsi:type="com.comsol.mph-v13:XDLocalSelection" entityName="Selection" entityComments="" entityAuthor="" entityCreationTime="1509046300885" selType="geomdim" geom="//@geom/@geoms[key='geom1']/@value" domains="10,1,2,3,4,5,6,7,8,9" dim="0" hDim="0"/>
        <expressions key="u_fld_act">
          <value tag="u_fld_act" expression="1" description="Displacement field"/>
        </expressions>
        <expressions key="T_fld_act">
          <value tag="T_fld_act" expression="1" description="Temperature"/>
        </expressions>
        <expressions key="J_fld_act">
          <value tag="J_fld_act"/>
        </expressions>
      </value>
    </objects>
    <objects key="iexpr6">
      <value tag="iexpr6" derivedFrom="//@physics/@physints[key='ts']/@value" storedParent="//@modelNode/@modelNodes[key='mod1']/@value" entityName="Variables 6" entityComments="" entityAuthor="" entityCreationTime="1509046300888">
        <tags tag="Analysis" values="1,'std1/stat'"/>
        <selection xsi:type="com.comsol.mph-v13:XDLocalSelection" entityName="Selection" entityComments="" entityAuthor="" entityCreationTime="1509046300888" selType="geomdim" geom="//@geom/@geoms[key='geom1']/@value" domains="10,1,2,3,4,5,6,7,8,9" dim="1" hDim="1"/>
        <expressions key="u_fld_act">
          <value tag="u_fld_act" expression="1" description="Displacement field"/>
        </expressions>
        <expressions key="T_fld_act">
          <value tag="T_fld_act" expression="1" description="Temperature"/>
        </expressions>
        <expressions key="J_fld_act">
          <value tag="J_fld_act"/>
        </expressions>
        <expressions key="uTRt">
          <value tag="uTRt" expression="root.mod1.uTRTIME" description="Tangential gradient of u, first time derivative, R component"/>
        </expressions>
        <expressions key="uTZt">
          <value tag="uTZt" expression="root.mod1.uTZTIME" description="Tangential gradient of u, first time derivative, Z component"/>
        </expressions>
        <expressions key="uTRtt">
          <value tag="uTRtt" expression="root.mod1.uTRTIMETIME" description="Tangential gradient of u, second time derivative, R component"/>
        </expressions>
        <expressions key="uTZtt">
          <value tag="uTZtt" expression="root.mod1.uTZTIMETIME" description="Tangential gradient of u, second time derivative, Z component"/>
        </expressions>
        <expressions key="wTRt">
          <value tag="wTRt" expression="root.mod1.wTRTIME" description="Tangential gradient of w, first time derivative, R component"/>
        </expressions>
        <expressions key="wTZt">
          <value tag="wTZt" expression="root.mod1.wTZTIME" description="Tangential gradient of w, first time derivative, Z component"/>
        </expressions>
        <expressions key="wTRtt">
          <value tag="wTRtt" expression="root.mod1.wTRTIMETIME" description="Tangential gradient of w, second time derivative, R component"/>
        </expressions>
        <expressions key="wTZtt">
          <value tag="wTZtt" expression="root.mod1.wTZTIMETIME" description="Tangential gradient of w, second time derivative, Z component"/>
        </expressions>
        <expressions key="TTRt">
          <value tag="TTRt" expression="root.mod1.TTRTIME" description="Tangential gradient of T, first time derivative, R component"/>
        </expressions>
        <expressions key="TTZt">
          <value tag="TTZt" expression="root.mod1.TTZTIME" description="Tangential gradient of T, first time derivative, Z component"/>
        </expressions>
        <expressions key="TTRtt">
          <value tag="TTRtt" expression="root.mod1.TTRTIMETIME" description="Tangential gradient of T, second time derivative, R component"/>
        </expressions>
        <expressions key="TTZtt">
          <value tag="TTZtt" expression="root.mod1.TTZTIMETIME" description="Tangential gradient of T, second time derivative, Z component"/>
        </expressions>
        <expressions key="nR">
          <value tag="nR" expression="root.dnR" description="Normal vector, R component"/>
        </expressions>
        <expressions key="nPHI">
          <value tag="nPHI" description="Normal vector, PHI component"/>
        </expressions>
        <expressions key="nZ">
          <value tag="nZ" expression="root.dnZ" description="Normal vector, Z component"/>
        </expressions>
        <expressions key="nRmesh">
          <value tag="nRmesh" expression="root.dnRmesh" description="Normal vector (mesh), R component"/>
        </expressions>
        <expressions key="nPHImesh">
          <value tag="nPHImesh" description="Normal vector (mesh), PHI component"/>
        </expressions>
        <expressions key="nZmesh">
          <value tag="nZmesh" expression="root.dnZmesh" description="Normal vector (mesh), Z component"/>
        </expressions>
        <expressions key="nr">
          <value tag="nr" expression="root.dnr" description="Normal vector, r component"/>
        </expressions>
        <expressions key="nphi">
          <value tag="nphi" description="Normal vector, phi component"/>
        </expressions>
        <expressions key="nz">
          <value tag="nz" expression="root.dnz" description="Normal vector, z component"/>
        </expressions>
        <expressions key="nrmesh">
          <value tag="nrmesh" expression="root.dnrmesh" description="Normal vector (mesh), r component"/>
        </expressions>
        <expressions key="nphimesh">
          <value tag="nphimesh" description="Normal vector (mesh), phi component"/>
        </expressions>
        <expressions key="nzmesh">
          <value tag="nzmesh" expression="root.dnzmesh" description="Normal vector (mesh), z component"/>
        </expressions>
        <expressions key="Tar">
          <value tag="Tar" expression="root.mod1.ts.sr*root.mod1.ts.nr+root.mod1.ts.srz*root.mod1.ts.nz" description="Traction (force/area), r component"/>
        </expressions>
        <expressions key="Taphi">
          <value tag="Taphi" expression="root.mod1.ts.srphi*root.mod1.ts.nr+root.mod1.ts.sphiz*root.mod1.ts.nz" description="Traction (force/area), phi component"/>
        </expressions>
        <expressions key="Taz">
          <value tag="Taz" expression="root.mod1.ts.srz*root.mod1.ts.nr+root.mod1.ts.sz*root.mod1.ts.nz" description="Traction (force/area), z component"/>
        </expressions>
      </value>
    </objects>
    <objects key="iexpr7">
      <value tag="iexpr7" derivedFrom="//@physics/@physints[key='ts']/@value" storedParent="//@modelNode/@modelNodes[key='mod1']/@value" entityName="Variables 7" entityComments="" entityAuthor="" entityCreationTime="1509046300891">
        <tags tag="Analysis" values="1,'std1/stat'"/>
        <selection xsi:type="com.comsol.mph-v13:XDLocalSelection" entityName="Selection" entityComments="" entityAuthor="" entityCreationTime="1509046300890" selType="geomdim" geom="//@geom/@geoms[key='geom1']/@value" domains="3,1,2" dim="2" hDim="2"/>
        <expressions key="u_fld_act">
          <value tag="u_fld_act" expression="1" description="Displacement field"/>
        </expressions>
        <expressions key="T_fld_act">
          <value tag="T_fld_act" expression="1" description="Temperature"/>
        </expressions>
        <expressions key="J_fld_act">
          <value tag="J_fld_act"/>
        </expressions>
        <expressions key="uRt">
          <value tag="uRt" expression="root.mod1.uRTIME" description="Gradient of u, first time derivative, R component"/>
        </expressions>
        <expressions key="uZt">
          <value tag="uZt" expression="root.mod1.uZTIME" description="Gradient of u, first time derivative, Z component"/>
        </expressions>
        <expressions key="uRtt">
          <value tag="uRtt" expression="root.mod1.uRTIMETIME" description="Gradient of u, second time derivative, R component"/>
        </expressions>
        <expressions key="uZtt">
          <value tag="uZtt" expression="root.mod1.uZTIMETIME" description="Gradient of u, second time derivative, Z component"/>
        </expressions>
        <expressions key="wRt">
          <value tag="wRt" expression="root.mod1.wRTIME" description="Gradient of w, first time derivative, R component"/>
        </expressions>
        <expressions key="wZt">
          <value tag="wZt" expression="root.mod1.wZTIME" description="Gradient of w, first time derivative, Z component"/>
        </expressions>
        <expressions key="wRtt">
          <value tag="wRtt" expression="root.mod1.wRTIMETIME" description="Gradient of w, second time derivative, R component"/>
        </expressions>
        <expressions key="wZtt">
          <value tag="wZtt" expression="root.mod1.wZTIMETIME" description="Gradient of w, second time derivative, Z component"/>
        </expressions>
        <expressions key="ut">
          <value tag="ut" expression="root.mod1.uTIME" description="Structural velocity field, R component"/>
        </expressions>
        <expressions key="wt">
          <value tag="wt" expression="root.mod1.wTIME" description="Structural velocity field, Z component"/>
        </expressions>
        <expressions key="utt">
          <value tag="utt" expression="root.mod1.uTIMETIME" description="Acceleration field, R component"/>
        </expressions>
        <expressions key="wtt">
          <value tag="wtt" expression="root.mod1.wTIMETIME" description="Acceleration field, Z component"/>
        </expressions>
        <expressions key="TRt">
          <value tag="TRt" expression="root.mod1.TRTIME" description="Gradient of T, first time derivative, R component"/>
        </expressions>
        <expressions key="TZt">
          <value tag="TZt" expression="root.mod1.TZTIME" description="Gradient of T, first time derivative, Z component"/>
        </expressions>
        <expressions key="TRtt">
          <value tag="TRtt" expression="root.mod1.TRTIMETIME" description="Gradient of T, second time derivative, R component"/>
        </expressions>
        <expressions key="TZtt">
          <value tag="TZtt" expression="root.mod1.TZTIMETIME" description="Gradient of T, second time derivative, Z component"/>
        </expressions>
        <expressions key="Tt">
          <value tag="Tt" expression="root.mod1.TTIME" description="Temperature, first time derivative"/>
        </expressions>
        <expressions key="Ttt">
          <value tag="Ttt" expression="root.mod1.TTIMETIME" description="Temperature, second time derivative"/>
        </expressions>
        <expressions key="gijRR">
          <value tag="gijRR" expression="d(root.R,xi1)^2+d(root.R,xi2)^2" description="Contravariant metric tensor, RR component"/>
        </expressions>
        <expressions key="gijPHIR">
          <value tag="gijPHIR" description="Contravariant metric tensor, PHIR component"/>
        </expressions>
        <expressions key="gijZR">
          <value tag="gijZR" expression="d(root.R,xi1)*d(root.Z,xi1)+d(root.R,xi2)*d(root.Z,xi2)" description="Contravariant metric tensor, ZR component"/>
        </expressions>
        <expressions key="gijRPHI">
          <value tag="gijRPHI" description="Contravariant metric tensor, RPHI component"/>
        </expressions>
        <expressions key="gijPHIPHI">
          <value tag="gijPHIPHI" description="Contravariant metric tensor, PHIPHI component"/>
        </expressions>
        <expressions key="gijZPHI">
          <value tag="gijZPHI" description="Contravariant metric tensor, ZPHI component"/>
        </expressions>
        <expressions key="gijRZ">
          <value tag="gijRZ" expression="d(root.R,xi1)*d(root.Z,xi1)+d(root.R,xi2)*d(root.Z,xi2)" description="Contravariant metric tensor, RZ component"/>
        </expressions>
        <expressions key="gijPHIZ">
          <value tag="gijPHIZ" description="Contravariant metric tensor, PHIZ component"/>
        </expressions>
        <expressions key="gijZZ">
          <value tag="gijZZ" expression="d(root.Z,xi1)^2+d(root.Z,xi2)^2" description="Contravariant metric tensor, ZZ component"/>
        </expressions>
        <expressions key="gijij">
          <value tag="gijij" expression="(d(root.R,xi1)^2+d(root.R,xi2)^2)^2+2*(d(root.R,xi1)*d(root.Z,xi1)+d(root.R,xi2)*d(root.Z,xi2))^2+(d(root.Z,xi1)^2+d(root.Z,xi2)^2)^2"/>
        </expressions>
        <expressions key="K">
          <value tag="K" expression="root.mod1.ts.E/(3-6*root.mod1.ts.nu)" description="Bulk modulus"/>
        </expressions>
        <expressions key="G">
          <value tag="G" expression="0.5*root.mod1.ts.E/(1+root.mod1.ts.nu)" description="Shear modulus"/>
        </expressions>
        <expressions key="lambLame">
          <value tag="lambLame" expression="root.mod1.ts.E*root.mod1.ts.nu/((1+root.mod1.ts.nu)*(1-2*root.mod1.ts.nu))" description="Lamé parameter λ"/>
        </expressions>
        <expressions key="muLame">
          <value tag="muLame" expression="0.5*root.mod1.ts.E/(1+root.mod1.ts.nu)" description="Lamé parameter μ"/>
        </expressions>
        <expressions key="cp">
          <value tag="cp" expression="sqrt(root.mod1.ts.E*(1+root.mod1.ts.nu/(1-2*root.mod1.ts.nu))/((1+root.mod1.ts.nu)*root.mod1.ts.rho))" description="Pressure-wave speed"/>
        </expressions>
        <expressions key="cs">
          <value tag="cs" expression="sqrt(0.5*root.mod1.ts.E/((1+root.mod1.ts.nu)*root.mod1.ts.rho))" description="Shear-wave speed"/>
        </expressions>
        <expressions key="Eequ">
          <value tag="Eequ" expression="root.mod1.ts.E" description="Equivalent Young's modulus"/>
        </expressions>
        <expressions key="nuequ">
          <value tag="nuequ" expression="root.mod1.ts.nu" description="Equivalent Poisson's ratio"/>
        </expressions>
        <expressions key="D11">
          <value tag="D11" expression="root.mod1.ts.E*(1+root.mod1.ts.nu/(1-2*root.mod1.ts.nu))/(1+root.mod1.ts.nu)" description="Elasticity matrix, 11 component"/>
        </expressions>
        <expressions key="D21">
          <value tag="D21" expression="root.mod1.ts.E*root.mod1.ts.nu/((1+root.mod1.ts.nu)*(1-2*root.mod1.ts.nu))" description="Elasticity matrix, 21 component"/>
        </expressions>
        <expressions key="D31">
          <value tag="D31" expression="root.mod1.ts.E*root.mod1.ts.nu/((1+root.mod1.ts.nu)*(1-2*root.mod1.ts.nu))" description="Elasticity matrix, 31 component"/>
        </expressions>
        <expressions key="D41">
          <value tag="D41" description="Elasticity matrix, 41 component"/>
        </expressions>
        <expressions key="D51">
          <value tag="D51" description="Elasticity matrix, 51 component"/>
        </expressions>
        <expressions key="D61">
          <value tag="D61" description="Elasticity matrix, 61 component"/>
        </expressions>
        <expressions key="D12">
          <value tag="D12" expression="root.mod1.ts.E*root.mod1.ts.nu/((1+root.mod1.ts.nu)*(1-2*root.mod1.ts.nu))" description="Elasticity matrix, 12 component"/>
        </expressions>
        <expressions key="D22">
          <value tag="D22" expression="root.mod1.ts.E*(1+root.mod1.ts.nu/(1-2*root.mod1.ts.nu))/(1+root.mod1.ts.nu)" description="Elasticity matrix, 22 component"/>
        </expressions>
        <expressions key="D32">
          <value tag="D32" expression="root.mod1.ts.E*root.mod1.ts.nu/((1+root.mod1.ts.nu)*(1-2*root.mod1.ts.nu))" description="Elasticity matrix, 32 component"/>
        </expressions>
        <expressions key="D42">
          <value tag="D42" description="Elasticity matrix, 42 component"/>
        </expressions>
        <expressions key="D52">
          <value tag="D52" description="Elasticity matrix, 52 component"/>
        </expressions>
        <expressions key="D62">
          <value tag="D62" description="Elasticity matrix, 62 component"/>
        </expressions>
        <expressions key="D13">
          <value tag="D13" expression="root.mod1.ts.E*root.mod1.ts.nu/((1+root.mod1.ts.nu)*(1-2*root.mod1.ts.nu))" description="Elasticity matrix, 13 component"/>
        </expressions>
        <expressions key="D23">
          <value tag="D23" expression="root.mod1.ts.E*root.mod1.ts.nu/((1+root.mod1.ts.nu)*(1-2*root.mod1.ts.nu))" description="Elasticity matrix, 23 component"/>
        </expressions>
        <expressions key="D33">
          <value tag="D33" expression="root.mod1.ts.E*(1+root.mod1.ts.nu/(1-2*root.mod1.ts.nu))/(1+root.mod1.ts.nu)" description="Elasticity matrix, 33 component"/>
        </expressions>
        <expressions key="D43">
          <value tag="D43" description="Elasticity matrix, 43 component"/>
        </expressions>
        <expressions key="D53">
          <value tag="D53" description="Elasticity matrix, 53 component"/>
        </expressions>
        <expressions key="D63">
          <value tag="D63" description="Elasticity matrix, 63 component"/>
        </expressions>
        <expressions key="D14">
          <value tag="D14" description="Elasticity matrix, 14 component"/>
        </expressions>
        <expressions key="D24">
          <value tag="D24" description="Elasticity matrix, 24 component"/>
        </expressions>
        <expressions key="D34">
          <value tag="D34" description="Elasticity matrix, 34 component"/>
        </expressions>
        <expressions key="D44">
          <value tag="D44" expression="0.5*root.mod1.ts.E/(1+root.mod1.ts.nu)" description="Elasticity matrix, 44 component"/>
        </expressions>
        <expressions key="D54">
          <value tag="D54" description="Elasticity matrix, 54 component"/>
        </expressions>
        <expressions key="D64">
          <value tag="D64" description="Elasticity matrix, 64 component"/>
        </expressions>
        <expressions key="D15">
          <value tag="D15" description="Elasticity matrix, 15 component"/>
        </expressions>
        <expressions key="D25">
          <value tag="D25" description="Elasticity matrix, 25 component"/>
        </expressions>
        <expressions key="D35">
          <value tag="D35" description="Elasticity matrix, 35 component"/>
        </expressions>
        <expressions key="D45">
          <value tag="D45" description="Elasticity matrix, 45 component"/>
        </expressions>
        <expressions key="D55">
          <value tag="D55" expression="0.5*root.mod1.ts.E/(1+root.mod1.ts.nu)" description="Elasticity matrix, 55 component"/>
        </expressions>
        <expressions key="D65">
          <value tag="D65" description="Elasticity matrix, 65 component"/>
        </expressions>
        <expressions key="D16">
          <value tag="D16" description="Elasticity matrix, 16 component"/>
        </expressions>
        <expressions key="D26">
          <value tag="D26" description="Elasticity matrix, 26 component"/>
        </expressions>
        <expressions key="D36">
          <value tag="D36" description="Elasticity matrix, 36 component"/>
        </expressions>
        <expressions key="D46">
          <value tag="D46" description="Elasticity matrix, 46 component"/>
        </expressions>
        <expressions key="D56">
          <value tag="D56" description="Elasticity matrix, 56 component"/>
        </expressions>
        <expressions key="D66">
          <value tag="D66" expression="0.5*root.mod1.ts.E/(1+root.mod1.ts.nu)" description="Elasticity matrix, 66 component"/>
        </expressions>
        <expressions key="FdrR">
          <value tag="FdrR" expression="1+root.mod1.uR" description="Deformation gradient, rR component"/>
        </expressions>
        <expressions key="FdphiR">
          <value tag="FdphiR" description="Deformation gradient, phiR component"/>
        </expressions>
        <expressions key="FdzR">
          <value tag="FdzR" expression="root.mod1.wR" description="Deformation gradient, zR component"/>
        </expressions>
        <expressions key="FdrPHI">
          <value tag="FdrPHI" description="Deformation gradient, rPHI component"/>
        </expressions>
        <expressions key="FdphiPHI">
          <value tag="FdphiPHI" expression="1+if(abs(root.R)&lt;0.0010*root.h,root.mod1.uR,root.mod1.u/root.R)" description="Deformation gradient, phiPHI component"/>
        </expressions>
        <expressions key="FdzPHI">
          <value tag="FdzPHI" description="Deformation gradient, zPHI component"/>
        </expressions>
        <expressions key="FdrZ">
          <value tag="FdrZ" expression="root.mod1.uZ" description="Deformation gradient, rZ component"/>
        </expressions>
        <expressions key="FdphiZ">
          <value tag="FdphiZ" description="Deformation gradient, phiZ component"/>
        </expressions>
        <expressions key="FdzZ">
          <value tag="FdzZ" expression="1+root.mod1.wZ" description="Deformation gradient, zZ component"/>
        </expressions>
        <expressions key="gradUrR">
          <value tag="gradUrR" expression="root.mod1.uR" description="Displacement gradient, rR component"/>
        </expressions>
        <expressions key="gradUphiR">
          <value tag="gradUphiR" description="Displacement gradient, phiR component"/>
        </expressions>
        <expressions key="gradUzR">
          <value tag="gradUzR" expression="root.mod1.wR" description="Displacement gradient, zR component"/>
        </expressions>
        <expressions key="gradUrPHI">
          <value tag="gradUrPHI" description="Displacement gradient, rPHI component"/>
        </expressions>
        <expressions key="gradUphiPHI">
          <value tag="gradUphiPHI" expression="if(abs(root.R)&lt;0.0010*root.h,root.mod1.uR,root.mod1.u/root.R)" description="Displacement gradient, phiPHI component"/>
        </expressions>
        <expressions key="gradUzPHI">
          <value tag="gradUzPHI" description="Displacement gradient, zPHI component"/>
        </expressions>
        <expressions key="gradUrZ">
          <value tag="gradUrZ" expression="root.mod1.uZ" description="Displacement gradient, rZ component"/>
        </expressions>
        <expressions key="gradUphiZ">
          <value tag="gradUphiZ" description="Displacement gradient, phiZ component"/>
        </expressions>
        <expressions key="gradUzZ">
          <value tag="gradUzZ" expression="root.mod1.wZ" description="Displacement gradient, zZ component"/>
        </expressions>
        <expressions key="eRR">
          <value tag="eRR" expression="root.mod1.uR" description="Strain tensor, RR component"/>
        </expressions>
        <expressions key="eRPHI">
          <value tag="eRPHI" description="Strain tensor, RPHI component"/>
        </expressions>
        <expressions key="eRZ">
          <value tag="eRZ" expression="0.5*(root.mod1.uZ+root.mod1.wR)" description="Strain tensor, RZ component"/>
        </expressions>
        <expressions key="ePHIPHI">
          <value tag="ePHIPHI" expression="if(abs(root.R)&lt;0.0010*root.h,root.mod1.uR,root.mod1.u/root.R)" description="Strain tensor, PHIPHI component"/>
        </expressions>
        <expressions key="ePHIZ">
          <value tag="ePHIZ" description="Strain tensor, PHIZ component"/>
        </expressions>
        <expressions key="eZZ">
          <value tag="eZZ" expression="root.mod1.wZ" description="Strain tensor, ZZ component"/>
        </expressions>
        <expressions key="eR">
          <value tag="eR" expression="root.mod1.ts.eRR" description="Strain tensor, R component"/>
        </expressions>
        <expressions key="ePHI">
          <value tag="ePHI" expression="root.mod1.ts.ePHIPHI" description="Strain tensor, PHI component"/>
        </expressions>
        <expressions key="eZ">
          <value tag="eZ" expression="root.mod1.ts.eZZ" description="Strain tensor, Z component"/>
        </expressions>
        <expressions key="Ldr">
          <value tag="Ldr" expression="d(root.mod1.ts.gradUrR,TIME)" description="Rate of strain tensor, r component"/>
        </expressions>
        <expressions key="Ldrphi">
          <value tag="Ldrphi" description="Rate of strain tensor, rphi component"/>
        </expressions>
        <expressions key="Ldrz">
          <value tag="Ldrz" expression="0.5*(d(root.mod1.ts.gradUrZ,TIME)+d(root.mod1.ts.gradUzR,TIME))" description="Rate of strain tensor, rz component"/>
        </expressions>
        <expressions key="Ldphi">
          <value tag="Ldphi" expression="d(root.mod1.ts.gradUphiPHI,TIME)" description="Rate of strain tensor, phi component"/>
        </expressions>
        <expressions key="Ldphiz">
          <value tag="Ldphiz" description="Rate of strain tensor, phiz component"/>
        </expressions>
        <expressions key="Ldz">
          <value tag="Ldz" expression="d(root.mod1.ts.gradUzZ,TIME)" description="Rate of strain tensor, z component"/>
        </expressions>
        <expressions key="Lwr">
          <value tag="Lwr" description="Spin tensor, r component"/>
        </expressions>
        <expressions key="Lwrphi">
          <value tag="Lwrphi" description="Spin tensor, rphi component"/>
        </expressions>
        <expressions key="Lwrz">
          <value tag="Lwrz" expression="0.5*(d(root.mod1.ts.gradUrZ,TIME)-d(root.mod1.ts.gradUzR,TIME))" description="Spin tensor, rz component"/>
        </expressions>
        <expressions key="Lwphi">
          <value tag="Lwphi" description="Spin tensor, phi component"/>
        </expressions>
        <expressions key="Lwphiz">
          <value tag="Lwphiz" description="Spin tensor, phiz component"/>
        </expressions>
        <expressions key="Lwz">
          <value tag="Lwz" description="Spin tensor, z component"/>
        </expressions>
        <expressions key="el11">
          <value tag="el11" expression="root.mod1.uR" description="Strain tensor, local coordinate system, 11 component"/>
        </expressions>
        <expressions key="el12">
          <value tag="el12" description="Strain tensor, local coordinate system, 12 component"/>
        </expressions>
        <expressions key="el13">
          <value tag="el13" expression="0.5*(root.mod1.uZ+root.mod1.wR)" description="Strain tensor, local coordinate system, 13 component"/>
        </expressions>
        <expressions key="el22">
          <value tag="el22" expression="if(abs(root.R)&lt;0.0010*root.h,root.mod1.uR,root.mod1.u/root.R)" description="Strain tensor, local coordinate system, 22 component"/>
        </expressions>
        <expressions key="el23">
          <value tag="el23" description="Strain tensor, local coordinate system, 23 component"/>
        </expressions>
        <expressions key="el33">
          <value tag="el33" expression="root.mod1.wZ" description="Strain tensor, local coordinate system, 33 component"/>
        </expressions>
        <expressions key="eil11">
          <value tag="eil11" description="Initial strain tensor, local coordinate system, 11 component"/>
        </expressions>
        <expressions key="eil12">
          <value tag="eil12" description="Initial strain tensor, local coordinate system, 12 component"/>
        </expressions>
        <expressions key="eil13">
          <value tag="eil13" description="Initial strain tensor, local coordinate system, 13 component"/>
        </expressions>
        <expressions key="eil22">
          <value tag="eil22" description="Initial strain tensor, local coordinate system, 22 component"/>
        </expressions>
        <expressions key="eil23">
          <value tag="eil23" description="Initial strain tensor, local coordinate system, 23 component"/>
        </expressions>
        <expressions key="eil33">
          <value tag="eil33" description="Initial strain tensor, local coordinate system, 33 component"/>
        </expressions>
        <expressions key="eiel12">
          <value tag="eiel12" description="Inelastic strain tensor, local coordinate system, 12 component"/>
        </expressions>
        <expressions key="eiel13">
          <value tag="eiel13" description="Inelastic strain tensor, local coordinate system, 13 component"/>
        </expressions>
        <expressions key="eiel23">
          <value tag="eiel23" description="Inelastic strain tensor, local coordinate system, 23 component"/>
        </expressions>
        <expressions key="eel12">
          <value tag="eel12" description="Elastic strain tensor, local coordinate system, 12 component"/>
        </expressions>
        <expressions key="eel13">
          <value tag="eel13" expression="0.5*(root.mod1.uZ+root.mod1.wR)" description="Elastic strain tensor, local coordinate system, 13 component"/>
        </expressions>
        <expressions key="eel23">
          <value tag="eel23" description="Elastic strain tensor, local coordinate system, 23 component"/>
        </expressions>
        <expressions key="evol">
          <value tag="evol" expression="root.mod1.uR+if(abs(root.R)&lt;0.0010*root.h,root.mod1.uR,root.mod1.u/root.R)+root.mod1.wZ" description="Volumetric strain"/>
        </expressions>
        <expressions key="J">
          <value tag="J" expression="root.mod1.ts.FdphiPHI*(root.mod1.ts.FdrR*root.mod1.ts.FdzZ-root.mod1.ts.FdrZ*root.mod1.ts.FdzR)" description="Volume ratio"/>
        </expressions>
        <expressions key="Sil11">
          <value tag="Sil11" description="Initial stress tensor, local coordinate system, 11 component"/>
        </expressions>
        <expressions key="Sil12">
          <value tag="Sil12" description="Initial stress tensor, local coordinate system, 12 component"/>
        </expressions>
        <expressions key="Sil13">
          <value tag="Sil13" description="Initial stress tensor, local coordinate system, 13 component"/>
        </expressions>
        <expressions key="Sil22">
          <value tag="Sil22" description="Initial stress tensor, local coordinate system, 22 component"/>
        </expressions>
        <expressions key="Sil23">
          <value tag="Sil23" description="Initial stress tensor, local coordinate system, 23 component"/>
        </expressions>
        <expressions key="Sil33">
          <value tag="Sil33" description="Initial stress tensor, local coordinate system, 33 component"/>
        </expressions>
        <expressions key="Sl11">
          <value tag="Sl11" expression="root.mod1.ts.D11*root.mod1.ts.eel11+root.mod1.ts.D12*root.mod1.ts.eel22+root.mod1.ts.D13*root.mod1.ts.eel33" description="Second Piola-Kirchhoff stress, local coordinate system, 11 component"/>
        </expressions>
        <expressions key="Sl12">
          <value tag="Sl12" description="Second Piola-Kirchhoff stress, local coordinate system, 12 component"/>
        </expressions>
        <expressions key="Sl13">
          <value tag="Sl13" expression="2*root.mod1.ts.D66*root.mod1.ts.eel13" description="Second Piola-Kirchhoff stress, local coordinate system, 13 component"/>
        </expressions>
        <expressions key="Sl22">
          <value tag="Sl22" expression="root.mod1.ts.D12*root.mod1.ts.eel11+root.mod1.ts.D22*root.mod1.ts.eel22+root.mod1.ts.D23*root.mod1.ts.eel33" description="Second Piola-Kirchhoff stress, local coordinate system, 22 component"/>
        </expressions>
        <expressions key="Sl23">
          <value tag="Sl23" description="Second Piola-Kirchhoff stress, local coordinate system, 23 component"/>
        </expressions>
        <expressions key="Sl33">
          <value tag="Sl33" expression="root.mod1.ts.D13*root.mod1.ts.eel11+root.mod1.ts.D23*root.mod1.ts.eel22+root.mod1.ts.D33*root.mod1.ts.eel33" description="Second Piola-Kirchhoff stress, local coordinate system, 33 component"/>
        </expressions>
        <expressions key="SlGp11">
          <value tag="SlGp11" expression="root.mod1.ts.solidGpEval(root.mod1.ts.Sl11)" description="Second Piola-Kirchhoff stress, local coordinate system, Gauss-point evaluation, 11 component"/>
        </expressions>
        <expressions key="SlGp12">
          <value tag="SlGp12" expression="root.mod1.ts.solidGpEval(0)" description="Second Piola-Kirchhoff stress, local coordinate system, Gauss-point evaluation, 12 component"/>
        </expressions>
        <expressions key="SlGp13">
          <value tag="SlGp13" expression="root.mod1.ts.solidGpEval(root.mod1.ts.Sl13)" description="Second Piola-Kirchhoff stress, local coordinate system, Gauss-point evaluation, 13 component"/>
        </expressions>
        <expressions key="SlGp22">
          <value tag="SlGp22" expression="root.mod1.ts.solidGpEval(root.mod1.ts.Sl22)" description="Second Piola-Kirchhoff stress, local coordinate system, Gauss-point evaluation, 22 component"/>
        </expressions>
        <expressions key="SlGp23">
          <value tag="SlGp23" expression="root.mod1.ts.solidGpEval(0)" description="Second Piola-Kirchhoff stress, local coordinate system, Gauss-point evaluation, 23 component"/>
        </expressions>
        <expressions key="SlGp33">
          <value tag="SlGp33" expression="root.mod1.ts.solidGpEval(root.mod1.ts.Sl33)" description="Second Piola-Kirchhoff stress, local coordinate system, Gauss-point evaluation, 33 component"/>
        </expressions>
        <expressions key="Ws">
          <value tag="Ws" expression="0.5*(root.mod1.ts.Sl11*root.mod1.ts.eel11+2*root.mod1.ts.Sl13*root.mod1.ts.eel13+root.mod1.ts.Sl22*root.mod1.ts.eel22+root.mod1.ts.Sl33*root.mod1.ts.eel33)" description="Elastic strain energy density"/>
        </expressions>
        <expressions key="disp">
          <value tag="disp" expression="sqrt(real(root.mod1.u)^2+real(root.mod1.w)^2)" description="Total displacement"/>
        </expressions>
        <expressions key="u_ttR">
          <value tag="u_ttR" expression="d(root.mod1.uTIME,TIME)" description="Acceleration, R component"/>
        </expressions>
        <expressions key="u_ttPHI">
          <value tag="u_ttPHI" description="Acceleration, PHI component"/>
        </expressions>
        <expressions key="u_ttZ">
          <value tag="u_ttZ" expression="d(root.mod1.wTIME,TIME)" description="Acceleration, Z component"/>
        </expressions>
        <expressions key="u_tR">
          <value tag="u_tR" expression="root.mod1.uTIME" description="Velocity, R component"/>
        </expressions>
        <expressions key="u_tPHI">
          <value tag="u_tPHI" description="Velocity, PHI component"/>
        </expressions>
        <expressions key="u_tZ">
          <value tag="u_tZ" expression="root.mod1.wTIME" description="Velocity, Z component"/>
        </expressions>
        <expressions key="SR">
          <value tag="SR" expression="root.mod1.ts.Sl11" description="Second Piola-Kirchhoff stress, R component"/>
        </expressions>
        <expressions key="SRPHI">
          <value tag="SRPHI" description="Second Piola-Kirchhoff stress, RPHI component"/>
        </expressions>
        <expressions key="SRZ">
          <value tag="SRZ" expression="root.mod1.ts.Sl13" description="Second Piola-Kirchhoff stress, RZ component"/>
        </expressions>
        <expressions key="SPHI">
          <value tag="SPHI" expression="root.mod1.ts.Sl22" description="Second Piola-Kirchhoff stress, PHI component"/>
        </expressions>
        <expressions key="SPHIZ">
          <value tag="SPHIZ" description="Second Piola-Kirchhoff stress, PHIZ component"/>
        </expressions>
        <expressions key="SZ">
          <value tag="SZ" expression="root.mod1.ts.Sl33" description="Second Piola-Kirchhoff stress, Z component"/>
        </expressions>
        <expressions key="SGpR">
          <value tag="SGpR" expression="root.mod1.ts.solidGpEval(root.mod1.ts.SR)" description="Second Piola-Kirchhoff stress, Gauss-point evaluation, R component"/>
        </expressions>
        <expressions key="SGpRPHI">
          <value tag="SGpRPHI" expression="root.mod1.ts.solidGpEval(0)" description="Second Piola-Kirchhoff stress, Gauss-point evaluation, RPHI component"/>
        </expressions>
        <expressions key="SGpRZ">
          <value tag="SGpRZ" expression="root.mod1.ts.solidGpEval(root.mod1.ts.SRZ)" description="Second Piola-Kirchhoff stress, Gauss-point evaluation, RZ component"/>
        </expressions>
        <expressions key="SGpPHI">
          <value tag="SGpPHI" expression="root.mod1.ts.solidGpEval(root.mod1.ts.SPHI)" description="Second Piola-Kirchhoff stress, Gauss-point evaluation, PHI component"/>
        </expressions>
        <expressions key="SGpPHIZ">
          <value tag="SGpPHIZ" expression="root.mod1.ts.solidGpEval(0)" description="Second Piola-Kirchhoff stress, Gauss-point evaluation, PHIZ component"/>
        </expressions>
        <expressions key="SGpZ">
          <value tag="SGpZ" expression="root.mod1.ts.solidGpEval(root.mod1.ts.SZ)" description="Second Piola-Kirchhoff stress, Gauss-point evaluation, Z component"/>
        </expressions>
        <expressions key="PrR">
          <value tag="PrR" expression="root.mod1.ts.FdrR*root.mod1.ts.SR+root.mod1.ts.FdrZ*root.mod1.ts.SRZ" description="First Piola-Kirchhoff stress, rR component"/>
        </expressions>
        <expressions key="PphiR">
          <value tag="PphiR" description="First Piola-Kirchhoff stress, phiR component"/>
        </expressions>
        <expressions key="PzR">
          <value tag="PzR" expression="root.mod1.ts.FdzR*root.mod1.ts.SR+root.mod1.ts.FdzZ*root.mod1.ts.SRZ" description="First Piola-Kirchhoff stress, zR component"/>
        </expressions>
        <expressions key="PrPHI">
          <value tag="PrPHI" description="First Piola-Kirchhoff stress, rPHI component"/>
        </expressions>
        <expressions key="PphiPHI">
          <value tag="PphiPHI" expression="root.mod1.ts.FdphiPHI*root.mod1.ts.SPHI" description="First Piola-Kirchhoff stress, phiPHI component"/>
        </expressions>
        <expressions key="PzPHI">
          <value tag="PzPHI" description="First Piola-Kirchhoff stress, zPHI component"/>
        </expressions>
        <expressions key="PrZ">
          <value tag="PrZ" expression="root.mod1.ts.FdrR*root.mod1.ts.SRZ+root.mod1.ts.FdrZ*root.mod1.ts.SZ" description="First Piola-Kirchhoff stress, rZ component"/>
        </expressions>
        <expressions key="PphiZ">
          <value tag="PphiZ" description="First Piola-Kirchhoff stress, phiZ component"/>
        </expressions>
        <expressions key="PzZ">
          <value tag="PzZ" expression="root.mod1.ts.FdzR*root.mod1.ts.SRZ+root.mod1.ts.FdzZ*root.mod1.ts.SZ" description="First Piola-Kirchhoff stress, zZ component"/>
        </expressions>
        <expressions key="PGprR">
          <value tag="PGprR" expression="root.mod1.ts.solidGpEval(root.mod1.ts.FdrR*root.mod1.ts.SR+root.mod1.ts.FdrZ*root.mod1.ts.SRZ)" description="First Piola-Kirchhoff stress, Gauss-point evaluation, rR component"/>
        </expressions>
        <expressions key="PGpphiR">
          <value tag="PGpphiR" expression="root.mod1.ts.solidGpEval(0)" description="First Piola-Kirchhoff stress, Gauss-point evaluation, phiR component"/>
        </expressions>
        <expressions key="PGpzR">
          <value tag="PGpzR" expression="root.mod1.ts.solidGpEval(root.mod1.ts.FdzR*root.mod1.ts.SR+root.mod1.ts.FdzZ*root.mod1.ts.SRZ)" description="First Piola-Kirchhoff stress, Gauss-point evaluation, zR component"/>
        </expressions>
        <expressions key="PGprPHI">
          <value tag="PGprPHI" expression="root.mod1.ts.solidGpEval(0)" description="First Piola-Kirchhoff stress, Gauss-point evaluation, rPHI component"/>
        </expressions>
        <expressions key="PGpphiPHI">
          <value tag="PGpphiPHI" expression="root.mod1.ts.solidGpEval(root.mod1.ts.FdphiPHI*root.mod1.ts.SPHI)" description="First Piola-Kirchhoff stress, Gauss-point evaluation, phiPHI component"/>
        </expressions>
        <expressions key="PGpzPHI">
          <value tag="PGpzPHI" expression="root.mod1.ts.solidGpEval(0)" description="First Piola-Kirchhoff stress, Gauss-point evaluation, zPHI component"/>
        </expressions>
        <expressions key="PGprZ">
          <value tag="PGprZ" expression="root.mod1.ts.solidGpEval(root.mod1.ts.FdrR*root.mod1.ts.SRZ+root.mod1.ts.FdrZ*root.mod1.ts.SZ)" description="First Piola-Kirchhoff stress, Gauss-point evaluation, rZ component"/>
        </expressions>
        <expressions key="PGpphiZ">
          <value tag="PGpphiZ" expression="root.mod1.ts.solidGpEval(0)" description="First Piola-Kirchhoff stress, Gauss-point evaluation, phiZ component"/>
        </expressions>
        <expressions key="PGpzZ">
          <value tag="PGpzZ" expression="root.mod1.ts.solidGpEval(root.mod1.ts.FdzR*root.mod1.ts.SRZ+root.mod1.ts.FdzZ*root.mod1.ts.SZ)" description="First Piola-Kirchhoff stress, Gauss-point evaluation, zZ component"/>
        </expressions>
        <expressions key="sr">
          <value tag="sr" expression="root.mod1.ts.SR" description="Stress tensor, r component"/>
        </expressions>
        <expressions key="srphi">
          <value tag="srphi" description="Stress tensor, rphi component"/>
        </expressions>
        <expressions key="srz">
          <value tag="srz" expression="root.mod1.ts.SRZ" description="Stress tensor, rz component"/>
        </expressions>
        <expressions key="sphi">
          <value tag="sphi" expression="root.mod1.ts.SPHI" description="Stress tensor, phi component"/>
        </expressions>
        <expressions key="sphiz">
          <value tag="sphiz" description="Stress tensor, phiz component"/>
        </expressions>
        <expressions key="sz">
          <value tag="sz" expression="root.mod1.ts.SZ" description="Stress tensor, z component"/>
        </expressions>
        <expressions key="sGpr">
          <value tag="sGpr" expression="root.mod1.ts.solidGpEval(root.mod1.ts.sr)" description="Stress tensor, Gauss-point evaluation, r component"/>
        </expressions>
        <expressions key="sGprphi">
          <value tag="sGprphi" expression="root.mod1.ts.solidGpEval(0)" description="Stress tensor, Gauss-point evaluation, rphi component"/>
        </expressions>
        <expressions key="sGprz">
          <value tag="sGprz" expression="root.mod1.ts.solidGpEval(root.mod1.ts.srz)" description="Stress tensor, Gauss-point evaluation, rz component"/>
        </expressions>
        <expressions key="sGpphi">
          <value tag="sGpphi" expression="root.mod1.ts.solidGpEval(root.mod1.ts.sphi)" description="Stress tensor, Gauss-point evaluation, phi component"/>
        </expressions>
        <expressions key="sGpphiz">
          <value tag="sGpphiz" expression="root.mod1.ts.solidGpEval(0)" description="Stress tensor, Gauss-point evaluation, phiz component"/>
        </expressions>
        <expressions key="sGpz">
          <value tag="sGpz" expression="root.mod1.ts.solidGpEval(root.mod1.ts.sz)" description="Stress tensor, Gauss-point evaluation, z component"/>
        </expressions>
        <expressions key="sl11">
          <value tag="sl11" expression="root.mod1.ts.sr" description="Stress tensor, local coordinate system, 11 component"/>
        </expressions>
        <expressions key="sl12">
          <value tag="sl12" description="Stress tensor, local coordinate system, 12 component"/>
        </expressions>
        <expressions key="sl13">
          <value tag="sl13" expression="root.mod1.ts.srz" description="Stress tensor, local coordinate system, 13 component"/>
        </expressions>
        <expressions key="sl22">
          <value tag="sl22" expression="root.mod1.ts.sphi" description="Stress tensor, local coordinate system, 22 component"/>
        </expressions>
        <expressions key="sl23">
          <value tag="sl23" description="Stress tensor, local coordinate system, 23 component"/>
        </expressions>
        <expressions key="sl33">
          <value tag="sl33" expression="root.mod1.ts.sz" description="Stress tensor, local coordinate system, 33 component"/>
        </expressions>
        <expressions key="slGp11">
          <value tag="slGp11" expression="root.mod1.ts.solidGpEval(root.mod1.ts.sr)" description="Stress tensor, local coordinate system, Gauss-point evaluation, 11 component"/>
        </expressions>
        <expressions key="slGp12">
          <value tag="slGp12" expression="root.mod1.ts.solidGpEval(0)" description="Stress tensor, local coordinate system, Gauss-point evaluation, 12 component"/>
        </expressions>
        <expressions key="slGp13">
          <value tag="slGp13" expression="root.mod1.ts.solidGpEval(root.mod1.ts.srz)" description="Stress tensor, local coordinate system, Gauss-point evaluation, 13 component"/>
        </expressions>
        <expressions key="slGp22">
          <value tag="slGp22" expression="root.mod1.ts.solidGpEval(root.mod1.ts.sphi)" description="Stress tensor, local coordinate system, Gauss-point evaluation, 22 component"/>
        </expressions>
        <expressions key="slGp23">
          <value tag="slGp23" expression="root.mod1.ts.solidGpEval(0)" description="Stress tensor, local coordinate system, Gauss-point evaluation, 23 component"/>
        </expressions>
        <expressions key="slGp33">
          <value tag="slGp33" expression="root.mod1.ts.solidGpEval(root.mod1.ts.sz)" description="Stress tensor, local coordinate system, Gauss-point evaluation, 33 component"/>
        </expressions>
        <expressions key="sdevr">
          <value tag="sdevr" expression="root.mod1.ts.sr-(root.mod1.ts.sr+root.mod1.ts.sphi+root.mod1.ts.sz)/3" description="Deviatoric stress tensor, r component"/>
        </expressions>
        <expressions key="sdevrphi">
          <value tag="sdevrphi" description="Deviatoric stress tensor, rphi component"/>
        </expressions>
        <expressions key="sdevrz">
          <value tag="sdevrz" expression="root.mod1.ts.srz" description="Deviatoric stress tensor, rz component"/>
        </expressions>
        <expressions key="sdevphi">
          <value tag="sdevphi" expression="root.mod1.ts.sphi-(root.mod1.ts.sr+root.mod1.ts.sphi+root.mod1.ts.sz)/3" description="Deviatoric stress tensor, phi component"/>
        </expressions>
        <expressions key="sdevphiz">
          <value tag="sdevphiz" description="Deviatoric stress tensor, phiz component"/>
        </expressions>
        <expressions key="sdevz">
          <value tag="sdevz" expression="root.mod1.ts.sz-(root.mod1.ts.sr+root.mod1.ts.sphi+root.mod1.ts.sz)/3" description="Deviatoric stress tensor, z component"/>
        </expressions>
        <expressions key="sdevGpr">
          <value tag="sdevGpr" expression="root.mod1.ts.solidGpEval(root.mod1.ts.sdevr)" description="Deviatoric stress tensor, Gauss-point evaluation, r component"/>
        </expressions>
        <expressions key="sdevGprphi">
          <value tag="sdevGprphi" expression="root.mod1.ts.solidGpEval(0)" description="Deviatoric stress tensor, Gauss-point evaluation, rphi component"/>
        </expressions>
        <expressions key="sdevGprz">
          <value tag="sdevGprz" expression="root.mod1.ts.solidGpEval(root.mod1.ts.sdevrz)" description="Deviatoric stress tensor, Gauss-point evaluation, rz component"/>
        </expressions>
        <expressions key="sdevGpphi">
          <value tag="sdevGpphi" expression="root.mod1.ts.solidGpEval(root.mod1.ts.sdevphi)" description="Deviatoric stress tensor, Gauss-point evaluation, phi component"/>
        </expressions>
        <expressions key="sdevGpphiz">
          <value tag="sdevGpphiz" expression="root.mod1.ts.solidGpEval(0)" description="Deviatoric stress tensor, Gauss-point evaluation, phiz component"/>
        </expressions>
        <expressions key="sdevGpz">
          <value tag="sdevGpz" expression="root.mod1.ts.solidGpEval(root.mod1.ts.sdevz)" description="Deviatoric stress tensor, Gauss-point evaluation, z component"/>
        </expressions>
        <expressions key="SdevR">
          <value tag="SdevR" expression="root.mod1.ts.SR-(root.mod1.ts.SR+root.mod1.ts.SPHI+root.mod1.ts.SZ)/3" description="Deviatoric second Piola-Kirchhoff stress, R component"/>
        </expressions>
        <expressions key="SdevRPHI">
          <value tag="SdevRPHI" description="Deviatoric second Piola-Kirchhoff stress, RPHI component"/>
        </expressions>
        <expressions key="SdevRZ">
          <value tag="SdevRZ" expression="root.mod1.ts.SRZ" description="Deviatoric second Piola-Kirchhoff stress, RZ component"/>
        </expressions>
        <expressions key="SdevPHI">
          <value tag="SdevPHI" expression="root.mod1.ts.SPHI-(root.mod1.ts.SR+root.mod1.ts.SPHI+root.mod1.ts.SZ)/3" description="Deviatoric second Piola-Kirchhoff stress, PHI component"/>
        </expressions>
        <expressions key="SdevPHIZ">
          <value tag="SdevPHIZ" description="Deviatoric second Piola-Kirchhoff stress, PHIZ component"/>
        </expressions>
        <expressions key="SdevZ">
          <value tag="SdevZ" expression="root.mod1.ts.SZ-(root.mod1.ts.SR+root.mod1.ts.SPHI+root.mod1.ts.SZ)/3" description="Deviatoric second Piola-Kirchhoff stress, Z component"/>
        </expressions>
        <expressions key="SdevGpR">
          <value tag="SdevGpR" expression="root.mod1.ts.solidGpEval(root.mod1.ts.SdevR)" description="Deviatoric second Piola-Kirchhoff stress, Gauss-point evaluation, R component"/>
        </expressions>
        <expressions key="SdevGpRPHI">
          <value tag="SdevGpRPHI" expression="root.mod1.ts.solidGpEval(0)" description="Deviatoric second Piola-Kirchhoff stress, Gauss-point evaluation, RPHI component"/>
        </expressions>
        <expressions key="SdevGpRZ">
          <value tag="SdevGpRZ" expression="root.mod1.ts.solidGpEval(root.mod1.ts.SdevRZ)" description="Deviatoric second Piola-Kirchhoff stress, Gauss-point evaluation, RZ component"/>
        </expressions>
        <expressions key="SdevGpPHI">
          <value tag="SdevGpPHI" expression="root.mod1.ts.solidGpEval(root.mod1.ts.SdevPHI)" description="Deviatoric second Piola-Kirchhoff stress, Gauss-point evaluation, PHI component"/>
        </expressions>
        <expressions key="SdevGpPHIZ">
          <value tag="SdevGpPHIZ" expression="root.mod1.ts.solidGpEval(0)" description="Deviatoric second Piola-Kirchhoff stress, Gauss-point evaluation, PHIZ component"/>
        </expressions>
        <expressions key="SdevGpZ">
          <value tag="SdevGpZ" expression="root.mod1.ts.solidGpEval(root.mod1.ts.SdevZ)" description="Deviatoric second Piola-Kirchhoff stress, Gauss-point evaluation, Z component"/>
        </expressions>
        <expressions key="I1s">
          <value tag="I1s" expression="root.mod1.ts.sr+root.mod1.ts.sphi+root.mod1.ts.sz" description="First principal invariant of stress"/>
        </expressions>
        <expressions key="I2s">
          <value tag="I2s" expression="0.5*(root.mod1.ts.I1s^2-root.mod1.ts.sr^2-2*root.mod1.ts.srz^2-root.mod1.ts.sphi^2-root.mod1.ts.sz^2)" description="Second principal invariant of stress"/>
        </expressions>
        <expressions key="I3s">
          <value tag="I3s" expression="root.mod1.ts.sphi*(root.mod1.ts.sr*root.mod1.ts.sz-root.mod1.ts.srz^2)" description="Third principal invariant of stress"/>
        </expressions>
        <expressions key="II2s">
          <value tag="II2s" expression="0.5*(root.mod1.ts.sdevr^2+2*root.mod1.ts.sdevrz^2+root.mod1.ts.sdevphi^2+root.mod1.ts.sdevz^2)" description="Second invariant of stress deviator"/>
        </expressions>
        <expressions key="II3s">
          <value tag="II3s" expression="root.mod1.ts.sdevphi*(root.mod1.ts.sdevr*root.mod1.ts.sdevz-root.mod1.ts.sdevrz^2)" description="Third invariant of stress deviator"/>
        </expressions>
        <expressions key="thetaL">
          <value tag="thetaL" expression="atan2(sqrt(max(0.14814814814814814*root.mod1.ts.II2s^3-root.mod1.ts.II3s^2,eps)),root.mod1.ts.II3s)/3" description="Lode angle"/>
        </expressions>
        <expressions key="eelvol">
          <value tag="eelvol" expression="root.mod1.ts.eel11+root.mod1.ts.eel22+root.mod1.ts.eel33" description="First invariant of elastic strain tensor"/>
        </expressions>
        <expressions key="eeldev">
          <value tag="eeldev" expression="0.5*((root.mod1.ts.eel11-(root.mod1.ts.eel11+root.mod1.ts.eel22+root.mod1.ts.eel33)/3)^2+2*root.mod1.ts.eel13^2+(root.mod1.ts.eel22-(root.mod1.ts.eel11+root.mod1.ts.eel22+root.mod1.ts.eel33)/3)^2+(root.mod1.ts.eel33-(root.mod1.ts.eel11+root.mod1.ts.eel22+root.mod1.ts.eel33)/3)^2)" description="Second invariant of deviatoric elastic strain tensor"/>
        </expressions>
        <expressions key="sp1Gp">
          <value tag="sp1Gp" expression="root.mod1.ts.solidGpEval(root.mod1.ts.sp1)" description="First principal stress, Gauss-point evaluation"/>
        </expressions>
        <expressions key="sp2Gp">
          <value tag="sp2Gp" expression="root.mod1.ts.solidGpEval(root.mod1.ts.sp2)" description="Second principal stress, Gauss-point evaluation"/>
        </expressions>
        <expressions key="sp3Gp">
          <value tag="sp3Gp" expression="root.mod1.ts.solidGpEval(root.mod1.ts.sp3)" description="Third principal stress, Gauss-point evaluation"/>
        </expressions>
        <expressions key="sp1Gpr">
          <value tag="sp1Gpr" expression="root.mod1.ts.solidGpEval(root.mod1.ts.sp1r)" description="Principal stress direction 1, Gauss-point evaluation, r component"/>
        </expressions>
        <expressions key="sp1Gpphi">
          <value tag="sp1Gpphi" expression="root.mod1.ts.solidGpEval(root.mod1.ts.sp1phi)" description="Principal stress direction 1, Gauss-point evaluation, phi component"/>
        </expressions>
        <expressions key="sp1Gpz">
          <value tag="sp1Gpz" expression="root.mod1.ts.solidGpEval(root.mod1.ts.sp1z)" description="Principal stress direction 1, Gauss-point evaluation, z component"/>
        </expressions>
        <expressions key="sp2Gpr">
          <value tag="sp2Gpr" expression="root.mod1.ts.solidGpEval(root.mod1.ts.sp2r)" description="Principal stress direction 2, Gauss-point evaluation, r component"/>
        </expressions>
        <expressions key="sp2Gpphi">
          <value tag="sp2Gpphi" expression="root.mod1.ts.solidGpEval(root.mod1.ts.sp2phi)" description="Principal stress direction 2, Gauss-point evaluation, phi component"/>
        </expressions>
        <expressions key="sp2Gpz">
          <value tag="sp2Gpz" expression="root.mod1.ts.solidGpEval(root.mod1.ts.sp2z)" description="Principal stress direction 2, Gauss-point evaluation, z component"/>
        </expressions>
        <expressions key="sp3Gpr">
          <value tag="sp3Gpr" expression="root.mod1.ts.solidGpEval(root.mod1.ts.sp3r)" description="Principal stress direction 3, Gauss-point evaluation, r component"/>
        </expressions>
        <expressions key="sp3Gpphi">
          <value tag="sp3Gpphi" expression="root.mod1.ts.solidGpEval(root.mod1.ts.sp3phi)" description="Principal stress direction 3, Gauss-point evaluation, phi component"/>
        </expressions>
        <expressions key="sp3Gpz">
          <value tag="sp3Gpz" expression="root.mod1.ts.solidGpEval(root.mod1.ts.sp3z)" description="Principal stress direction 3, Gauss-point evaluation, z component"/>
        </expressions>
        <expressions key="pm">
          <value tag="pm" expression="-(root.mod1.ts.sr+root.mod1.ts.sphi+root.mod1.ts.sz)/3" description="Pressure"/>
        </expressions>
        <expressions key="pmGp">
          <value tag="pmGp" expression="root.mod1.ts.solidGpEval(-(root.mod1.ts.sr+root.mod1.ts.sphi+root.mod1.ts.sz)/3)" description="Pressure, Gauss-point evaluation"/>
        </expressions>
        <expressions key="p">
          <value tag="p" expression="-(root.mod1.ts.sr+root.mod1.ts.sphi+root.mod1.ts.sz)/3" description="Pressure"/>
        </expressions>
        <expressions key="pGp">
          <value tag="pGp" expression="root.mod1.ts.solidGpEval(root.mod1.ts.p)" description="Pressure, Gauss-point evaluation"/>
        </expressions>
        <expressions key="curlUR">
          <value tag="curlUR" description="Curl of displacement, R component"/>
        </expressions>
        <expressions key="curlUPHI">
          <value tag="curlUPHI" expression="-root.mod1.wR+root.mod1.uZ" description="Curl of displacement, PHI component"/>
        </expressions>
        <expressions key="curlUZ">
          <value tag="curlUZ" description="Curl of displacement, Z component"/>
        </expressions>
        <expressions key="mises">
          <value tag="mises" expression="(3*root.mod1.ts.II2s)^0.5" description="von Mises stress"/>
        </expressions>
        <expressions key="misesGp">
          <value tag="misesGp" expression="root.mod1.ts.solidGpEval(root.mod1.ts.mises)" description="von Mises stress, Gauss-point evaluation"/>
        </expressions>
        <expressions key="tresca">
          <value tag="tresca" expression="root.mod1.ts.sp1-root.mod1.ts.sp3" description="Tresca stress"/>
        </expressions>
        <expressions key="trescaGp">
          <value tag="trescaGp" expression="root.mod1.ts.solidGpEval(root.mod1.ts.tresca)" description="Tresca stress, Gauss-point evaluation"/>
        </expressions>
        <expressions key="RFr">
          <value tag="RFr" expression="reacf(root.mod1.u)" description="Reaction force, r component"/>
        </expressions>
        <expressions key="RFphi">
          <value tag="RFphi" description="Reaction force, phi component"/>
        </expressions>
        <expressions key="RFz">
          <value tag="RFz" expression="reacf(root.mod1.w)" description="Reaction force, z component"/>
        </expressions>
        <expressions key="RMr">
          <value tag="RMr" expression="-root.mod1.ts.RFz*root.mod1.ts.refpntphi" description="Reaction moment, r component"/>
        </expressions>
        <expressions key="RMphi">
          <value tag="RMphi" expression="-root.mod1.ts.RFz*(root.r-root.mod1.ts.refpntr)+root.mod1.ts.RFr*(root.z-root.mod1.ts.refpntz)" description="Reaction moment, phi component"/>
        </expressions>
        <expressions key="RMz">
          <value tag="RMz" expression="root.mod1.ts.RFr*root.mod1.ts.refpntphi" description="Reaction moment, z component"/>
        </expressions>
        <expressions key="Tref">
          <value tag="Tref" expression="293.15[K]" description="Strain reference temperature"/>
        </expressions>
        <expressions key="T">
          <value tag="T" expression="root.mod1.T" description="Temperature"/>
        </expressions>
        <expressions key="Tdiff">
          <value tag="Tdiff" expression="root.mod1.ts.T-root.mod1.ts.Tref" description="Temperature difference"/>
        </expressions>
        <expressions key="eth12">
          <value tag="eth12" description="Thermal strain tensor, local coordinate system, 12 component"/>
        </expressions>
        <expressions key="eth13">
          <value tag="eth13" description="Thermal strain tensor, local coordinate system, 13 component"/>
        </expressions>
        <expressions key="eth23">
          <value tag="eth23" description="Thermal strain tensor, local coordinate system, 23 component"/>
        </expressions>
        <expressions key="k_effRR">
          <value tag="k_effRR" expression="root.mod1.ts.kRR" description="Effective thermal conductivity, RR component"/>
        </expressions>
        <expressions key="k_effPHIR">
          <value tag="k_effPHIR" description="Effective thermal conductivity, PHIR component"/>
        </expressions>
        <expressions key="k_effZR">
          <value tag="k_effZR" description="Effective thermal conductivity, ZR component"/>
        </expressions>
        <expressions key="k_effRPHI">
          <value tag="k_effRPHI" description="Effective thermal conductivity, RPHI component"/>
        </expressions>
        <expressions key="k_effPHIPHI">
          <value tag="k_effPHIPHI" description="Effective thermal conductivity, PHIPHI component"/>
        </expressions>
        <expressions key="k_effZPHI">
          <value tag="k_effZPHI" description="Effective thermal conductivity, ZPHI component"/>
        </expressions>
        <expressions key="k_effRZ">
          <value tag="k_effRZ" description="Effective thermal conductivity, RZ component"/>
        </expressions>
        <expressions key="k_effPHIZ">
          <value tag="k_effPHIZ" description="Effective thermal conductivity, PHIZ component"/>
        </expressions>
        <expressions key="k_effZZ">
          <value tag="k_effZZ" expression="root.mod1.ts.kZZ" description="Effective thermal conductivity, ZZ component"/>
        </expressions>
        <expressions key="C_eff">
          <value tag="C_eff" expression="root.mod1.ts.rho*root.mod1.ts.Cp" description="Effective volumetric heat capacity"/>
        </expressions>
        <expressions key="alphap">
          <value tag="alphap" expression="-d(root.mod1.ts.rho,root.mod1.T)/(root.mod1.ts.rho+eps)" description="Isobaric compressibility coefficient"/>
        </expressions>
        <expressions key="pA">
          <value tag="pA" expression="1[atm]" description="Absolute pressure"/>
        </expressions>
        <expressions key="uR">
          <value tag="uR" description="Velocity field, R component"/>
        </expressions>
        <expressions key="uPHI">
          <value tag="uPHI" description="Velocity field, PHI component"/>
        </expressions>
        <expressions key="uZ">
          <value tag="uZ" description="Velocity field, Z component"/>
        </expressions>
        <expressions key="gradTR">
          <value tag="gradTR" expression="root.mod1.TR" description="Temperature gradient, R component"/>
        </expressions>
        <expressions key="gradTPHI">
          <value tag="gradTPHI" description="Temperature gradient, PHI component"/>
        </expressions>
        <expressions key="gradTZ">
          <value tag="gradTZ" expression="root.mod1.TZ" description="Temperature gradient, Z component"/>
        </expressions>
        <expressions key="gradTmag">
          <value tag="gradTmag" expression="sqrt(root.mod1.ts.gradTR^2+root.mod1.ts.gradTZ^2)" description="Temperature gradient magnitude"/>
        </expressions>
        <expressions key="kmean">
          <value tag="kmean" expression="0.5*(root.mod1.ts.k_effRR+root.mod1.ts.k_effZZ)" description="Mean effective thermal conductivity"/>
        </expressions>
        <expressions key="dfluxR">
          <value tag="dfluxR" expression="-root.mod1.ts.k_effRR*root.mod1.TR" description="Conductive heat flux, R component"/>
        </expressions>
        <expressions key="dfluxPHI">
          <value tag="dfluxPHI" description="Conductive heat flux, PHI component"/>
        </expressions>
        <expressions key="dfluxZ">
          <value tag="dfluxZ" expression="-root.mod1.ts.k_effZZ*root.mod1.TZ" description="Conductive heat flux, Z component"/>
        </expressions>
        <expressions key="dfluxMag">
          <value tag="dfluxMag" expression="sqrt(root.mod1.ts.dfluxR^2+root.mod1.ts.dfluxZ^2)" description="Conductive heat flux magnitude"/>
        </expressions>
        <expressions key="Q">
          <value tag="Q" description="Heat source"/>
        </expressions>
        <expressions key="qs">
          <value tag="qs" description="Production/absorption coefficient"/>
        </expressions>
        <expressions key="Qmet">
          <value tag="Qmet" description="Metabolic heat source"/>
        </expressions>
        <expressions key="Qoop">
          <value tag="Qoop" description="Out-of-plane_heat_source"/>
        </expressions>
        <expressions key="qs_oop">
          <value tag="qs_oop" description="Out-of-plane_production/absorption_coefficient"/>
        </expressions>
        <expressions key="Qtot">
          <value tag="Qtot" description="Total heat source"/>
        </expressions>
        <expressions key="rhoInt">
          <value tag="rhoInt" expression="1" description="Density for integration"/>
        </expressions>
        <expressions key="CpInt">
          <value tag="CpInt" expression="1" description="Specific heat capacity for integration"/>
        </expressions>
        <expressions key="gammaInt">
          <value tag="gammaInt" expression="1" description="Ratio of specific heats for integration"/>
        </expressions>
        <expressions key="HRef">
          <value tag="HRef" expression="subst(subst(root.mod1.ts.CpInt,root.mod1.ts.pA,1[atm]),root.mod1.T,298.15[K])*298.15[K]" description="Reference enthalpy"/>
        </expressions>
        <expressions key="DeltaH">
          <value tag="DeltaH" expression="integrate(subst(root.mod1.ts.CpInt,root.mod1.ts.pA,1[atm]),root.mod1.T,298.15[K],root.mod1.T)" description="Sensible enthalpy"/>
        </expressions>
        <expressions key="H">
          <value tag="H" expression="root.mod1.ts.HRef+root.mod1.ts.DeltaH" description="Enthalpy"/>
        </expressions>
        <expressions key="H0">
          <value tag="H0" expression="root.mod1.ts.H" description="Total enthalpy"/>
        </expressions>
        <expressions key="Ei">
          <value tag="Ei" expression="root.mod1.ts.H" description="Internal energy"/>
        </expressions>
        <expressions key="Ei0">
          <value tag="Ei0" expression="root.mod1.ts.Ei" description="Total internal energy"/>
        </expressions>
        <expressions key="trlfluxR">
          <value tag="trlfluxR" description="Translational heat flux, R component"/>
        </expressions>
        <expressions key="trlfluxPHI">
          <value tag="trlfluxPHI" description="Translational heat flux, PHI component"/>
        </expressions>
        <expressions key="trlfluxZ">
          <value tag="trlfluxZ" description="Translational heat flux, Z component"/>
        </expressions>
        <expressions key="afluxR">
          <value tag="afluxR" description="Convective heat flux, R component"/>
        </expressions>
        <expressions key="afluxPHI">
          <value tag="afluxPHI" description="Convective heat flux, PHI component"/>
        </expressions>
        <expressions key="afluxZ">
          <value tag="afluxZ" description="Convective heat flux, Z component"/>
        </expressions>
        <expressions key="tfluxR">
          <value tag="tfluxR" expression="root.mod1.ts.dfluxR" description="Total heat flux, R component"/>
        </expressions>
        <expressions key="tfluxPHI">
          <value tag="tfluxPHI" description="Total heat flux, PHI component"/>
        </expressions>
        <expressions key="tfluxZ">
          <value tag="tfluxZ" expression="root.mod1.ts.dfluxZ" description="Total heat flux, Z component"/>
        </expressions>
        <expressions key="tfluxMag">
          <value tag="tfluxMag" expression="sqrt(root.mod1.ts.tfluxR^2+root.mod1.ts.tfluxZ^2)" description="Total heat flux magnitude"/>
        </expressions>
        <expressions key="tefluxR">
          <value tag="tefluxR" expression="root.mod1.ts.dfluxR" description="Total energy flux, R component"/>
        </expressions>
        <expressions key="tefluxPHI">
          <value tag="tefluxPHI" description="Total energy flux, PHI component"/>
        </expressions>
        <expressions key="tefluxZ">
          <value tag="tefluxZ" expression="root.mod1.ts.dfluxZ" description="Total energy flux, Z component"/>
        </expressions>
        <expressions key="tefluxMag">
          <value tag="tefluxMag" expression="sqrt(root.mod1.ts.tefluxR^2+root.mod1.ts.tefluxZ^2)" description="Total energy flux magnitude"/>
        </expressions>
        <expressions key="streamline">
          <value tag="streamline" encryptionKey="1" expression="0ñ" description="Streamline diffusion"/>
        </expressions>
        <expressions key="helem">
          <value tag="helem" expression="root.h" description="Element size"/>
        </expressions>
        <expressions key="res_T">
          <value tag="res_T" expression="-root.mod1.ts.k_effRR*d(root.mod1.TR,root.R)-root.mod1.ts.k_effZZ*d(root.mod1.TZ,root.Z)" description="Equation residual"/>
        </expressions>
        <expressions key="tau_e">
          <value tag="tau_e" encryptionKey="1" expression="RñsìğĀāt®[/)¿·f°eF£f>ÄùÍĞu1ĕ#²@ęêTßKMĒO³¬Î´¹\®5Kµh£Qçg!Ę4Ô»Ö¹¾N¾ýÒ÷¼đTK«Q¨õ&amp;ôĎ+ēÞåx{®CÆ[Ė&lt;9¤ú¬¿ě'~ôýHO½WÎT ®èWQ@XÙnz¸4ìf£ëqēÉ}ñę[£Ì£]Ô¥²Pn­ďçûĄĚ^×µKą7r¾X4Ĝq±PõÙĔęúxč÷ÁËAWt4ôëé|à*ĝZ¥°ÿ`ûDð,TēÔ¶ę ]A­íV4Ã|dJ&lt;Rs.§_MGĀ$±ìK&quot;ÚQýæ=J/j&amp;íĒ×»+>c¨:ö7eÐ9í&lt;Ċr3Y4}ĐÝĔy@õÇØęS¶ íĂEÈ\ÈAÖăÃÈČĕòLąýÆćĚĔ(gpÌÁfõ.dï Ê~ďÕą]Íä£®¥ę0MX" description="GLS time scale"/>
        </expressions>
        <expressions key="tau_eCross">
          <value tag="tau_eCross" encryptionKey="1" expression="RñsìğĀāt®[/)¿·f°eF£f>ÄùÔĞu1ĕÜ±SęêTÚK°MÑQ³£Îg¹_®úJ²h`QDh+Ę;ÔvÖa¾¬N¾ý»ĝ¼ÙđVK¢QÛõ!ôä+ĐåĊzC[ę&lt;s¤ė¬¿7q~ÍòýAOW¹TÕ­íW@ĎØlz¼4ìf¡qGēÖ}ôę£Ì£ÒÔ;¥ÊP;­ďßûĕĚX×¼Kû77ÖX Ĝ±7õÛĔĖúčéÁTËNWtOôBê¿à,ĝc¥ãÿuûýï1/ēđ¶đ YH­-WùÂ{d|&lt;örC§hMVĀĖ°öKb&quot;ðQýû=p/ßjĐìĒ×¶+ãbg:ô7nÐąì7ĊÊrÿX }ĐÝčyJõÊØ,T¨ êĂ+ÈQÈKÖ Ä²Čĕò5ą&quot;ÇďĚÜ(ZpÌÁ_õ;.-ï ÊďÛąXÍî£ý¥#1MX¶ë"/>
        </expressions>
        <expressions key="gTgijgT">
          <value tag="gTgijgT" encryptionKey="1" expression="ėð¯sçğòĎt°[)I¿¬fpe¢£F>ªùËĞ5nĕĝ±Uę,UØKÅMċu³bÎw¹¡®úJÁhfQÿgKĘ1ÔºÖ¹¾N¾ýÒ÷¼đTK«Q¨õ&amp;ôî+úâåG{·C[Â&lt;m¤ø¬¿,4~Íéý=OÐWTĜ­ßW¥@#Ù6z÷4ÿf¯q~ē}ßę¡£ć£ºÔ¥lP£­ÙďûĆĚq×·KĐ7tXwĜE±8õÔĔ^ûęČ÷ÁËAWt4ôëé|à*ĝZ¥°ÿ`ûDð,TēÈ¶Ė lM­éV-Ãud&lt;Ksh§kMXĀ#±KL#&quot;ĊQºý/>p/j&amp;í÷×õ+úb¦:ë7Ð@írĊwr6Yj}EÞ=z2õ\ØēS­ ­ĂąÇÈąÕ!ÄĄČXóąúÆăĚò(2p"/>
        </expressions>
        <expressions key="h2GT">
          <value tag="h2GT" encryptionKey="1" expression="nñsçğë5uq[)@¿yfyeH£m>ÆùþĞĖfĕě±;ęòTÿKM×4³£Î^¹¢®úJ»hdQýghĘôÓqÖ¾ÀNý÷$½đTKQ¡õeô$,ĀËåĊzCy[è&lt;y¤¾¦¿ r~Ì"/>
        </expressions>
        <expressions key="xiT">
          <value tag="xiT" encryptionKey="1" expression="0ñ" description="Stabilization switch variable"/>
        </expressions>
        <expressions key="xiTt">
          <value tag="xiTt" encryptionKey="1" expression="Sñsèğ·Tu²[0)¿}fueE£k>ùđĞ{hĕ ²FęáTÝKËMČ³XÎ¹^®āJh§Qçg&amp;Ę4ÔÖe¾N¾ýÂà¼Ùđ]KQ¡õbô+,ćâåG{·C[Â&lt;m¤ø¬¿,4~Íéý=OÐWkT$® X@WÙ7zÎ4éf£qēÐ}òę£Ĉ£yÔ¥Px­ďøûÊĚo×·KĀ7iÐX|Ĝ±DõçĔÿúčîÁWËĊV´tċóĆé¾ànĝ¥®ÿ^ûBðėĒĒ·¶Gđ _K­ßVøÂnd&lt;ôr/§_MZĀ,±úK'&quot;ðQýñ=v/Ýj(íĒ×«+'cg:Û7RÐ@íĊrîXh}>ÞüyĉôØÙSó ùĂìÇÈöÕáÃüČqópą3Ç¾Ěß(!p"/>
        </expressions>
        <expressions key="gamma">
          <value tag="gamma" expression="1" description="Ratio of specific heats"/>
        </expressions>
        <expressions key="uInitr">
          <value tag="uInitr" description="Initial value of displacement, r component"/>
        </expressions>
        <expressions key="uInitphi">
          <value tag="uInitphi" description="Initial value of displacement, phi component"/>
        </expressions>
        <expressions key="uInitz">
          <value tag="uInitz" description="Initial value of displacement, z component"/>
        </expressions>
        <expressions key="utInitr">
          <value tag="utInitr" description="Initial value of structural velocity, r component"/>
        </expressions>
        <expressions key="utInitphi">
          <value tag="utInitphi" description="Initial value of structural velocity, phi component"/>
        </expressions>
        <expressions key="utInitz">
          <value tag="utInitz" description="Initial value of structural velocity, z component"/>
        </expressions>
      </value>
    </objects>
    <objects key="iexpr8">
      <value tag="iexpr8" derivedFrom="//@physics/@physints[key='ts']/@value" storedParent="//@modelNode/@modelNodes[key='mod1']/@value" entityName="Variables 8" entityComments="" entityAuthor="" entityCreationTime="1509046300928">
        <tags tag="Analysis" values="1,'std1/stat'"/>
        <selection xsi:type="com.comsol.mph-v13:XDLocalSelection" entityName="Selection" entityComments="" entityAuthor="" entityCreationTime="1509046300927" selType="geomdim" geom="//@geom/@geoms[key='geom1']/@value" domains="10,2,3,4,5,7,8,9" dim="1" hDim="1"/>
        <expressions key="q0">
          <value tag="q0" description="Inward heat flux"/>
        </expressions>
        <expressions key="rflux">
          <value tag="rflux" description="Radiative heat flux"/>
        </expressions>
        <expressions key="ntrlflux">
          <value tag="ntrlflux" expression="root.mean(root.mod1.ts.trlfluxR)*root.mod1.ts.nR+root.mean(root.mod1.ts.trlfluxZ)*root.mod1.ts.nZ" description="Normal translational heat flux"/>
        </expressions>
        <expressions key="naflux">
          <value tag="naflux" expression="root.mean(root.mod1.ts.afluxR)*root.mod1.ts.nR+root.mean(root.mod1.ts.afluxZ)*root.mod1.ts.nZ" description="Normal convective heat flux"/>
        </expressions>
        <expressions key="ndflux">
          <value tag="ndflux" expression="root.mean(root.mod1.ts.dfluxR)*root.mod1.ts.nR+root.mean(root.mod1.ts.dfluxZ)*root.mod1.ts.nZ" description="Normal conductive heat flux"/>
        </expressions>
        <expressions key="ntflux">
          <value tag="ntflux" expression="root.mod1.ts.ndflux+root.mod1.ts.ntrlflux+root.mod1.ts.naflux" description="Normal total heat flux"/>
        </expressions>
        <expressions key="nteflux">
          <value tag="nteflux" expression="root.mean(root.mod1.ts.tefluxR)*root.mod1.ts.nR+root.mean(root.mod1.ts.tefluxZ)*root.mod1.ts.nZ" description="Normal total energy flux"/>
        </expressions>
        <expressions key="Qbtot">
          <value tag="Qbtot" description="Total boundary heat source"/>
        </expressions>
      </value>
    </objects>
    <objects key="iexpr9">
      <value tag="iexpr9" derivedFrom="//@physics/@physints[key='ts']/@value" entityName="Variables 9" entityComments="" entityAuthor="" entityCreationTime="1509046300931">
        <tags tag="Analysis" values="1,'std1/stat'"/>
        <selection xsi:type="com.comsol.mph-v13:XDLocalSelection" entityName="Selection" entityComments="" entityAuthor="" entityCreationTime="1509046300930" selType="global"/>
        <expressions key="rt">
          <value tag="rt" expression="d(root.r,TIME)" description="Mesh velocity, r component"/>
        </expressions>
        <expressions key="phit">
          <value tag="phit" description="Mesh velocity, phi component"/>
        </expressions>
        <expressions key="zt">
          <value tag="zt" expression="d(root.z,TIME)" description="Mesh velocity, z component"/>
        </expressions>
        <expressions key="refpntr">
          <value tag="refpntr" description="Reference point for moment computation, r coordinate"/>
        </expressions>
        <expressions key="refpntphi">
          <value tag="refpntphi" description="Reference point for moment computation, phi coordinate"/>
        </expressions>
        <expressions key="refpntz">
          <value tag="refpntz" description="Reference point for moment computation, z coordinate"/>
        </expressions>
        <expressions key="cref">
          <value tag="cref" expression="root.mod1.ts.cp" description="Typical wave speed for perfectly matched layers"/>
        </expressions>
        <expressions key="Ws_tot">
          <value tag="Ws_tot" expression="root.mod1.ts.tle1.int2(((root.mod1.ts.Sl11+root.mod1.ts.Sil11)*root.mod1.ts.eel11+2*(root.mod1.ts.Sl12+root.mod1.ts.Sil12)*root.mod1.ts.eel12+2*(root.mod1.ts.Sl13+root.mod1.ts.Sil13)*root.mod1.ts.eel13+(root.mod1.ts.Sl22+root.mod1.ts.Sil22)*root.mod1.ts.eel22+2*(root.mod1.ts.Sl23+root.mod1.ts.Sil23)*root.mod1.ts.eel23+(root.mod1.ts.Sl33+root.mod1.ts.Sil33)*root.mod1.ts.eel33)*pi*root.R)" description="Total elastic strain energy"/>
        </expressions>
      </value>
    </objects>
    <objects key="iexpr10">
      <value tag="iexpr10" derivedFrom="//@physics/@physints[key='ts']/@value/@feature/@features[key='tle1']/@value" storedParent="//@modelNode/@modelNodes[key='mod1']/@value" entityName="Variables 10" entityComments="" entityAuthor="" entityCreationTime="1509046300944">
        <tags tag="Analysis" values="1,'std1/stat'"/>
        <selection xsi:type="com.comsol.mph-v13:XDLocalSelection" entityName="Selection" entityComments="" entityAuthor="" entityCreationTime="1509046300943" selType="geomdim" geom="//@geom/@geoms[key='geom1']/@value" domains="3,2" dim="2" hDim="2"/>
        <expressions key="E">
          <value tag="E" expression="root.E_cell" description="Young's modulus"/>
        </expressions>
        <expressions key="nu">
          <value tag="nu" expression="0.48" description="Poisson's ratio"/>
        </expressions>
        <expressions key="rho">
          <value tag="rho" expression="1" description="Density"/>
        </expressions>
        <expressions key="eiel11">
          <value tag="eiel11" expression="root.mod1.ts.eth11" description="Inelastic strain tensor, local coordinate system, 11 component"/>
        </expressions>
        <expressions key="eiel22">
          <value tag="eiel22" expression="root.mod1.ts.eth22" description="Inelastic strain tensor, local coordinate system, 22 component"/>
        </expressions>
        <expressions key="eiel33">
          <value tag="eiel33" expression="root.mod1.ts.eth33" description="Inelastic strain tensor, local coordinate system, 33 component"/>
        </expressions>
        <expressions key="eel11">
          <value tag="eel11" expression="root.mod1.uR-root.mod1.ts.eiel11" description="Elastic strain tensor, local coordinate system, 11 component"/>
        </expressions>
        <expressions key="eel22">
          <value tag="eel22" expression="if(abs(root.R)&lt;0.0010*root.h,root.mod1.uR,root.mod1.u/root.R)-root.mod1.ts.eiel22" description="Elastic strain tensor, local coordinate system, 22 component"/>
        </expressions>
        <expressions key="eel33">
          <value tag="eel33" expression="root.mod1.wZ-root.mod1.ts.eiel33" description="Elastic strain tensor, local coordinate system, 33 component"/>
        </expressions>
        <expressions key="alpha11">
          <value tag="alpha11" expression="root.alpha" description="Coefficient of thermal expansion, 11 component"/>
        </expressions>
        <expressions key="alpha21">
          <value tag="alpha21" description="Coefficient of thermal expansion, 21 component"/>
        </expressions>
        <expressions key="alpha31">
          <value tag="alpha31" description="Coefficient of thermal expansion, 31 component"/>
        </expressions>
        <expressions key="alpha12">
          <value tag="alpha12" description="Coefficient of thermal expansion, 12 component"/>
        </expressions>
        <expressions key="alpha22">
          <value tag="alpha22" expression="root.alpha" description="Coefficient of thermal expansion, 22 component"/>
        </expressions>
        <expressions key="alpha32">
          <value tag="alpha32" description="Coefficient of thermal expansion, 32 component"/>
        </expressions>
        <expressions key="alpha13">
          <value tag="alpha13" description="Coefficient of thermal expansion, 13 component"/>
        </expressions>
        <expressions key="alpha23">
          <value tag="alpha23" description="Coefficient of thermal expansion, 23 component"/>
        </expressions>
        <expressions key="alpha33">
          <value tag="alpha33" expression="root.alpha" description="Coefficient of thermal expansion, 33 component"/>
        </expressions>
        <expressions key="eth11">
          <value tag="eth11" expression="root.mod1.ts.alpha11*root.mod1.ts.Tdiff" description="Thermal strain tensor, local coordinate system, 11 component"/>
        </expressions>
        <expressions key="eth22">
          <value tag="eth22" expression="root.mod1.ts.alpha22*root.mod1.ts.Tdiff" description="Thermal strain tensor, local coordinate system, 22 component"/>
        </expressions>
        <expressions key="eth33">
          <value tag="eth33" expression="root.mod1.ts.alpha33*root.mod1.ts.Tdiff" description="Thermal strain tensor, local coordinate system, 33 component"/>
        </expressions>
        <expressions key="Ent">
          <value tag="Ent" expression="root.mod1.ts.alpha11*root.mod1.ts.sr+root.mod1.ts.alpha22*root.mod1.ts.sphi+root.mod1.ts.alpha33*root.mod1.ts.sz" description="Elastic contribution to entropy"/>
        </expressions>
        <expressions key="Cp">
          <value tag="Cp" expression="1" description="Heat capacity at constant pressure"/>
        </expressions>
        <expressions key="kRR">
          <value tag="kRR" expression="10" description="Thermal conductivity, RR component"/>
        </expressions>
        <expressions key="kPHIR">
          <value tag="kPHIR" description="Thermal conductivity, PHIR component"/>
        </expressions>
        <expressions key="kZR">
          <value tag="kZR" description="Thermal conductivity, ZR component"/>
        </expressions>
        <expressions key="kRPHI">
          <value tag="kRPHI" description="Thermal conductivity, RPHI component"/>
        </expressions>
        <expressions key="kPHIPHI">
          <value tag="kPHIPHI" expression="10" description="Thermal conductivity, PHIPHI component"/>
        </expressions>
        <expressions key="kZPHI">
          <value tag="kZPHI" description="Thermal conductivity, ZPHI component"/>
        </expressions>
        <expressions key="kRZ">
          <value tag="kRZ" description="Thermal conductivity, RZ component"/>
        </expressions>
        <expressions key="kPHIZ">
          <value tag="kPHIZ" description="Thermal conductivity, PHIZ component"/>
        </expressions>
        <expressions key="kZZ">
          <value tag="kZZ" expression="10" description="Thermal conductivity, ZZ component"/>
        </expressions>
      </value>
    </objects>
    <objects key="iexpr11">
      <value tag="iexpr11" derivedFrom="//@physics/@physints[key='ts']/@value/@feature/@features[key='tle1']/@value" storedParent="//@modelNode/@modelNodes[key='mod1']/@value" entityName="Variables 11" entityComments="" entityAuthor="" entityCreationTime="1509046300947">
        <tags tag="Analysis" values="1,'std1/stat'"/>
        <selection xsi:type="com.comsol.mph-v13:XDLocalSelection" entityName="Selection" entityComments="" entityAuthor="" entityCreationTime="1509046300946" selType="geomdim" geom="//@geom/@geoms[key='geom1']/@value" domains="3,1" dim="2" hDim="2"/>
        <expressions key="E">
          <value tag="E" expression="root.E_sub" description="Young's modulus"/>
        </expressions>
        <expressions key="nu">
          <value tag="nu" expression="0.48" description="Poisson's ratio"/>
        </expressions>
        <expressions key="rho">
          <value tag="rho" expression="1" description="Density"/>
        </expressions>
        <expressions key="eiel11">
          <value tag="eiel11" description="Inelastic strain tensor, local coordinate system, 11 component"/>
        </expressions>
        <expressions key="eiel22">
          <value tag="eiel22" description="Inelastic strain tensor, local coordinate system, 22 component"/>
        </expressions>
        <expressions key="eiel33">
          <value tag="eiel33" description="Inelastic strain tensor, local coordinate system, 33 component"/>
        </expressions>
        <expressions key="eel11">
          <value tag="eel11" expression="root.mod1.uR" description="Elastic strain tensor, local coordinate system, 11 component"/>
        </expressions>
        <expressions key="eel22">
          <value tag="eel22" expression="if(abs(root.R)&lt;0.0010*root.h,root.mod1.uR,root.mod1.u/root.R)" description="Elastic strain tensor, local coordinate system, 22 component"/>
        </expressions>
        <expressions key="eel33">
          <value tag="eel33" expression="root.mod1.wZ" description="Elastic strain tensor, local coordinate system, 33 component"/>
        </expressions>
        <expressions key="alpha11">
          <value tag="alpha11" description="Coefficient of thermal expansion, 11 component"/>
        </expressions>
        <expressions key="alpha21">
          <value tag="alpha21" description="Coefficient of thermal expansion, 21 component"/>
        </expressions>
        <expressions key="alpha31">
          <value tag="alpha31" description="Coefficient of thermal expansion, 31 component"/>
        </expressions>
        <expressions key="alpha12">
          <value tag="alpha12" description="Coefficient of thermal expansion, 12 component"/>
        </expressions>
        <expressions key="alpha22">
          <value tag="alpha22" description="Coefficient of thermal expansion, 22 component"/>
        </expressions>
        <expressions key="alpha32">
          <value tag="alpha32" description="Coefficient of thermal expansion, 32 component"/>
        </expressions>
        <expressions key="alpha13">
          <value tag="alpha13" description="Coefficient of thermal expansion, 13 component"/>
        </expressions>
        <expressions key="alpha23">
          <value tag="alpha23" description="Coefficient of thermal expansion, 23 component"/>
        </expressions>
        <expressions key="alpha33">
          <value tag="alpha33" description="Coefficient of thermal expansion, 33 component"/>
        </expressions>
        <expressions key="eth11">
          <value tag="eth11" description="Thermal strain tensor, local coordinate system, 11 component"/>
        </expressions>
        <expressions key="eth22">
          <value tag="eth22" description="Thermal strain tensor, local coordinate system, 22 component"/>
        </expressions>
        <expressions key="eth33">
          <value tag="eth33" description="Thermal strain tensor, local coordinate system, 33 component"/>
        </expressions>
        <expressions key="Ent">
          <value tag="Ent" description="Elastic contribution to entropy"/>
        </expressions>
        <expressions key="Cp">
          <value tag="Cp" expression="1" description="Heat capacity at constant pressure"/>
        </expressions>
        <expressions key="kRR">
          <value tag="kRR" expression="10" description="Thermal conductivity, RR component"/>
        </expressions>
        <expressions key="kPHIR">
          <value tag="kPHIR" description="Thermal conductivity, PHIR component"/>
        </expressions>
        <expressions key="kZR">
          <value tag="kZR" description="Thermal conductivity, ZR component"/>
        </expressions>
        <expressions key="kRPHI">
          <value tag="kRPHI" description="Thermal conductivity, RPHI component"/>
        </expressions>
        <expressions key="kPHIPHI">
          <value tag="kPHIPHI" expression="10" description="Thermal conductivity, PHIPHI component"/>
        </expressions>
        <expressions key="kZPHI">
          <value tag="kZPHI" description="Thermal conductivity, ZPHI component"/>
        </expressions>
        <expressions key="kRZ">
          <value tag="kRZ" description="Thermal conductivity, RZ component"/>
        </expressions>
        <expressions key="kPHIZ">
          <value tag="kPHIZ" description="Thermal conductivity, PHIZ component"/>
        </expressions>
        <expressions key="kZZ">
          <value tag="kZZ" expression="10" description="Thermal conductivity, ZZ component"/>
        </expressions>
      </value>
    </objects>
    <objects key="iexpr12">
      <value tag="iexpr12" derivedFrom="//@physics/@physints[key='ts']/@value/@feature/@features[key='tle1']/@value" storedParent="//@modelNode/@modelNodes[key='mod1']/@value" entityName="Variables 12" entityComments="" entityAuthor="" entityCreationTime="1509046301182">
        <tags tag="Analysis" values="1,'std1/stat'"/>
        <selection xsi:type="com.comsol.mph-v13:XDLocalSelection" entityName="Selection" entityComments="" entityAuthor="" entityCreationTime="1509046301181" selType="geomdim" geom="//@geom/@geoms[key='geom1']/@value" domains="10,8" dim="1" hDim="1"/>
        <expressions key="ccflux">
          <value tag="ccflux" expression="-root.mod1.ts.chf1.h*(root.mod1.ts.chf1.Text-root.mod1.T)" description="Convective heat flux"/>
        </expressions>
        <expressions key="chf1.Text">
          <value tag="chf1.Text" expression="288.15[K]" description="External temperature"/>
        </expressions>
        <expressions key="chf1.h">
          <value tag="chf1.h" expression="10" description="Heat transfer coefficient"/>
        </expressions>
      </value>
    </objects>
    <objects key="iexpr13">
      <value tag="iexpr13" derivedFrom="//@physics/@physints[key='ts']/@value/@feature/@features[key='tle1']/@value" storedParent="//@modelNode/@modelNodes[key='mod1']/@value" entityName="Variables 13" entityComments="" entityAuthor="" entityCreationTime="1509046301185">
        <tags tag="Analysis" values="1,'std1/stat'"/>
        <selection xsi:type="com.comsol.mph-v13:XDLocalSelection" entityName="Selection" entityComments="" entityAuthor="" entityCreationTime="1509046301184" selType="geomdim" geom="//@geom/@geoms[key='geom1']/@value" domains="10,2,3,4,5,7,9" dim="1" hDim="1"/>
        <expressions key="ccflux">
          <value tag="ccflux" description="Convective heat flux"/>
        </expressions>
      </value>
    </objects>
    <objects key="iexpr14">
      <value tag="iexpr14" derivedFrom="//@physics/@physints[key='ts']/@value/@feature/@features[key='tle1']/@value" storedParent="//@modelNode/@modelNodes[key='mod1']/@value" entityName="Variables 14" entityComments="" entityAuthor="" entityCreationTime="1509046301192">
        <tags tag="Analysis" values="1,'std1/stat'"/>
        <selection xsi:type="com.comsol.mph-v13:XDLocalSelection" entityName="Selection" entityComments="" entityAuthor="" entityCreationTime="1509046301191" selType="geomdim" geom="//@geom/@geoms[key='geom1']/@value" domains="10,3,4,5,8,9" dim="0" hDim="0"/>
        <expressions key="Qptot">
          <value tag="Qptot" description="Total point heat source"/>
        </expressions>
      </value>
    </objects>
    <objects key="iexpr15">
      <value tag="iexpr15" derivedFrom="//@physics/@physints[key='ts']/@value/@feature/@features[key='cont1']/@value" storedParent="//@modelNode/@modelNodes[key='mod1']/@value" entityName="Variables 15" entityComments="" entityAuthor="" entityCreationTime="1509046301209">
        <tags tag="Analysis" values="1,'std1/stat'"/>
        <selection xsi:type="com.comsol.mph-v13:XDLocalSelection" entityName="Selection" entityComments="" entityAuthor="" entityCreationTime="1509046301208" selType="geomdim" geom="//@geom/@geoms[key='geom1']/@value" domains="10,3" dim="1" hDim="1"/>
        <expressions key="dvolinner">
          <value tag="dvolinner" expression="root.down(root.dvol_spatial)"/>
        </expressions>
        <expressions key="Tjump_ap1">
          <value tag="Tjump_ap1" expression="root.mod1.T-root.mod1.dst2src_ap1(root.mod1.T)" description="Temperature jump"/>
        </expressions>
        <expressions key="pjump_ap1">
          <value tag="pjump_ap1" expression="root.down(root.mod1.ts.pA)-root.mod1.dst2src_ap1(root.down(root.mod1.ts.pA))" description="Pressure jump"/>
        </expressions>
        <expressions key="upwindpw_ap1">
          <value tag="upwindpw_ap1" expression="if(try_catch(root.down(root.mod1.ts.hfPW),0)==1&amp;&amp;try_catch(root.mod1.dst2src_ap1(root.down(root.mod1.ts.pA)),-1)!=-1&amp;&amp;-0.5*(root.mod1.ts.nRmesh*(root.mod1.T*root.down(root.mod1.ts.alphap)*root.down(root.mod1.ts.uR)+root.mod1.dst2src_ap1(root.mod1.T)*root.mod1.dst2src_ap1(root.down(root.mod1.ts.alphap))*root.mod1.dst2src_ap1(root.down(root.mod1.ts.uR)))+root.mod1.ts.nZmesh*(root.mod1.T*root.down(root.mod1.ts.alphap)*root.down(root.mod1.ts.uZ)+root.mod1.dst2src_ap1(root.mod1.T)*root.mod1.dst2src_ap1(root.down(root.mod1.ts.alphap))*root.mod1.dst2src_ap1(root.down(root.mod1.ts.uZ))))&lt;0,-0.5*(root.mod1.ts.nRmesh*(root.mod1.T*root.down(root.mod1.ts.alphap)*root.down(root.mod1.ts.uR)+root.mod1.dst2src_ap1(root.mod1.T)*root.mod1.dst2src_ap1(root.down(root.mod1.ts.alphap))*root.mod1.dst2src_ap1(root.down(root.mod1.ts.uR)))+root.mod1.ts.nZmesh*(root.mod1.T*root.down(root.mod1.ts.alphap)*root.down(root.mod1.ts.uZ)+root.mod1.dst2src_ap1(root.mod1.T)*root.mod1.dst2src_ap1(root.down(root.mod1.ts.alphap))*root.mod1.dst2src_ap1(root.down(root.mod1.ts.uZ))))*root.mod1.ts.pjump_ap1*root.test(root.mod1.T),0)"/>
        </expressions>
        <expressions key="jump_pen_ap1">
          <value tag="jump_pen_ap1" expression="36*(root.mod1.ts.cont1.kphere_src_ap11^2*root.h/(root.mod1.ts.cont1.kphere_src_ap12*root.mod1.ts.dvolinner)+root.mod1.ts.cont1.kpthere_src_ap11^2*root.mod1.dst2src_ap1(root.h/root.mod1.ts.dvolinner)/root.mod1.ts.cont1.kpthere_src_ap12)"/>
        </expressions>
        <expressions key="kgradTn_ap1">
          <value tag="kgradTn_ap1" expression="0.5*(root.mod1.ts.nRmesh*(root.down(root.mod1.ts.k_effRR)*root.mod1.TR+root.down(root.mod1.ts.k_effRZ)*root.mod1.TZ+root.mod1.dst2src_ap1(root.down(root.mod1.ts.k_effRR))*root.mod1.dst2src_ap1(root.mod1.TR)+root.mod1.dst2src_ap1(root.down(root.mod1.ts.k_effRPHI))*root.mod1.dst2src_ap1(0)+root.mod1.dst2src_ap1(root.down(root.mod1.ts.k_effRZ))*root.mod1.dst2src_ap1(root.mod1.TZ))+root.mod1.ts.nZmesh*(root.down(root.mod1.ts.k_effZR)*root.mod1.TR+root.down(root.mod1.ts.k_effZZ)*root.mod1.TZ+root.mod1.dst2src_ap1(root.down(root.mod1.ts.k_effZR))*root.mod1.dst2src_ap1(root.mod1.TR)+root.mod1.dst2src_ap1(root.down(root.mod1.ts.k_effZPHI))*root.mod1.dst2src_ap1(0)+root.mod1.dst2src_ap1(root.down(root.mod1.ts.k_effZZ))*root.mod1.dst2src_ap1(root.mod1.TZ)))"/>
        </expressions>
        <expressions key="kTestgradTn_ap1">
          <value tag="kTestgradTn_ap1" expression="0.5*(root.mod1.ts.nRmesh*(root.down(root.mod1.ts.k_effRR)*root.test(root.mod1.TR)+root.down(root.mod1.ts.k_effRZ)*root.test(root.mod1.TZ))+root.mod1.ts.nZmesh*(root.down(root.mod1.ts.k_effZR)*root.test(root.mod1.TR)+root.down(root.mod1.ts.k_effZZ)*root.test(root.mod1.TZ)))"/>
        </expressions>
        <expressions key="upwind_ap1">
          <value tag="upwind_ap1" expression="if(0.5*(root.mod1.ts.nRmesh*(root.down(root.mod1.ts.rho)*root.down(root.mod1.ts.Cp)*root.down(root.mod1.ts.uR)+root.mod1.dst2src_ap1(root.down(root.mod1.ts.rho))*root.mod1.dst2src_ap1(root.down(root.mod1.ts.Cp))*root.mod1.dst2src_ap1(root.down(root.mod1.ts.uR)))+root.mod1.ts.nZmesh*(root.down(root.mod1.ts.rho)*root.down(root.mod1.ts.Cp)*root.down(root.mod1.ts.uZ)+root.mod1.dst2src_ap1(root.down(root.mod1.ts.rho))*root.mod1.dst2src_ap1(root.down(root.mod1.ts.Cp))*root.mod1.dst2src_ap1(root.down(root.mod1.ts.uZ))))>0,0,0.5*(root.mod1.ts.nRmesh*(root.down(root.mod1.ts.rho)*root.down(root.mod1.ts.Cp)*root.down(root.mod1.ts.uR)+root.mod1.dst2src_ap1(root.down(root.mod1.ts.rho))*root.mod1.dst2src_ap1(root.down(root.mod1.ts.Cp))*root.mod1.dst2src_ap1(root.down(root.mod1.ts.uR)))+root.mod1.ts.nZmesh*(root.down(root.mod1.ts.rho)*root.down(root.mod1.ts.Cp)*root.down(root.mod1.ts.uZ)+root.mod1.dst2src_ap1(root.down(root.mod1.ts.rho))*root.mod1.dst2src_ap1(root.down(root.mod1.ts.Cp))*root.mod1.dst2src_ap1(root.down(root.mod1.ts.uZ))))*root.mod1.ts.Tjump_ap1*root.test(root.mod1.T))"/>
        </expressions>
      </value>
    </objects>
    <objects key="iexpr16">
      <value tag="iexpr16" derivedFrom="//@physics/@physints[key='ts']/@value/@feature/@features[key='cont1']/@value" storedParent="//@modelNode/@modelNodes[key='mod1']/@value" entityName="Variables 16" entityComments="" entityAuthor="" entityCreationTime="1509046301211">
        <tags tag="Analysis" values="1,'std1/stat'"/>
        <selection xsi:type="com.comsol.mph-v13:XDLocalSelection" entityName="Selection" entityComments="" entityAuthor="" entityCreationTime="1509046301211" selType="geomdim" geom="//@geom/@geoms[key='geom1']/@value" domains="10,7" dim="1" hDim="1"/>
        <expressions key="dvolinner">
          <value tag="dvolinner" expression="root.down(root.dvol_spatial)"/>
        </expressions>
        <expressions key="Tjump_ap1">
          <value tag="Tjump_ap1" expression="root.mod1.T-root.mod1.src2dst_ap1(root.mod1.T)" description="Temperature jump"/>
        </expressions>
        <expressions key="pjump_ap1">
          <value tag="pjump_ap1" expression="root.down(root.mod1.ts.pA)-root.mod1.src2dst_ap1(root.down(root.mod1.ts.pA))" description="Pressure jump"/>
        </expressions>
        <expressions key="upwindpw_ap1">
          <value tag="upwindpw_ap1" expression="if(try_catch(root.down(root.mod1.ts.hfPW),0)==1&amp;&amp;try_catch(root.mod1.src2dst_ap1(root.down(root.mod1.ts.pA)),-1)!=-1&amp;&amp;-0.5*(root.mod1.ts.nRmesh*(root.mod1.T*root.down(root.mod1.ts.alphap)*root.down(root.mod1.ts.uR)+root.mod1.src2dst_ap1(root.mod1.T)*root.mod1.src2dst_ap1(root.down(root.mod1.ts.alphap))*root.mod1.src2dst_ap1(root.down(root.mod1.ts.uR)))+root.mod1.ts.nZmesh*(root.mod1.T*root.down(root.mod1.ts.alphap)*root.down(root.mod1.ts.uZ)+root.mod1.src2dst_ap1(root.mod1.T)*root.mod1.src2dst_ap1(root.down(root.mod1.ts.alphap))*root.mod1.src2dst_ap1(root.down(root.mod1.ts.uZ))))&lt;0,-0.5*(root.mod1.ts.nRmesh*(root.mod1.T*root.down(root.mod1.ts.alphap)*root.down(root.mod1.ts.uR)+root.mod1.src2dst_ap1(root.mod1.T)*root.mod1.src2dst_ap1(root.down(root.mod1.ts.alphap))*root.mod1.src2dst_ap1(root.down(root.mod1.ts.uR)))+root.mod1.ts.nZmesh*(root.mod1.T*root.down(root.mod1.ts.alphap)*root.down(root.mod1.ts.uZ)+root.mod1.src2dst_ap1(root.mod1.T)*root.mod1.src2dst_ap1(root.down(root.mod1.ts.alphap))*root.mod1.src2dst_ap1(root.down(root.mod1.ts.uZ))))*root.mod1.ts.pjump_ap1*root.test(root.mod1.T),0)"/>
        </expressions>
        <expressions key="jump_pen_ap1">
          <value tag="jump_pen_ap1" expression="36*(root.mod1.ts.cont1.kphere_dst_ap11^2*root.h/(root.mod1.ts.cont1.kphere_dst_ap12*root.mod1.ts.dvolinner)+root.mod1.ts.cont1.kpthere_dst_ap11^2*root.mod1.src2dst_ap1(root.h/root.mod1.ts.dvolinner)/root.mod1.ts.cont1.kpthere_dst_ap12)"/>
        </expressions>
        <expressions key="kgradTn_ap1">
          <value tag="kgradTn_ap1" expression="0.5*(root.mod1.ts.nRmesh*(root.down(root.mod1.ts.k_effRR)*root.mod1.TR+root.down(root.mod1.ts.k_effRZ)*root.mod1.TZ+root.mod1.src2dst_ap1(root.down(root.mod1.ts.k_effRR))*root.mod1.src2dst_ap1(root.mod1.TR)+root.mod1.src2dst_ap1(root.down(root.mod1.ts.k_effRPHI))*root.mod1.src2dst_ap1(0)+root.mod1.src2dst_ap1(root.down(root.mod1.ts.k_effRZ))*root.mod1.src2dst_ap1(root.mod1.TZ))+root.mod1.ts.nZmesh*(root.down(root.mod1.ts.k_effZR)*root.mod1.TR+root.down(root.mod1.ts.k_effZZ)*root.mod1.TZ+root.mod1.src2dst_ap1(root.down(root.mod1.ts.k_effZR))*root.mod1.src2dst_ap1(root.mod1.TR)+root.mod1.src2dst_ap1(root.down(root.mod1.ts.k_effZPHI))*root.mod1.src2dst_ap1(0)+root.mod1.src2dst_ap1(root.down(root.mod1.ts.k_effZZ))*root.mod1.src2dst_ap1(root.mod1.TZ)))"/>
        </expressions>
        <expressions key="kTestgradTn_ap1">
          <value tag="kTestgradTn_ap1" expression="0.5*(root.mod1.ts.nRmesh*(root.down(root.mod1.ts.k_effRR)*root.test(root.mod1.TR)+root.down(root.mod1.ts.k_effRZ)*root.test(root.mod1.TZ))+root.mod1.ts.nZmesh*(root.down(root.mod1.ts.k_effZR)*root.test(root.mod1.TR)+root.down(root.mod1.ts.k_effZZ)*root.test(root.mod1.TZ)))"/>
        </expressions>
        <expressions key="upwind_ap1">
          <value tag="upwind_ap1" expression="if(0.5*(root.mod1.ts.nRmesh*(root.down(root.mod1.ts.rho)*root.down(root.mod1.ts.Cp)*root.down(root.mod1.ts.uR)+root.mod1.src2dst_ap1(root.down(root.mod1.ts.rho))*root.mod1.src2dst_ap1(root.down(root.mod1.ts.Cp))*root.mod1.src2dst_ap1(root.down(root.mod1.ts.uR)))+root.mod1.ts.nZmesh*(root.down(root.mod1.ts.rho)*root.down(root.mod1.ts.Cp)*root.down(root.mod1.ts.uZ)+root.mod1.src2dst_ap1(root.down(root.mod1.ts.rho))*root.mod1.src2dst_ap1(root.down(root.mod1.ts.Cp))*root.mod1.src2dst_ap1(root.down(root.mod1.ts.uZ))))>0,0,0.5*(root.mod1.ts.nRmesh*(root.down(root.mod1.ts.rho)*root.down(root.mod1.ts.Cp)*root.down(root.mod1.ts.uR)+root.mod1.src2dst_ap1(root.down(root.mod1.ts.rho))*root.mod1.src2dst_ap1(root.down(root.mod1.ts.Cp))*root.mod1.src2dst_ap1(root.down(root.mod1.ts.uR)))+root.mod1.ts.nZmesh*(root.down(root.mod1.ts.rho)*root.down(root.mod1.ts.Cp)*root.down(root.mod1.ts.uZ)+root.mod1.src2dst_ap1(root.down(root.mod1.ts.rho))*root.mod1.src2dst_ap1(root.down(root.mod1.ts.Cp))*root.mod1.src2dst_ap1(root.down(root.mod1.ts.uZ))))*root.mod1.ts.Tjump_ap1*root.test(root.mod1.T))"/>
        </expressions>
      </value>
    </objects>
    <objects key="iexpr17">
      <value tag="iexpr17" derivedFrom="//@coordsys/@features[key='sys1']/@value" storedParent="//@modelNode/@modelNodes[key='mod1']/@value" entityName="Variables 17" entityComments="" entityAuthor="" entityCreationTime="1509046301227">
        <tags tag="Analysis" values="1,'std1/stat'"/>
        <selection xsi:type="com.comsol.mph-v13:XDLocalSelection" entityName="Selection" entityComments="" entityAuthor="" entityCreationTime="1509046301227" selType="geomdim" geom="//@geom/@geoms[key='geom1']/@value" domains="10,1,2,3,4,5,6,7,8,9" dim="1" hDim="1"/>
        <expressions key="Tdef11">
          <value tag="Tdef11" expression="-root.nz/sqrt(1+eps)" description="Coordinate transform to system (sys1), 11 component"/>
        </expressions>
        <expressions key="Tdef21">
          <value tag="Tdef21" description="Coordinate transform to system (sys1), 21 component"/>
        </expressions>
        <expressions key="Tdef31">
          <value tag="Tdef31" expression="root.nr" description="Coordinate transform to system (sys1), 31 component"/>
        </expressions>
        <expressions key="Tdef12">
          <value tag="Tdef12" description="Coordinate transform to system (sys1), 12 component"/>
        </expressions>
        <expressions key="Tdef22">
          <value tag="Tdef22" expression="-1/sqrt(1+eps)" description="Coordinate transform to system (sys1), 22 component"/>
        </expressions>
        <expressions key="Tdef32">
          <value tag="Tdef32" description="Coordinate transform to system (sys1), 32 component"/>
        </expressions>
        <expressions key="Tdef13">
          <value tag="Tdef13" expression="root.nr/sqrt(1+eps)" description="Coordinate transform to system (sys1), 13 component"/>
        </expressions>
        <expressions key="Tdef23">
          <value tag="Tdef23" description="Coordinate transform to system (sys1), 23 component"/>
        </expressions>
        <expressions key="Tdef33">
          <value tag="Tdef33" expression="root.nz" description="Coordinate transform to system (sys1), 33 component"/>
        </expressions>
        <expressions key="invTdef11">
          <value tag="invTdef11" expression="root.mod1.sys1.Tdef11" description="Coordinate transform from system (sys1), 11 component"/>
        </expressions>
        <expressions key="invTdef21">
          <value tag="invTdef21" description="Coordinate transform from system (sys1), 21 component"/>
        </expressions>
        <expressions key="invTdef31">
          <value tag="invTdef31" expression="root.mod1.sys1.Tdef13" description="Coordinate transform from system (sys1), 31 component"/>
        </expressions>
        <expressions key="invTdef12">
          <value tag="invTdef12" description="Coordinate transform from system (sys1), 12 component"/>
        </expressions>
        <expressions key="invTdef22">
          <value tag="invTdef22" expression="root.mod1.sys1.Tdef22" description="Coordinate transform from system (sys1), 22 component"/>
        </expressions>
        <expressions key="invTdef32">
          <value tag="invTdef32" description="Coordinate transform from system (sys1), 32 component"/>
        </expressions>
        <expressions key="invTdef13">
          <value tag="invTdef13" expression="root.mod1.sys1.Tdef31" description="Coordinate transform from system (sys1), 13 component"/>
        </expressions>
        <expressions key="invTdef23">
          <value tag="invTdef23" description="Coordinate transform from system (sys1), 23 component"/>
        </expressions>
        <expressions key="invTdef33">
          <value tag="invTdef33" expression="root.mod1.sys1.Tdef33" description="Coordinate transform from system (sys1), 33 component"/>
        </expressions>
        <expressions key="Tref11">
          <value tag="Tref11" expression="-root.nZ/sqrt(1+eps)" description="Coordinate transform to system (sys1), 11 component"/>
        </expressions>
        <expressions key="Tref21">
          <value tag="Tref21" description="Coordinate transform to system (sys1), 21 component"/>
        </expressions>
        <expressions key="Tref31">
          <value tag="Tref31" expression="root.nR" description="Coordinate transform to system (sys1), 31 component"/>
        </expressions>
        <expressions key="Tref12">
          <value tag="Tref12" description="Coordinate transform to system (sys1), 12 component"/>
        </expressions>
        <expressions key="Tref22">
          <value tag="Tref22" expression="-1/sqrt(1+eps)" description="Coordinate transform to system (sys1), 22 component"/>
        </expressions>
        <expressions key="Tref32">
          <value tag="Tref32" description="Coordinate transform to system (sys1), 32 component"/>
        </expressions>
        <expressions key="Tref13">
          <value tag="Tref13" expression="root.nR/sqrt(1+eps)" description="Coordinate transform to system (sys1), 13 component"/>
        </expressions>
        <expressions key="Tref23">
          <value tag="Tref23" description="Coordinate transform to system (sys1), 23 component"/>
        </expressions>
        <expressions key="Tref33">
          <value tag="Tref33" expression="root.nZ" description="Coordinate transform to system (sys1), 33 component"/>
        </expressions>
        <expressions key="invTref11">
          <value tag="invTref11" expression="root.mod1.sys1.Tref11" description="Coordinate transform to system (sys1), 11 component"/>
        </expressions>
        <expressions key="invTref21">
          <value tag="invTref21" description="Coordinate transform to system (sys1), 21 component"/>
        </expressions>
        <expressions key="invTref31">
          <value tag="invTref31" expression="root.mod1.sys1.Tref13" description="Coordinate transform to system (sys1), 31 component"/>
        </expressions>
        <expressions key="invTref12">
          <value tag="invTref12" description="Coordinate transform to system (sys1), 12 component"/>
        </expressions>
        <expressions key="invTref22">
          <value tag="invTref22" expression="root.mod1.sys1.Tref22" description="Coordinate transform to system (sys1), 22 component"/>
        </expressions>
        <expressions key="invTref32">
          <value tag="invTref32" description="Coordinate transform to system (sys1), 32 component"/>
        </expressions>
        <expressions key="invTref13">
          <value tag="invTref13" expression="root.mod1.sys1.Tref31" description="Coordinate transform to system (sys1), 13 component"/>
        </expressions>
        <expressions key="invTref23">
          <value tag="invTref23" description="Coordinate transform to system (sys1), 23 component"/>
        </expressions>
        <expressions key="invTref33">
          <value tag="invTref33" expression="root.mod1.sys1.Tref33" description="Coordinate transform to system (sys1), 33 component"/>
        </expressions>
        <expressions key="Tgeom11">
          <value tag="Tgeom11" expression="-root.nZ/sqrt(1+eps)" description="Coordinate transform to system (sys1), 11 component"/>
        </expressions>
        <expressions key="Tgeom21">
          <value tag="Tgeom21" description="Coordinate transform to system (sys1), 21 component"/>
        </expressions>
        <expressions key="Tgeom31">
          <value tag="Tgeom31" expression="root.nR" description="Coordinate transform to system (sys1), 31 component"/>
        </expressions>
        <expressions key="Tgeom12">
          <value tag="Tgeom12" description="Coordinate transform to system (sys1), 12 component"/>
        </expressions>
        <expressions key="Tgeom22">
          <value tag="Tgeom22" expression="-1/sqrt(1+eps)" description="Coordinate transform to system (sys1), 22 component"/>
        </expressions>
        <expressions key="Tgeom32">
          <value tag="Tgeom32" description="Coordinate transform to system (sys1), 32 component"/>
        </expressions>
        <expressions key="Tgeom13">
          <value tag="Tgeom13" expression="root.nR/sqrt(1+eps)" description="Coordinate transform to system (sys1), 13 component"/>
        </expressions>
        <expressions key="Tgeom23">
          <value tag="Tgeom23" description="Coordinate transform to system (sys1), 23 component"/>
        </expressions>
        <expressions key="Tgeom33">
          <value tag="Tgeom33" expression="root.nZ" description="Coordinate transform to system (sys1), 33 component"/>
        </expressions>
        <expressions key="invTgeom11">
          <value tag="invTgeom11" expression="root.mod1.sys1.Tgeom11" description="Coordinate transform to system (sys1), 11 component"/>
        </expressions>
        <expressions key="invTgeom21">
          <value tag="invTgeom21" description="Coordinate transform to system (sys1), 21 component"/>
        </expressions>
        <expressions key="invTgeom31">
          <value tag="invTgeom31" expression="root.mod1.sys1.Tgeom13" description="Coordinate transform to system (sys1), 31 component"/>
        </expressions>
        <expressions key="invTgeom12">
          <value tag="invTgeom12" description="Coordinate transform to system (sys1), 12 component"/>
        </expressions>
        <expressions key="invTgeom22">
          <value tag="invTgeom22" expression="root.mod1.sys1.Tgeom22" description="Coordinate transform to system (sys1), 22 component"/>
        </expressions>
        <expressions key="invTgeom32">
          <value tag="invTgeom32" description="Coordinate transform to system (sys1), 32 component"/>
        </expressions>
        <expressions key="invTgeom13">
          <value tag="invTgeom13" expression="root.mod1.sys1.Tgeom31" description="Coordinate transform to system (sys1), 13 component"/>
        </expressions>
        <expressions key="invTgeom23">
          <value tag="invTgeom23" description="Coordinate transform to system (sys1), 23 component"/>
        </expressions>
        <expressions key="invTgeom33">
          <value tag="invTgeom33" expression="root.mod1.sys1.Tgeom33" description="Coordinate transform to system (sys1), 33 component"/>
        </expressions>
        <expressions key="T11">
          <value tag="T11" expression="root.mod1.sys1.Tdef11" description="Coordinate transform to system (sys1), 11 component"/>
        </expressions>
        <expressions key="T21">
          <value tag="T21" description="Coordinate transform to system (sys1), 21 component"/>
        </expressions>
        <expressions key="T31">
          <value tag="T31" expression="root.mod1.sys1.Tdef31" description="Coordinate transform to system (sys1), 31 component"/>
        </expressions>
        <expressions key="T12">
          <value tag="T12" description="Coordinate transform to system (sys1), 12 component"/>
        </expressions>
        <expressions key="T22">
          <value tag="T22" expression="root.mod1.sys1.Tdef22" description="Coordinate transform to system (sys1), 22 component"/>
        </expressions>
        <expressions key="T32">
          <value tag="T32" description="Coordinate transform to system (sys1), 32 component"/>
        </expressions>
        <expressions key="T13">
          <value tag="T13" expression="root.mod1.sys1.Tdef13" description="Coordinate transform to system (sys1), 13 component"/>
        </expressions>
        <expressions key="T23">
          <value tag="T23" description="Coordinate transform to system (sys1), 23 component"/>
        </expressions>
        <expressions key="T33">
          <value tag="T33" expression="root.mod1.sys1.Tdef33" description="Coordinate transform to system (sys1), 33 component"/>
        </expressions>
        <expressions key="invT11">
          <value tag="invT11" expression="root.mod1.sys1.Tdef11" description="Coordinate transform from system (sys1), 11 component"/>
        </expressions>
        <expressions key="invT21">
          <value tag="invT21" description="Coordinate transform from system (sys1), 21 component"/>
        </expressions>
        <expressions key="invT31">
          <value tag="invT31" expression="root.mod1.sys1.Tdef13" description="Coordinate transform from system (sys1), 31 component"/>
        </expressions>
        <expressions key="invT12">
          <value tag="invT12" description="Coordinate transform from system (sys1), 12 component"/>
        </expressions>
        <expressions key="invT22">
          <value tag="invT22" expression="root.mod1.sys1.Tdef22" description="Coordinate transform from system (sys1), 22 component"/>
        </expressions>
        <expressions key="invT32">
          <value tag="invT32" description="Coordinate transform from system (sys1), 32 component"/>
        </expressions>
        <expressions key="invT13">
          <value tag="invT13" expression="root.mod1.sys1.Tdef31" description="Coordinate transform from system (sys1), 13 component"/>
        </expressions>
        <expressions key="invT23">
          <value tag="invT23" description="Coordinate transform from system (sys1), 23 component"/>
        </expressions>
        <expressions key="invT33">
          <value tag="invT33" expression="root.mod1.sys1.Tdef33" description="Coordinate transform from system (sys1), 33 component"/>
        </expressions>
        <expressions key="e_t11">
          <value tag="e_t11" expression="root.mod1.sys1.Tdef11" description="Base vector (sys1) t1, r component"/>
        </expressions>
        <expressions key="e_t12">
          <value tag="e_t12" description="Base vector (sys1) t1, phi component"/>
        </expressions>
        <expressions key="e_t13">
          <value tag="e_t13" expression="root.mod1.sys1.Tdef13" description="Base vector (sys1) t1, z component"/>
        </expressions>
        <expressions key="e_to1">
          <value tag="e_to1" description="Base vector (sys1) to, r component"/>
        </expressions>
        <expressions key="e_to2">
          <value tag="e_to2" expression="root.mod1.sys1.Tdef22" description="Base vector (sys1) to, phi component"/>
        </expressions>
        <expressions key="e_to3">
          <value tag="e_to3" description="Base vector (sys1) to, z component"/>
        </expressions>
        <expressions key="e_n1">
          <value tag="e_n1" expression="root.mod1.sys1.Tdef31" description="Base vector (sys1) n, r component"/>
        </expressions>
        <expressions key="e_n2">
          <value tag="e_n2" description="Base vector (sys1) n, phi component"/>
        </expressions>
        <expressions key="e_n3">
          <value tag="e_n3" expression="root.mod1.sys1.Tdef33" description="Base vector (sys1) n, z component"/>
        </expressions>
        <expressions key="detT">
          <value tag="detT" expression="1" description="Determinant of coordinate transform to system"/>
        </expressions>
        <expressions key="detInvT">
          <value tag="detInvT" expression="1" description="Determinant of coordinate transform from system"/>
        </expressions>
        <expressions key="gSub11">
          <value tag="gSub11" expression="1" description="Covariant metric tensor, 11 component"/>
        </expressions>
        <expressions key="gSub21">
          <value tag="gSub21" description="Covariant metric tensor, 21 component"/>
        </expressions>
        <expressions key="gSub31">
          <value tag="gSub31" description="Covariant metric tensor, 31 component"/>
        </expressions>
        <expressions key="gSub12">
          <value tag="gSub12" description="Covariant metric tensor, 12 component"/>
        </expressions>
        <expressions key="gSub22">
          <value tag="gSub22" expression="1" description="Covariant metric tensor, 22 component"/>
        </expressions>
        <expressions key="gSub32">
          <value tag="gSub32" description="Covariant metric tensor, 32 component"/>
        </expressions>
        <expressions key="gSub13">
          <value tag="gSub13" description="Covariant metric tensor, 13 component"/>
        </expressions>
        <expressions key="gSub23">
          <value tag="gSub23" description="Covariant metric tensor, 23 component"/>
        </expressions>
        <expressions key="gSub33">
          <value tag="gSub33" expression="1" description="Covariant metric tensor, 33 component"/>
        </expressions>
        <expressions key="gSup11">
          <value tag="gSup11" expression="1" description="Contravariant metric tensor, 11 component"/>
        </expressions>
        <expressions key="gSup21">
          <value tag="gSup21" description="Contravariant metric tensor, 21 component"/>
        </expressions>
        <expressions key="gSup31">
          <value tag="gSup31" description="Contravariant metric tensor, 31 component"/>
        </expressions>
        <expressions key="gSup12">
          <value tag="gSup12" description="Contravariant metric tensor, 12 component"/>
        </expressions>
        <expressions key="gSup22">
          <value tag="gSup22" expression="1" description="Contravariant metric tensor, 22 component"/>
        </expressions>
        <expressions key="gSup32">
          <value tag="gSup32" description="Contravariant metric tensor, 32 component"/>
        </expressions>
        <expressions key="gSup13">
          <value tag="gSup13" description="Contravariant metric tensor, 13 component"/>
        </expressions>
        <expressions key="gSup23">
          <value tag="gSup23" description="Contravariant metric tensor, 23 component"/>
        </expressions>
        <expressions key="gSup33">
          <value tag="gSup33" expression="1" description="Contravariant metric tensor, 33 component"/>
        </expressions>
      </value>
    </objects>
    <objects key="iexpr18">
      <value tag="iexpr18" derivedFrom="//@material/@materials[key='mat1']/@value/@materialmodel/@models[key='def']/@value" entityName="Variables 18" entityComments="" entityAuthor="" entityCreationTime="1509046301272">
        <tags tag="Analysis" values="1,'std1/stat'"/>
        <selection xsi:type="com.comsol.mph-v13:XDLocalSelection" entityName="Selection" entityComments="" entityAuthor="" entityCreationTime="1509046301272" selType="global"/>
        <expressions key="E">
          <value tag="E" expression="root.E_cell"/>
        </expressions>
        <expressions key="nu">
          <value tag="nu" expression="0.48"/>
        </expressions>
        <expressions key="rho">
          <value tag="rho" expression="1"/>
        </expressions>
        <expressions key="alpha11">
          <value tag="alpha11" expression="root.alpha"/>
        </expressions>
        <expressions key="alpha21">
          <value tag="alpha21"/>
        </expressions>
        <expressions key="alpha31">
          <value tag="alpha31"/>
        </expressions>
        <expressions key="alpha12">
          <value tag="alpha12"/>
        </expressions>
        <expressions key="alpha22">
          <value tag="alpha22" expression="root.alpha"/>
        </expressions>
        <expressions key="alpha32">
          <value tag="alpha32"/>
        </expressions>
        <expressions key="alpha13">
          <value tag="alpha13"/>
        </expressions>
        <expressions key="alpha23">
          <value tag="alpha23"/>
        </expressions>
        <expressions key="alpha33">
          <value tag="alpha33" expression="root.alpha"/>
        </expressions>
        <expressions key="k11">
          <value tag="k11" expression="10"/>
        </expressions>
        <expressions key="k21">
          <value tag="k21"/>
        </expressions>
        <expressions key="k31">
          <value tag="k31"/>
        </expressions>
        <expressions key="k12">
          <value tag="k12"/>
        </expressions>
        <expressions key="k22">
          <value tag="k22" expression="10"/>
        </expressions>
        <expressions key="k32">
          <value tag="k32"/>
        </expressions>
        <expressions key="k13">
          <value tag="k13"/>
        </expressions>
        <expressions key="k23">
          <value tag="k23"/>
        </expressions>
        <expressions key="k33">
          <value tag="k33" expression="10"/>
        </expressions>
        <expressions key="Cp">
          <value tag="Cp" expression="1"/>
        </expressions>
      </value>
    </objects>
    <objects key="iexpr19">
      <value tag="iexpr19" derivedFrom="//@material/@materials[key='mat1']/@value/@materialmodel/@models[key='def']/@value" storedParent="//@modelNode/@modelNodes[key='mod1']/@value" entityName="Variables 19" entityComments="" entityAuthor="" entityCreationTime="1509046301275">
        <tags tag="Analysis" values="1,'std1/stat'"/>
        <selection xsi:type="com.comsol.mph-v13:XDLocalSelection" entityName="Selection" entityComments="" entityAuthor="" entityCreationTime="1509046301274" selType="geomdim" geom="//@geom/@geoms[key='geom1']/@value" domains="3,2" dim="2" hDim="2"/>
        <expressions key="material.E">
          <value tag="material.E" expression="root.E_cell"/>
        </expressions>
        <expressions key="material.nu">
          <value tag="material.nu" expression="0.48"/>
        </expressions>
        <expressions key="material.rho">
          <value tag="material.rho" expression="1"/>
        </expressions>
        <expressions key="material.alpha11">
          <value tag="material.alpha11" expression="root.alpha"/>
        </expressions>
        <expressions key="material.alpha21">
          <value tag="material.alpha21"/>
        </expressions>
        <expressions key="material.alpha31">
          <value tag="material.alpha31"/>
        </expressions>
        <expressions key="material.alpha12">
          <value tag="material.alpha12"/>
        </expressions>
        <expressions key="material.alpha22">
          <value tag="material.alpha22" expression="root.alpha"/>
        </expressions>
        <expressions key="material.alpha32">
          <value tag="material.alpha32"/>
        </expressions>
        <expressions key="material.alpha13">
          <value tag="material.alpha13"/>
        </expressions>
        <expressions key="material.alpha23">
          <value tag="material.alpha23"/>
        </expressions>
        <expressions key="material.alpha33">
          <value tag="material.alpha33" expression="root.alpha"/>
        </expressions>
        <expressions key="material.k11">
          <value tag="material.k11" expression="10"/>
        </expressions>
        <expressions key="material.k21">
          <value tag="material.k21"/>
        </expressions>
        <expressions key="material.k31">
          <value tag="material.k31"/>
        </expressions>
        <expressions key="material.k12">
          <value tag="material.k12"/>
        </expressions>
        <expressions key="material.k22">
          <value tag="material.k22" expression="10"/>
        </expressions>
        <expressions key="material.k32">
          <value tag="material.k32"/>
        </expressions>
        <expressions key="material.k13">
          <value tag="material.k13"/>
        </expressions>
        <expressions key="material.k23">
          <value tag="material.k23"/>
        </expressions>
        <expressions key="material.k33">
          <value tag="material.k33" expression="10"/>
        </expressions>
        <expressions key="material.Cp">
          <value tag="material.Cp" expression="1"/>
        </expressions>
      </value>
    </objects>
    <objects key="iexpr20">
      <value tag="iexpr20" derivedFrom="//@material/@materials[key='mat1']/@value/@materialmodel/@models[key='def']/@value" storedParent="//@modelNode/@modelNodes[key='mod1']/@value" entityName="Variables 20" entityComments="" entityAuthor="" entityCreationTime="1509046301278">
        <tags tag="Analysis" values="1,'std1/stat'"/>
        <selection xsi:type="com.comsol.mph-v13:XDLocalSelection" entityName="Selection" entityComments="" entityAuthor="" entityCreationTime="1509046301277" selType="geomdim" geom="//@geom/@geoms[key='geom1']/@value" domains="3,1" dim="2" hDim="2"/>
        <expressions key="material.E">
          <value tag="material.E" expression="root.E_sub"/>
        </expressions>
        <expressions key="material.nu">
          <value tag="material.nu" expression="0.48"/>
        </expressions>
        <expressions key="material.rho">
          <value tag="material.rho" expression="1"/>
        </expressions>
        <expressions key="material.alpha11">
          <value tag="material.alpha11"/>
        </expressions>
        <expressions key="material.alpha21">
          <value tag="material.alpha21"/>
        </expressions>
        <expressions key="material.alpha31">
          <value tag="material.alpha31"/>
        </expressions>
        <expressions key="material.alpha12">
          <value tag="material.alpha12"/>
        </expressions>
        <expressions key="material.alpha22">
          <value tag="material.alpha22"/>
        </expressions>
        <expressions key="material.alpha32">
          <value tag="material.alpha32"/>
        </expressions>
        <expressions key="material.alpha13">
          <value tag="material.alpha13"/>
        </expressions>
        <expressions key="material.alpha23">
          <value tag="material.alpha23"/>
        </expressions>
        <expressions key="material.alpha33">
          <value tag="material.alpha33"/>
        </expressions>
        <expressions key="material.k11">
          <value tag="material.k11" expression="10"/>
        </expressions>
        <expressions key="material.k21">
          <value tag="material.k21"/>
        </expressions>
        <expressions key="material.k31">
          <value tag="material.k31"/>
        </expressions>
        <expressions key="material.k12">
          <value tag="material.k12"/>
        </expressions>
        <expressions key="material.k22">
          <value tag="material.k22" expression="10"/>
        </expressions>
        <expressions key="material.k32">
          <value tag="material.k32"/>
        </expressions>
        <expressions key="material.k13">
          <value tag="material.k13"/>
        </expressions>
        <expressions key="material.k23">
          <value tag="material.k23"/>
        </expressions>
        <expressions key="material.k33">
          <value tag="material.k33" expression="10"/>
        </expressions>
        <expressions key="material.Cp">
          <value tag="material.Cp" expression="1"/>
        </expressions>
      </value>
    </objects>
    <objects key="iexpr21">
      <value tag="iexpr21" derivedFrom="//@material/@materials[key='mat2']/@value/@materialmodel/@models[key='def']/@value" entityName="Variables 21" entityComments="" entityAuthor="" entityCreationTime="1509046301301">
        <tags tag="Analysis" values="1,'std1/stat'"/>
        <selection xsi:type="com.comsol.mph-v13:XDLocalSelection" entityName="Selection" entityComments="" entityAuthor="" entityCreationTime="1509046301301" selType="global"/>
        <expressions key="E">
          <value tag="E" expression="root.E_sub"/>
        </expressions>
        <expressions key="nu">
          <value tag="nu" expression="0.48"/>
        </expressions>
        <expressions key="rho">
          <value tag="rho" expression="1"/>
        </expressions>
        <expressions key="alpha11">
          <value tag="alpha11"/>
        </expressions>
        <expressions key="alpha21">
          <value tag="alpha21"/>
        </expressions>
        <expressions key="alpha31">
          <value tag="alpha31"/>
        </expressions>
        <expressions key="alpha12">
          <value tag="alpha12"/>
        </expressions>
        <expressions key="alpha22">
          <value tag="alpha22"/>
        </expressions>
        <expressions key="alpha32">
          <value tag="alpha32"/>
        </expressions>
        <expressions key="alpha13">
          <value tag="alpha13"/>
        </expressions>
        <expressions key="alpha23">
          <value tag="alpha23"/>
        </expressions>
        <expressions key="alpha33">
          <value tag="alpha33"/>
        </expressions>
        <expressions key="k11">
          <value tag="k11" expression="10"/>
        </expressions>
        <expressions key="k21">
          <value tag="k21"/>
        </expressions>
        <expressions key="k31">
          <value tag="k31"/>
        </expressions>
        <expressions key="k12">
          <value tag="k12"/>
        </expressions>
        <expressions key="k22">
          <value tag="k22" expression="10"/>
        </expressions>
        <expressions key="k32">
          <value tag="k32"/>
        </expressions>
        <expressions key="k13">
          <value tag="k13"/>
        </expressions>
        <expressions key="k23">
          <value tag="k23"/>
        </expressions>
        <expressions key="k33">
          <value tag="k33" expression="10"/>
        </expressions>
        <expressions key="Cp">
          <value tag="Cp" expression="1"/>
        </expressions>
      </value>
    </objects>
  </expr>
  <func entityName="Functions" entityComments="" entityAuthor="" entityCreationTime="1468296771758" model="/"/>
  <init entityName="List" entityComments="" entityAuthor="" entityCreationTime="1468296905637" model="/">
    <objects key="init1">
      <value tag="init1" derivedFrom="//@physics/@physints[key='ts']/@value/@feature/@features[key='init1']/@value" entityName="Variables 1" entityComments="" entityAuthor="" entityCreationTime="1509046300572">
        <selection xsi:type="com.comsol.mph-v13:XDLocalSelection" entityName="Selection" entityComments="" entityAuthor="" entityCreationTime="1509046300575" selType="geomdim" geom="//@geom/@geoms[key='geom1']/@value" domains="3,1,2" dim="2" hDim="2"/>
        <expressions key="root.mod1.u">
          <value tag="root.mod1.u"/>
        </expressions>
        <expressions key="root.mod1.w">
          <value tag="root.mod1.w"/>
        </expressions>
        <expressions key="root.mod1.uTIME">
          <value tag="root.mod1.uTIME"/>
        </expressions>
        <expressions key="root.mod1.wTIME">
          <value tag="root.mod1.wTIME"/>
        </expressions>
        <expressions key="root.mod1.T">
          <value tag="root.mod1.T" expression="293.15[K]"/>
        </expressions>
        <expressions key="coordinateSystem">
          <value tag="coordinateSystem" expression="GlobalSystem"/>
        </expressions>
      </value>
    </objects>
  </init>
  <geom entityName="List" entityComments="" entityAuthor="" entityCreationTime="1468296771758" model="/">
    <geoms key="geom1">
      <value tag="geom1" storedParent="//@modelNode/@modelNodes[key='mod1']/@value" entityName="Geometry 1" entityComments="" entityAuthor="" entityCreationTime="1468296905152" assocID="1,0,177079362,-1423226052" angularUnit="deg" assocMaps="{0,1,2,3,4,5,6,7,8,9},{0,1,2,3,4,5,6,7,8,9},{0,1,2}" axisymmetric="true" current="//@geom/@geoms[key='geom1']/@value/@feature/@features[key='uni1']/@value" externallySet="false" geometryFrame="//@frame/@frames[key='material1']/@value" geomInfo="//@geom/@geoms[key='geom1']/@value/@geomnative" geomrep="comsol" inverseAssocMaps="{0,1,2,3,4,5,6,7,8,9},{0,1,2,3,4,5,6,7,8,9},{0,1,2}" lastBuiltFeature="//@geom/@geoms[key='geom1']/@value/@feature/@features[key='fin']/@value" lengthUnit="m" materialFrame="//@frame/@frames[key='material1']/@value" meshFrame="//@frame/@frames[key='material1']/@value" sdim="2" sequenceType="STANDARD" spatialFrame="//@frame/@frames[key='spatial1']/@value" xmeshIndex="1">
        <entityFlags>nodeactivate</entityFlags>
        <geomnative tag="/geom1.mphbin" numEntities="9,9,2" numEntitiesMesh="9,9,2" spaceDim="2"/>
        <feature model="/" sequence="//@geom/@geoms[key='geom1']/@value">
          <features key="r1">
            <value xsi:type="com.comsol.mph-v13:GeomFeature" tag="r1" entityName="Rectangle 1" entityComments="" entityAuthor="" entityCreationTime="1468297267893" operationID="Rectangle" key="true[deg]basecornerlayerlayerbottomonlayerleftofflayerrightofflayertopofflx3.0E-4ly1.9999999999999998E-5pos0.0|0.0|posconstroff|off|rot0.0rotconstroffsize3.0E-4|1.9999999999999998E-5|sizeconstroff|off|typesolidx0.0y0.0" status="built" buildStatus="built" assocConfig="ACED0005757200055B5B5B5B49D3650077CA37F6DD020000787000000004757200045B5B5B494B8DF625CB5230D4020000787000000004757200035B5B4917F7E44F198F893C020000787000000001757200025B494DBA602676EAB2A502000078700000000200000000000000037571007E0004000000017571007E00060000000200000001000000027571007E0004000000017571007E00060000000200000000000000017571007E0004000000017571007E00060000000200000003000000027571007E0002000000047571007E0004000000017571007E000600000001000000037571007E0004000000017571007E000600000001000000017571007E0004000000017571007E000600000001000000007571007E0004000000017571007E000600000001000000027571007E0002000000007571007E0002000000057571007E0004000000007571007E0004000000007571007E0004000000007571007E0004000000007571007E0004000000017571007E00060000000100000001" cacheTag="-5210023571601047541" id="3" sequence="//@geom/@geoms[key='geom1']/@value">
              <properties key="createselection">
                <value tag="createselection" value="off"/>
              </properties>
              <properties key="posconstr">
                <value tag="posconstr" valueArray="1|2,'off','off'"/>
              </properties>
              <properties key="pos">
                <value tag="pos" value="0 0" valueArray="1|2,'0','0'"/>
              </properties>
              <properties key="x">
                <value tag="x" value="0"/>
              </properties>
              <properties key="y">
                <value tag="y" value="0"/>
              </properties>
              <properties key="rotconstr">
                <value tag="rotconstr" value="off"/>
              </properties>
              <properties key="rot">
                <value tag="rot" value="0"/>
              </properties>
              <properties key="type">
                <value tag="type" value="solid"/>
              </properties>
              <properties key="base">
                <value tag="base" value="corner"/>
              </properties>
              <properties key="layerold">
                <value tag="layerold" valueArray="1|0"/>
              </properties>
              <properties key="layername">
                <value tag="layername" valueArray="1|0"/>
              </properties>
              <properties key="layer">
                <value tag="layer" valueArray="1|0"/>
              </properties>
              <properties key="layer_vector_method">
                <value tag="layer_vector_method" value="step"/>
              </properties>
              <properties key="layer_vector_start">
                <value tag="layer_vector_start" value=""/>
              </properties>
              <properties key="layer_vector_stop">
                <value tag="layer_vector_stop" value=""/>
              </properties>
              <properties key="layer_vector_step">
                <value tag="layer_vector_step" value=""/>
              </properties>
              <properties key="layer_vector_numvalues">
                <value tag="layer_vector_numvalues" value=""/>
              </properties>
              <properties key="layer_vector_function">
                <value tag="layer_vector_function" value="none"/>
              </properties>
              <properties key="layerleft">
                <value tag="layerleft" value="off"/>
              </properties>
              <properties key="layerright">
                <value tag="layerright" value="off"/>
              </properties>
              <properties key="layerbottom">
                <value tag="layerbottom" value="on"/>
              </properties>
              <properties key="layertop">
                <value tag="layertop" value="off"/>
              </properties>
              <properties key="lx">
                <value tag="lx" value="a/2"/>
              </properties>
              <properties key="ly">
                <value tag="ly" value="cell_h"/>
              </properties>
              <properties key="sizeconstr">
                <value tag="sizeconstr" valueArray="1|2,'off','off'"/>
              </properties>
              <properties key="size">
                <value tag="size" valueArray="1|2,'a/2','cell_h'"/>
              </properties>
              <feature xsi:type="com.comsol.mph-v13:GeomFeatureList" model="/" sequence="//@geom/@geoms[key='geom1']/@value"/>
              <geom model="/">
                <objects key="r1(1)">
                  <value tag="r1(1)" entityName="Rectangle[geometry]" entityComments="" entityAuthor="" entityCreationTime="1468297333144" assocID="3,0,-1213053142,1598996491">
                    <entityFlags>norename</entityFlags>
                    <geomnative tag="/geom2.mphbin" numEntities="4,4,1" numEntitiesMesh="4,4,1" spaceDim="2"/>
                  </value>
                </objects>
              </geom>
            </value>
          </features>
          <features key="r2">
            <value xsi:type="com.comsol.mph-v13:GeomFeature" tag="r2" entityName="Rectangle 2" entityComments="" entityAuthor="" entityCreationTime="1468297351519" operationID="Rectangle" key="true[deg]basecornerlayerlayerbottomonlayerleftofflayerrightofflayertopofflx0.0012ly4.9999999999999996E-5pos0.0|-4.9999999999999996E-5|posconstroff|off|rot0.0rotconstroffsize0.0012|4.9999999999999996E-5|sizeconstroff|off|typesolidx0.0y-4.9999999999999996E-5" status="built" buildStatus="built" assocConfig="ACED0005757200055B5B5B5B49D3650077CA37F6DD020000787000000004757200045B5B5B494B8DF625CB5230D4020000787000000004757200035B5B4917F7E44F198F893C020000787000000001757200025B494DBA602676EAB2A502000078700000000200000000000000037571007E0004000000017571007E00060000000200000001000000027571007E0004000000017571007E00060000000200000000000000017571007E0004000000017571007E00060000000200000003000000027571007E0002000000047571007E0004000000017571007E000600000001000000037571007E0004000000017571007E000600000001000000017571007E0004000000017571007E000600000001000000007571007E0004000000017571007E000600000001000000027571007E0002000000007571007E0002000000057571007E0004000000007571007E0004000000007571007E0004000000007571007E0004000000007571007E0004000000017571007E00060000000100000001" cacheTag="-1201517028918649699" id="4" sequence="//@geom/@geoms[key='geom1']/@value">
              <properties key="createselection">
                <value tag="createselection" value="off"/>
              </properties>
              <properties key="posconstr">
                <value tag="posconstr" valueArray="1|2,'off','off'"/>
              </properties>
              <properties key="pos">
                <value tag="pos" valueArray="1|2,'0','-sub_H'"/>
              </properties>
              <properties key="x">
                <value tag="x" value="0"/>
              </properties>
              <properties key="y">
                <value tag="y" value="-sub_H"/>
              </properties>
              <properties key="rotconstr">
                <value tag="rotconstr" value="off"/>
              </properties>
              <properties key="rot">
                <value tag="rot" value="0"/>
              </properties>
              <properties key="type">
                <value tag="type" value="solid"/>
              </properties>
              <properties key="base">
                <value tag="base" value="corner"/>
              </properties>
              <properties key="layerold">
                <value tag="layerold" valueArray="1|0"/>
              </properties>
              <properties key="layername">
                <value tag="layername" valueArray="1|0"/>
              </properties>
              <properties key="layer">
                <value tag="layer" valueArray="1|0"/>
              </properties>
              <properties key="layer_vector_method">
                <value tag="layer_vector_method" value="step"/>
              </properties>
              <properties key="layer_vector_start">
                <value tag="layer_vector_start" value=""/>
              </properties>
              <properties key="layer_vector_stop">
                <value tag="layer_vector_stop" value=""/>
              </properties>
              <properties key="layer_vector_step">
                <value tag="layer_vector_step" value=""/>
              </properties>
              <properties key="layer_vector_numvalues">
                <value tag="layer_vector_numvalues" value=""/>
              </properties>
              <properties key="layer_vector_function">
                <value tag="layer_vector_function" value="none"/>
              </properties>
              <properties key="layerleft">
                <value tag="layerleft" value="off"/>
              </properties>
              <properties key="layerright">
                <value tag="layerright" value="off"/>
              </properties>
              <properties key="layerbottom">
                <value tag="layerbottom" value="on"/>
              </properties>
              <properties key="layertop">
                <value tag="layertop" value="off"/>
              </properties>
              <properties key="lx">
                <value tag="lx" value="W/2"/>
              </properties>
              <properties key="ly">
                <value tag="ly" value="sub_H"/>
              </properties>
              <properties key="sizeconstr">
                <value tag="sizeconstr" valueArray="1|2,'off','off'"/>
              </properties>
              <properties key="size">
                <value tag="size" valueArray="1|2,'W/2','sub_H'"/>
              </properties>
              <feature xsi:type="com.comsol.mph-v13:GeomFeatureList" model="/" sequence="//@geom/@geoms[key='geom1']/@value"/>
              <geom model="/">
                <objects key="r2(1)">
                  <value tag="r2(1)" entityName="Rectangle[geometry]" entityComments="" entityAuthor="" entityCreationTime="1468297387895" assocID="4,0,-279749984,-877093731">
                    <entityFlags>norename</entityFlags>
                    <geomnative tag="/geom3.mphbin" numEntities="4,4,1" numEntitiesMesh="4,4,1" spaceDim="2"/>
                  </value>
                </objects>
              </geom>
            </value>
          </features>
          <features key="r3">
            <value xsi:type="com.comsol.mph-v13:GeomFeature" tag="r3" activeFlag="false" entityName="Rectangle 3" entityComments="" entityAuthor="" entityCreationTime="1468856757901" operationID="Rectangle" key="[notactive]" status="built" buildStatus="built" assocConfig="ACED0005757200055B5B5B5B49D3650077CA37F6DD020000787000000004757200045B5B5B494B8DF625CB5230D4020000787000000004757200035B5B4917F7E44F198F893C020000787000000001757200025B494DBA602676EAB2A502000078700000000200000000000000037571007E0004000000017571007E00060000000200000001000000027571007E0004000000017571007E00060000000200000000000000017571007E0004000000017571007E00060000000200000003000000027571007E0002000000047571007E0004000000017571007E000600000001000000037571007E0004000000017571007E000600000001000000017571007E0004000000017571007E000600000001000000007571007E0004000000017571007E000600000001000000027571007E0002000000007571007E0002000000057571007E0004000000007571007E0004000000007571007E0004000000007571007E0004000000007571007E0004000000017571007E00060000000100000001" cacheTag="3605301660875713338" id="13" sequence="//@geom/@geoms[key='geom1']/@value">
              <properties key="createselection">
                <value tag="createselection" value="off"/>
              </properties>
              <properties key="posconstr">
                <value tag="posconstr" valueArray="1|2,'off','off'"/>
              </properties>
              <properties key="pos">
                <value tag="pos" valueArray="1|2,'a/2','0'"/>
              </properties>
              <properties key="x">
                <value tag="x" value="a/2"/>
              </properties>
              <properties key="y">
                <value tag="y" value="0"/>
              </properties>
              <properties key="rotconstr">
                <value tag="rotconstr" value="off"/>
              </properties>
              <properties key="rot">
                <value tag="rot" value="0"/>
              </properties>
              <properties key="type">
                <value tag="type" value="solid"/>
              </properties>
              <properties key="base">
                <value tag="base" value="corner"/>
              </properties>
              <properties key="layerold">
                <value tag="layerold" valueArray="1|0"/>
              </properties>
              <properties key="layername">
                <value tag="layername" valueArray="1|0"/>
              </properties>
              <properties key="layer">
                <value tag="layer" valueArray="1|0"/>
              </properties>
              <properties key="layer_vector_method">
                <value tag="layer_vector_method" value="step"/>
              </properties>
              <properties key="layer_vector_start">
                <value tag="layer_vector_start" value=""/>
              </properties>
              <properties key="layer_vector_stop">
                <value tag="layer_vector_stop" value=""/>
              </properties>
              <properties key="layer_vector_step">
                <value tag="layer_vector_step" value=""/>
              </properties>
              <properties key="layer_vector_numvalues">
                <value tag="layer_vector_numvalues" value=""/>
              </properties>
              <properties key="layer_vector_function">
                <value tag="layer_vector_function" value="none"/>
              </properties>
              <properties key="layerleft">
                <value tag="layerleft" value="off"/>
              </properties>
              <properties key="layerright">
                <value tag="layerright" value="off"/>
              </properties>
              <properties key="layerbottom">
                <value tag="layerbottom" value="on"/>
              </properties>
              <properties key="layertop">
                <value tag="layertop" value="off"/>
              </properties>
              <properties key="lx">
                <value tag="lx" value="2[um]"/>
              </properties>
              <properties key="ly">
                <value tag="ly" value="2[um]"/>
              </properties>
              <properties key="sizeconstr">
                <value tag="sizeconstr" valueArray="1|2,'off','off'"/>
              </properties>
              <properties key="size">
                <value tag="size" valueArray="1|2,'2[um]','2[um]'"/>
              </properties>
              <feature xsi:type="com.comsol.mph-v13:GeomFeatureList" model="/" sequence="//@geom/@geoms[key='geom1']/@value"/>
              <geom model="/">
                <objects key="r3(1)">
                  <value tag="r3(1)" activeFlag="false" entityName="Rectangle[geometry]" entityComments="" entityAuthor="" entityCreationTime="1468856770042">
                    <entityFlags>norename</entityFlags>
                    <geomnative numEntities="4,4,1" numEntitiesMesh="4,4,1" spaceDim="2"/>
                  </value>
                </objects>
              </geom>
            </value>
          </features>
          <features key="c1">
            <value xsi:type="com.comsol.mph-v13:GeomFeature" tag="c1" activeFlag="false" entityName="Circle 1" entityComments="" entityAuthor="" entityCreationTime="1468856848692" operationID="Circle" key="[notactive]" status="built" buildStatus="built" assocConfig="ACED0005757200055B5B5B5B49D3650077CA37F6DD020000787000000004757200045B5B5B494B8DF625CB5230D4020000787000000004757200035B5B4917F7E44F198F893C020000787000000001757200025B494DBA602676EAB2A5020000787000000001000000007571007E0004000000017571007E000600000001000000017571007E0004000000017571007E000600000001000000027571007E0004000000017571007E000600000001000000037571007E0002000000047571007E0004000000017571007E000600000001000000007571007E0004000000017571007E000600000001000000017571007E0004000000017571007E000600000001000000027571007E0004000000017571007E000600000001000000037571007E0002000000007571007E0002000000027571007E0004000000007571007E0004000000017571007E00060000000100000001" cacheTag="-5095598590319675236" id="15" sequence="//@geom/@geoms[key='geom1']/@value">
              <properties key="createselection">
                <value tag="createselection" value="off"/>
              </properties>
              <properties key="posconstr">
                <value tag="posconstr" valueArray="1|2,'off','off'"/>
              </properties>
              <properties key="pos">
                <value tag="pos" valueArray="1|2,'a/2+2[um]','2[um]'"/>
              </properties>
              <properties key="x">
                <value tag="x" value="a/2+2[um]"/>
              </properties>
              <properties key="y">
                <value tag="y" value="2[um]"/>
              </properties>
              <properties key="rotconstr">
                <value tag="rotconstr" value="off"/>
              </properties>
              <properties key="rot">
                <value tag="rot" value="0"/>
              </properties>
              <properties key="type">
                <value tag="type" value="solid"/>
              </properties>
              <properties key="base">
                <value tag="base" value="center"/>
              </properties>
              <properties key="layerold">
                <value tag="layerold" valueArray="1|0"/>
              </properties>
              <properties key="layername">
                <value tag="layername" valueArray="1|0"/>
              </properties>
              <properties key="layer">
                <value tag="layer" valueArray="1|0"/>
              </properties>
              <properties key="layer_vector_method">
                <value tag="layer_vector_method" value="step"/>
              </properties>
              <properties key="layer_vector_start">
                <value tag="layer_vector_start" value=""/>
              </properties>
              <properties key="layer_vector_stop">
                <value tag="layer_vector_stop" value=""/>
              </properties>
              <properties key="layer_vector_step">
                <value tag="layer_vector_step" value=""/>
              </properties>
              <properties key="layer_vector_numvalues">
                <value tag="layer_vector_numvalues" value=""/>
              </properties>
              <properties key="layer_vector_function">
                <value tag="layer_vector_function" value="none"/>
              </properties>
              <properties key="rconstr">
                <value tag="rconstr" value="off"/>
              </properties>
              <properties key="r">
                <value tag="r" value="2[um]"/>
              </properties>
              <properties key="angleconstr">
                <value tag="angleconstr" value="on"/>
              </properties>
              <properties key="angle">
                <value tag="angle" value="360"/>
              </properties>
              <feature xsi:type="com.comsol.mph-v13:GeomFeatureList" model="/" sequence="//@geom/@geoms[key='geom1']/@value"/>
              <geom model="/">
                <objects key="c1(1)">
                  <value tag="c1(1)" activeFlag="false" entityName="Circle" entityComments="" entityAuthor="" entityCreationTime="1468856890872">
                    <entityFlags>norename</entityFlags>
                    <geomnative numEntities="4,4,1" numEntitiesMesh="4,4,1" spaceDim="2"/>
                  </value>
                </objects>
              </geom>
            </value>
          </features>
          <features key="dif1">
            <value xsi:type="com.comsol.mph-v13:GeomFeature" tag="dif1" activeFlag="false" entityName="Difference 1" entityComments="" entityAuthor="" entityCreationTime="1468856921247" operationID="Difference" key="[notactive]" status="built" buildStatus="built" cacheTag="-1396825645906134159" id="16" sequence="//@geom/@geoms[key='geom1']/@value">
              <properties key="createselection">
                <value tag="createselection" value="off"/>
              </properties>
              <properties key="input">
                <value tag="input">
                  <selection xsi:type="com.comsol.mph-v13:LocalGeomObjectSelection" selType="object" property="//@geom/@geoms[key='geom1']/@value/@feature/@features[key='dif1']/@value/@properties[key='input']/@value" geom="//@geom/@geoms[key='geom1']/@value" owner="//@geom/@geoms[key='geom1']/@value/@feature/@features[key='dif1']/@value" dim="-1">
                    <objects feature="//@geom/@geoms[key='geom1']/@value/@feature/@features[key='r3']/@value" assocIds="{13,0,839424706,1151298362}"/>
                  </selection>
                </value>
              </properties>
              <properties key="input2">
                <value tag="input2">
                  <selection xsi:type="com.comsol.mph-v13:LocalGeomObjectSelection" selType="object" property="//@geom/@geoms[key='geom1']/@value/@feature/@features[key='dif1']/@value/@properties[key='input2']/@value" geom="//@geom/@geoms[key='geom1']/@value" owner="//@geom/@geoms[key='geom1']/@value/@feature/@features[key='dif1']/@value" dim="-1">
                    <objects feature="//@geom/@geoms[key='geom1']/@value/@feature/@features[key='c1']/@value" assocIds="{15,0,-1186411500,1778628764}"/>
                  </selection>
                </value>
              </properties>
              <properties key="keep">
                <value tag="keep" value="off"/>
              </properties>
              <properties key="intbnd">
                <value tag="intbnd" value="off"/>
              </properties>
              <properties key="edge">
                <value tag="edge" value="all"/>
              </properties>
              <properties key="point">
                <value tag="point" value="none"/>
              </properties>
              <properties key="repairtol">
                <value tag="repairtol" value="1.0E-6"/>
              </properties>
              <properties key="regularize">
                <value tag="regularize" value="on"/>
              </properties>
              <properties key="geomrep">
                <value tag="geomrep" value="comsol"/>
              </properties>
              <feature xsi:type="com.comsol.mph-v13:GeomFeatureList" model="/" sequence="//@geom/@geoms[key='geom1']/@value"/>
              <geom model="/">
                <objects key="dif1(1)">
                  <value tag="dif1(1)" activeFlag="false" entityName="Difference" entityComments="" entityAuthor="" entityCreationTime="1468856930745">
                    <entityFlags>norename</entityFlags>
                    <geomnative numEntities="3,3,1" numEntitiesMesh="3,3,1" spaceDim="2"/>
                  </value>
                </objects>
              </geom>
            </value>
          </features>
          <features key="uni1">
            <value xsi:type="com.comsol.mph-v13:GeomFeature" tag="uni1" activeFlag="false" entityName="Union 1" entityComments="" entityAuthor="" entityCreationTime="1468856945607" operationID="Union" key="[notactive]" status="built" buildStatus="built" cacheTag="-5800564560326317649" id="17" sequence="//@geom/@geoms[key='geom1']/@value">
              <properties key="createselection">
                <value tag="createselection" value="off"/>
              </properties>
              <properties key="input">
                <value tag="input">
                  <selection xsi:type="com.comsol.mph-v13:LocalGeomObjectSelection" selType="object" property="//@geom/@geoms[key='geom1']/@value/@feature/@features[key='uni1']/@value/@properties[key='input']/@value" geom="//@geom/@geoms[key='geom1']/@value" owner="//@geom/@geoms[key='geom1']/@value/@feature/@features[key='uni1']/@value" dim="-1">
                    <objects feature="//@geom/@geoms[key='geom1']/@value/@feature/@features[key='dif1']/@value" assocIds="{16,0,-325223815,-895747215}"/>
                    <objects feature="//@geom/@geoms[key='geom1']/@value/@feature/@features[key='r1']/@value" assocIds="{3,0,-1213053142,1598996491}" geomOK="true"/>
                  </selection>
                </value>
              </properties>
              <properties key="keep">
                <value tag="keep" value="off"/>
              </properties>
              <properties key="intbnd">
                <value tag="intbnd" value="off"/>
              </properties>
              <properties key="edge">
                <value tag="edge" value="all"/>
              </properties>
              <properties key="point">
                <value tag="point" value="none"/>
              </properties>
              <properties key="repairtol">
                <value tag="repairtol" value="1.0E-6"/>
              </properties>
              <properties key="regularize">
                <value tag="regularize" value="on"/>
              </properties>
              <properties key="geomrep">
                <value tag="geomrep" value="comsol"/>
              </properties>
              <feature xsi:type="com.comsol.mph-v13:GeomFeatureList" model="/" sequence="//@geom/@geoms[key='geom1']/@value"/>
              <geom model="/">
                <objects key="uni1(1)">
                  <value tag="uni1(1)" activeFlag="false" entityName="Union" entityComments="" entityAuthor="" entityCreationTime="1468856952466">
                    <entityFlags>norename</entityFlags>
                    <geomnative numEntities="6,6,1" numEntitiesMesh="6,6,1" spaceDim="2"/>
                  </value>
                </objects>
              </geom>
            </value>
          </features>
          <features key="fin">
            <value xsi:type="com.comsol.mph-v13:GeomFeature" tag="fin" entityName="Form Assembly" entityComments="" entityAuthor="" entityCreationTime="1468296905152" operationID="Finalize" key="true[deg]actionassemblycreatepairsongeomrepcomsolimprintonpairtypeidentityrepairtol1.0E-6" status="built" buildStatus="built" cacheTag="760550071458286396" id="1" sequence="//@geom/@geoms[key='geom1']/@value" outputSelection="//@geom/@geoms[key='geom1']/@value/@selection/@objects[key='geom1_fin_pc8_src']/@value //@geom/@geoms[key='geom1']/@value/@selection/@objects[key='geom1_fin_pc8_dst']/@value">
              <entityFlags>noremove</entityFlags>
              <entityFlags>nodeactivate</entityFlags>
              <entityFlags>norename</entityFlags>
              <properties key="action">
                <value tag="action" value="assembly"/>
              </properties>
              <properties key="imprint">
                <value tag="imprint" value="on"/>
              </properties>
              <properties key="createpairs">
                <value tag="createpairs" value="on"/>
              </properties>
              <properties key="pairtype">
                <value tag="pairtype" value="identity"/>
              </properties>
              <properties key="repairtol">
                <value tag="repairtol" value="1.0E-6"/>
              </properties>
              <properties key="geomrep">
                <value tag="geomrep" value="comsol"/>
              </properties>
              <feature xsi:type="com.comsol.mph-v13:GeomFeatureList" model="/" sequence="//@geom/@geoms[key='geom1']/@value"/>
              <geom model="/">
                <objects key="fin(1)">
                  <value tag="fin(1)" entityName="Finalize" entityComments="" entityAuthor="" entityCreationTime="1468296980873" assocID="1,0,177079362,-1423226052">
                    <entityFlags>norename</entityFlags>
                    <geomnative tag="/geom1.mphbin" numEntities="9,9,2" numEntitiesMesh="9,9,2" spaceDim="2"/>
                  </value>
                </objects>
              </geom>
            </value>
          </features>
        </feature>
        <selection model="/">
          <objects key="geom1_fin_pc8_src">
            <value tag="geom1_fin_pc8_src" entityComments="" entityAuthor="" entityCreationTime="1468857214251" selType="objectdim" geom="//@geom/@geoms[key='geom1']/@value" owner="//@geom/@geoms[key='geom1']/@value/@feature/@features[key='fin']/@value" dim="1">
              <entityFlags>nodeactivate</entityFlags>
              <entityFlags>noremove</entityFlags>
              <entityFlags>norename</entityFlags>
              <objects useObject="true" geom="//@geom/@geoms[key='geom1']/@value/@feature/@features[key='fin']/@value/@geom/@objects[key='fin(1)']/@value" domains="10,3" assocIds="{1,0,177079362,-1423226052}"/>
            </value>
          </objects>
          <objects key="geom1_fin_pc8_dst">
            <value tag="geom1_fin_pc8_dst" entityComments="" entityAuthor="" entityCreationTime="1468857214251" selType="objectdim" geom="//@geom/@geoms[key='geom1']/@value" owner="//@geom/@geoms[key='geom1']/@value/@feature/@features[key='fin']/@value" dim="1">
              <entityFlags>nodeactivate</entityFlags>
              <entityFlags>noremove</entityFlags>
              <entityFlags>norename</entityFlags>
              <objects useObject="true" geom="//@geom/@geoms[key='geom1']/@value/@feature/@features[key='fin']/@value/@geom/@objects[key='fin(1)']/@value" domains="10,7" assocIds="{1,0,177079362,-1423226052}"/>
            </value>
          </objects>
        </selection>
      </value>
    </geoms>
  </geom>
  <mesh entityName="Meshes" entityComments="" entityAuthor="" entityCreationTime="1468296771758" model="/">
    <meshes key="mesh1">
      <value tag="mesh1" entityName="Mesh 1" entityComments="" entityAuthor="" entityCreationTime="1468296905184" cacheTagCurrent="6332375837160528539" currentFeature="//@mesh/@meshes[key='mesh1']/@value/@feature/@features[key='ftri1']/@value" geom="//@geom/@geoms[key='geom1']/@value" lastBuiltFeature="//@mesh/@meshes[key='mesh1']/@value/@feature/@features[key='ftri1']/@value" toolsSize="3.0" constructionEntitiesToKeep="{},{},{}">
        <entityFlags>nodeactivate</entityFlags>
        <importAssoc tag="/meshassoc1.mphbin"/>
        <feature model="/" sequence="//@mesh/@meshes[key='mesh1']/@value">
          <features key="size">
            <value xsi:type="com.comsol.mph-v13:MeshFeature" tag="size" entityName="Size" entityComments="" entityAuthor="" entityCreationTime="1468297461568" operationID="MeshSizeDefault" key="true[deg]hcurve0.25hgrad1.25hmax6.0E-6hmin2.5E-8hnarrow1.0tabledefault" status="built" buildStatus="built" sequence="//@mesh/@meshes[key='mesh1']/@value">
              <entityFlags>nodeactivate</entityFlags>
              <entityFlags>noremove</entityFlags>
              <entityFlags>norename</entityFlags>
              <properties key="table">
                <value tag="table" value="default"/>
              </properties>
              <properties key="hmax">
                <value tag="hmax" value="6 [um]"/>
              </properties>
              <properties key="hmin">
                <value tag="hmin" value="2.5E-8"/>
              </properties>
              <properties key="hcurve">
                <value tag="hcurve" value="0.25"/>
              </properties>
              <properties key="hnarrow">
                <value tag="hnarrow" value="1"/>
              </properties>
              <properties key="hgrad">
                <value tag="hgrad" value="1.25"/>
              </properties>
              <properties key="hauto">
                <value tag="hauto" value="3"/>
              </properties>
              <properties key="custom">
                <value tag="custom" value="on"/>
              </properties>
              <feature xsi:type="com.comsol.mph-v13:MeshFeatureList" model="/" sequence="//@mesh/@meshes[key='mesh1']/@value"/>
            </value>
          </features>
          <features key="ftri1">
            <value xsi:type="com.comsol.mph-v13:MeshFeature" tag="ftri1" entityName="Free Triangular 1" entityComments="" entityAuthor="" entityCreationTime="1468334043337" operationID="FreeTri" key="true[deg]continueonmethodautosmoothcontrolonsmoothmaxdepth8smoothmaxiter8xscale1.0yscale1.0MESHREMAINING" status="built" buildStatus="built" sequence="//@mesh/@meshes[key='mesh1']/@value">
              <selection xsi:type="com.comsol.mph-v13:MeshSelection" entityName="Selection" entityComments="" entityAuthor="" entityCreationTime="1468334043337" selType="meshremaining"/>
              <properties key="continue">
                <value tag="continue" value="on"/>
              </properties>
              <properties key="xscale">
                <value tag="xscale" value="1"/>
              </properties>
              <properties key="yscale">
                <value tag="yscale" value="1"/>
              </properties>
              <properties key="smoothcontrol">
                <value tag="smoothcontrol" value="on"/>
              </properties>
              <properties key="smoothmaxiter">
                <value tag="smoothmaxiter" value="8"/>
              </properties>
              <properties key="smoothmaxdepth">
                <value tag="smoothmaxdepth" value="8"/>
              </properties>
              <properties key="method">
                <value tag="method" value="auto"/>
              </properties>
              <feature xsi:type="com.comsol.mph-v13:MeshFeatureList" model="/" sequence="//@mesh/@meshes[key='mesh1']/@value"/>
            </value>
          </features>
        </feature>
        <meshnative tag="/mesh1.mphbin" numEntities="9,9,2" numEntitiesMesh="9,9,2" spaceDim="2"/>
      </value>
    </meshes>
  </mesh>
  <modelNode model="/">
    <modelNodes key="mod1">
      <value tag="mod1" entityName="Model 1" entityComments="" entityAuthor="" entityCreationTime="1468296905152" identifier="mod1">
        <entityFlags>nodeactivate</entityFlags>
      </value>
    </modelNodes>
  </modelNode>
  <shape entityName="List" entityComments="" entityAuthor="" entityCreationTime="1468296905184" model="/">
    <shapes key="shape1">
      <value tag="shape1" derivedFrom="//@physics/@physints[key='ts']/@value/@feature/@features[key='tle1']/@value" frame="//@frame/@frames[key='material1']/@value">
        <selection xsi:type="com.comsol.mph-v13:XDLocalSelection" entityName="Selection" entityComments="" entityAuthor="" entityCreationTime="1509046300896" selType="geomdim" geom="//@geom/@geoms[key='geom1']/@value" domains="3,1,2" inherit="true" dim="2" hDim="2"/>
        <feature model="/">
          <features key="shfun1">
            <value xsi:type="com.comsol.mph.shapefunctions-v13:ShLag" tag="shfun1" derivedFrom="//@physics/@physints[key='ts']/@value/@feature/@features[key='tle1']/@value" basename="mod1.u" order="2">
              <tags tag="Analysis"/>
            </value>
          </features>
        </feature>
        <slits xsi:type="com.comsol.mph-v13:XDLocalSelection" entityName="Selection" entityComments="" entityAuthor="" entityCreationTime="1509046302063" selType="geomdim" geom="//@geom/@geoms[key='geom1']/@value" domains="3" inherit="true" dim="2" hDim="2"/>
      </value>
    </shapes>
    <shapes key="shape2">
      <value tag="shape2" derivedFrom="//@physics/@physints[key='ts']/@value/@feature/@features[key='tle1']/@value" frame="//@frame/@frames[key='material1']/@value">
        <selection xsi:type="com.comsol.mph-v13:XDLocalSelection" entityName="Selection" entityComments="" entityAuthor="" entityCreationTime="1509046300898" selType="geomdim" geom="//@geom/@geoms[key='geom1']/@value" domains="3,1,2" inherit="true" dim="2" hDim="2"/>
        <feature model="/">
          <features key="shfun1">
            <value xsi:type="com.comsol.mph.shapefunctions-v13:ShLag" tag="shfun1" derivedFrom="//@physics/@physints[key='ts']/@value/@feature/@features[key='tle1']/@value" basename="mod1.w" order="2">
              <tags tag="Analysis"/>
            </value>
          </features>
        </feature>
        <slits xsi:type="com.comsol.mph-v13:XDLocalSelection" entityName="Selection" entityComments="" entityAuthor="" entityCreationTime="1509046302066" selType="geomdim" geom="//@geom/@geoms[key='geom1']/@value" domains="3" inherit="true" dim="2" hDim="2"/>
      </value>
    </shapes>
    <shapes key="shape3">
      <value tag="shape3" derivedFrom="//@physics/@physints[key='ts']/@value/@feature/@features[key='tle1']/@value" frame="//@frame/@frames[key='material1']/@value" valuetype="real">
        <selection xsi:type="com.comsol.mph-v13:XDLocalSelection" entityName="Selection" entityComments="" entityAuthor="" entityCreationTime="1509046300911" selType="geomdim" geom="//@geom/@geoms[key='geom1']/@value" domains="3,1,2" inherit="true" dim="2" hDim="2"/>
        <feature model="/">
          <features key="shfun1">
            <value xsi:type="com.comsol.mph.shapefunctions-v13:ShLag" tag="shfun1" derivedFrom="//@physics/@physints[key='ts']/@value/@feature/@features[key='tle1']/@value" basename="mod1.T" order="1">
              <tags tag="Analysis"/>
            </value>
          </features>
        </feature>
        <slits xsi:type="com.comsol.mph-v13:XDLocalSelection" entityName="Selection" entityComments="" entityAuthor="" entityCreationTime="1509046302068" selType="geomdim" geom="//@geom/@geoms[key='geom1']/@value" domains="3" inherit="true" dim="2" hDim="2"/>
      </value>
    </shapes>
  </shape>
  <material entityName="Materials" entityComments="" entityAuthor="" entityCreationTime="1468296771758" model="/">
    <materials key="mat1">
      <value tag="mat1" storedParent="//@modelNode/@modelNodes[key='mod1']/@value" entityName="cell" entityComments="" entityAuthor="" entityCreationTime="1468297560725" identifier="mat1">
        <selection xsi:type="com.comsol.mph-v13:XDLocalSelection" entityName="Selection" entityComments="" entityAuthor="" entityCreationTime="1468297560725" selType="geomdim" geom="//@geom/@geoms[key='geom1']/@value" domains="3,2" dim="2" hDim="2"/>
        <properties key="family">
          <value tag="family" value="plastic"/>
        </properties>
        <properties key="specular">
          <value tag="specular" value="white"/>
        </properties>
        <properties key="customspecular">
          <value tag="customspecular" valueArray="1|3,'1','1','1'"/>
        </properties>
        <properties key="customspecular_vector_method">
          <value tag="customspecular_vector_method" value="step"/>
        </properties>
        <properties key="customspecular_vector_start">
          <value tag="customspecular_vector_start" value=""/>
        </properties>
        <properties key="customspecular_vector_stop">
          <value tag="customspecular_vector_stop" value=""/>
        </properties>
        <properties key="customspecular_vector_step">
          <value tag="customspecular_vector_step" value=""/>
        </properties>
        <properties key="customspecular_vector_numvalues">
          <value tag="customspecular_vector_numvalues" value=""/>
        </properties>
        <properties key="customspecular_vector_function">
          <value tag="customspecular_vector_function" value="none"/>
        </properties>
        <properties key="diffuse">
          <value tag="diffuse" value="white"/>
        </properties>
        <properties key="customdiffuse">
          <value tag="customdiffuse" valueArray="1|3,'1','1','1'"/>
        </properties>
        <properties key="customdiffuse_vector_method">
          <value tag="customdiffuse_vector_method" value="step"/>
        </properties>
        <properties key="customdiffuse_vector_start">
          <value tag="customdiffuse_vector_start" value=""/>
        </properties>
        <properties key="customdiffuse_vector_stop">
          <value tag="customdiffuse_vector_stop" value=""/>
        </properties>
        <properties key="customdiffuse_vector_step">
          <value tag="customdiffuse_vector_step" value=""/>
        </properties>
        <properties key="customdiffuse_vector_numvalues">
          <value tag="customdiffuse_vector_numvalues" value=""/>
        </properties>
        <properties key="customdiffuse_vector_function">
          <value tag="customdiffuse_vector_function" value="none"/>
        </properties>
        <properties key="ambient">
          <value tag="ambient" value="white"/>
        </properties>
        <properties key="customambient">
          <value tag="customambient" valueArray="1|3,'1','1','1'"/>
        </properties>
        <properties key="customambient_vector_method">
          <value tag="customambient_vector_method" value="step"/>
        </properties>
        <properties key="customambient_vector_start">
          <value tag="customambient_vector_start" value=""/>
        </properties>
        <properties key="customambient_vector_stop">
          <value tag="customambient_vector_stop" value=""/>
        </properties>
        <properties key="customambient_vector_step">
          <value tag="customambient_vector_step" value=""/>
        </properties>
        <properties key="customambient_vector_numvalues">
          <value tag="customambient_vector_numvalues" value=""/>
        </properties>
        <properties key="customambient_vector_function">
          <value tag="customambient_vector_function" value="none"/>
        </properties>
        <properties key="noise">
          <value tag="noise" value="off"/>
        </properties>
        <properties key="noisescale">
          <value tag="noisescale" value="0"/>
        </properties>
        <properties key="noisefreq">
          <value tag="noisefreq" value="0"/>
        </properties>
        <properties key="alpha">
          <value tag="alpha" value="1"/>
        </properties>
        <properties key="lighting">
          <value tag="lighting" value="simple"/>
        </properties>
        <properties key="fresnel">
          <value tag="fresnel" value="0.5"/>
        </properties>
        <properties key="roughness">
          <value tag="roughness" value="0.1"/>
        </properties>
        <properties key="shininess">
          <value tag="shininess" value="100"/>
        </properties>
        <properties key="lastfamily">
          <value tag="lastfamily" value="plastic"/>
        </properties>
        <materialmodel entityName="List" entityComments="" entityAuthor="" entityCreationTime="1468297560725" model="/">
          <models key="def">
            <value tag="def" entityName="Basic" entityComments="" entityAuthor="" entityCreationTime="1468297560741" identifier="def">
              <entityFlags>noremove</entityFlags>
              <entityFlags>norename</entityFlags>
              <param key="youngsmodulus">
                <value tag="youngsmodulus" value="1|1,'E_cell'"/>
              </param>
              <param key="poissonsratio">
                <value tag="poissonsratio" value="1|1,'.48'"/>
              </param>
              <param key="density">
                <value tag="density" value="1|1,'1'"/>
              </param>
              <param key="thermalexpansioncoefficient">
                <value tag="thermalexpansioncoefficient" value="9|1,'alpha'|1,'0'|1,'0'|1,'0'|1,'alpha'|1,'0'|1,'0'|1,'0'|1,'alpha'"/>
              </param>
              <param key="thermalconductivity">
                <value tag="thermalconductivity" value="9|1,'10'|1,'0'|1,'0'|1,'0'|1,'10'|1,'0'|1,'0'|1,'0'|1,'10'"/>
              </param>
              <param key="heatcapacity">
                <value tag="heatcapacity" value="1|1,'1'"/>
              </param>
              <func model="/"/>
            </value>
          </models>
        </materialmodel>
      </value>
    </materials>
    <materials key="mat2">
      <value tag="mat2" storedParent="//@modelNode/@modelNodes[key='mod1']/@value" entityName="sub" entityComments="" entityAuthor="" entityCreationTime="1468297569319" identifier="mat2">
        <selection xsi:type="com.comsol.mph-v13:XDLocalSelection" entityName="Selection" entityComments="" entityAuthor="" entityCreationTime="1468297569319" selType="geomdim" geom="//@geom/@geoms[key='geom1']/@value" domains="3,1" dim="2" hDim="2"/>
        <properties key="family">
          <value tag="family" value="plastic"/>
        </properties>
        <properties key="specular">
          <value tag="specular" value="white"/>
        </properties>
        <properties key="customspecular">
          <value tag="customspecular" valueArray="1|3,'1','1','1'"/>
        </properties>
        <properties key="customspecular_vector_method">
          <value tag="customspecular_vector_method" value="step"/>
        </properties>
        <properties key="customspecular_vector_start">
          <value tag="customspecular_vector_start" value=""/>
        </properties>
        <properties key="customspecular_vector_stop">
          <value tag="customspecular_vector_stop" value=""/>
        </properties>
        <properties key="customspecular_vector_step">
          <value tag="customspecular_vector_step" value=""/>
        </properties>
        <properties key="customspecular_vector_numvalues">
          <value tag="customspecular_vector_numvalues" value=""/>
        </properties>
        <properties key="customspecular_vector_function">
          <value tag="customspecular_vector_function" value="none"/>
        </properties>
        <properties key="diffuse">
          <value tag="diffuse" value="white"/>
        </properties>
        <properties key="customdiffuse">
          <value tag="customdiffuse" valueArray="1|3,'1','1','1'"/>
        </properties>
        <properties key="customdiffuse_vector_method">
          <value tag="customdiffuse_vector_method" value="step"/>
        </properties>
        <properties key="customdiffuse_vector_start">
          <value tag="customdiffuse_vector_start" value=""/>
        </properties>
        <properties key="customdiffuse_vector_stop">
          <value tag="customdiffuse_vector_stop" value=""/>
        </properties>
        <properties key="customdiffuse_vector_step">
          <value tag="customdiffuse_vector_step" value=""/>
        </properties>
        <properties key="customdiffuse_vector_numvalues">
          <value tag="customdiffuse_vector_numvalues" value=""/>
        </properties>
        <properties key="customdiffuse_vector_function">
          <value tag="customdiffuse_vector_function" value="none"/>
        </properties>
        <properties key="ambient">
          <value tag="ambient" value="white"/>
        </properties>
        <properties key="customambient">
          <value tag="customambient" valueArray="1|3,'1','1','1'"/>
        </properties>
        <properties key="customambient_vector_method">
          <value tag="customambient_vector_method" value="step"/>
        </properties>
        <properties key="customambient_vector_start">
          <value tag="customambient_vector_start" value=""/>
        </properties>
        <properties key="customambient_vector_stop">
          <value tag="customambient_vector_stop" value=""/>
        </properties>
        <properties key="customambient_vector_step">
          <value tag="customambient_vector_step" value=""/>
        </properties>
        <properties key="customambient_vector_numvalues">
          <value tag="customambient_vector_numvalues" value=""/>
        </properties>
        <properties key="customambient_vector_function">
          <value tag="customambient_vector_function" value="none"/>
        </properties>
        <properties key="noise">
          <value tag="noise" value="off"/>
        </properties>
        <properties key="noisescale">
          <value tag="noisescale" value="0"/>
        </properties>
        <properties key="noisefreq">
          <value tag="noisefreq" value="0"/>
        </properties>
        <properties key="alpha">
          <value tag="alpha" value="1"/>
        </properties>
        <properties key="lighting">
          <value tag="lighting" value="simple"/>
        </properties>
        <properties key="fresnel">
          <value tag="fresnel" value="0.5"/>
        </properties>
        <properties key="roughness">
          <value tag="roughness" value="0.1"/>
        </properties>
        <properties key="shininess">
          <value tag="shininess" value="100"/>
        </properties>
        <properties key="lastfamily">
          <value tag="lastfamily" value="plastic"/>
        </properties>
        <materialmodel entityName="List" entityComments="" entityAuthor="" entityCreationTime="1468297569304" model="/">
          <models key="def">
            <value tag="def" entityName="Basic" entityComments="" entityAuthor="" entityCreationTime="1468297569319" identifier="def">
              <entityFlags>noremove</entityFlags>
              <entityFlags>norename</entityFlags>
              <param key="youngsmodulus">
                <value tag="youngsmodulus" value="1|1,'E_sub'"/>
              </param>
              <param key="poissonsratio">
                <value tag="poissonsratio" value="1|1,'.48'"/>
              </param>
              <param key="density">
                <value tag="density" value="1|1,'1'"/>
              </param>
              <param key="thermalexpansioncoefficient">
                <value tag="thermalexpansioncoefficient" value="9|1,'0'|1,'0'|1,'0'|1,'0'|1,'0'|1,'0'|1,'0'|1,'0'|1,'0'"/>
              </param>
              <param key="thermalconductivity">
                <value tag="thermalconductivity" value="9|1,'10'|1,'0'|1,'0'|1,'0'|1,'10'|1,'0'|1,'0'|1,'0'|1,'10'"/>
              </param>
              <param key="heatcapacity">
                <value tag="heatcapacity" value="1|1,'1'"/>
              </param>
              <func model="/"/>
            </value>
          </models>
        </materialmodel>
      </value>
    </materials>
    <valid>true</valid>
  </material>
  <physics entityName="Physics" entityComments="" entityAuthor="" entityCreationTime="1468296771758" model="/">
    <physints key="ts">
      <value tag="ts" entityName="Thermal Stress" entityComments="" entityAuthor="" entityCreationTime="1468296906215" applmodeID="ThermallyInducedStresses" geom="//@geom/@geoms[key='geom1']/@value" applmodeIDs="2,'_Coded_SolidMechanics','_Coded_HeatTransfer'" identifier="ts">
        <selection entityName="Selection" entityComments="" entityAuthor="" entityCreationTime="1468296905340" selType="geomdim" geom="//@geom/@geoms[key='geom1']/@value" allgeom="true" dim="2" hDim="2"/>
        <prop model="/">
          <props key="ShapeProperty">
            <value tag="ShapeProperty" applmode="//@physics/@physints[key='ts']/@value">
              <entityFlags>noremove</entityFlags>
              <entityFlags>norename</entityFlags>
              <entityFlags>nodeactivate</entityFlags>
              <param key="elementType">
                <value tag="elementType" value="1|1,'mixedOrder'"/>
              </param>
              <param key="order_displacement">
                <value tag="order_displacement" value="1|1,'2'"/>
              </param>
              <param key="boundaryFlux_displacement">
                <value tag="boundaryFlux_displacement" value="1|1,'0'"/>
              </param>
              <param key="boundaryFluxSmooth_displacement">
                <value tag="boundaryFluxSmooth_displacement" value="1|1,'1'"/>
              </param>
              <param key="order_heatflux">
                <value tag="order_heatflux" value="1|1,'1'"/>
              </param>
              <param key="boundaryFlux_heatflux">
                <value tag="boundaryFlux_heatflux" value="1|1,'0'"/>
              </param>
              <param key="boundaryFluxSmooth_heatflux">
                <value tag="boundaryFluxSmooth_heatflux" value="1|1,'1'"/>
              </param>
              <param key="hiddenRowLabels">
                <value tag="hiddenRowLabels" value="3|1,'Displacement field'|1,'Temperature'|1,'Surface radiosity'"/>
              </param>
              <param key="valueType">
                <value tag="valueType" value="3|1,'complex'|1,'real'|1,'real'"/>
              </param>
              <param key="frame">
                <value tag="frame" value="1|1,'material'"/>
              </param>
            </value>
          </props>
          <props key="EquationForm">
            <value tag="EquationForm" applmode="//@physics/@physints[key='ts']/@value">
              <entityFlags>noremove</entityFlags>
              <entityFlags>norename</entityFlags>
              <entityFlags>nodeactivate</entityFlags>
              <param key="form">
                <value tag="form" value="1|1,'Automatic'"/>
              </param>
              <param key="freq_src">
                <value tag="freq_src" value="1|1,'fromSolver'"/>
              </param>
              <param key="freq">
                <value tag="freq" value="1|1,'1[kHz]'"/>
              </param>
              <param key="showAllModelInputs">
                <value tag="showAllModelInputs" value="1|1,'0'"/>
              </param>
            </value>
          </props>
          <props key="ControlsSpatialFrame">
            <value tag="ControlsSpatialFrame" applmode="//@physics/@physints[key='ts']/@value">
              <entityFlags>noremove</entityFlags>
              <entityFlags>norename</entityFlags>
              <entityFlags>nodeactivate</entityFlags>
              <param key="ControlsSpatialFrame">
                <value tag="ControlsSpatialFrame" value="1|1,'1'"/>
              </param>
            </value>
          </props>
          <props key="refpnt">
            <value tag="refpnt" applmode="//@physics/@physints[key='ts']/@value">
              <entityFlags>noremove</entityFlags>
              <entityFlags>norename</entityFlags>
              <entityFlags>nodeactivate</entityFlags>
              <param key="refpnt">
                <value tag="refpnt" value="3|1,'0'|1,'0'|1,'0'"/>
              </param>
            </value>
          </props>
          <props key="AddMixedFormPressure">
            <value tag="AddMixedFormPressure" applmode="//@physics/@physints[key='ts']/@value">
              <entityFlags>noremove</entityFlags>
              <entityFlags>norename</entityFlags>
              <entityFlags>nodeactivate</entityFlags>
              <param key="AddMixedFormPressure">
                <value tag="AddMixedFormPressure" value="1|1,'0'"/>
              </param>
            </value>
          </props>
          <props key="StructuralTransientBehavior">
            <value tag="StructuralTransientBehavior" applmode="//@physics/@physints[key='ts']/@value">
              <entityFlags>noremove</entityFlags>
              <entityFlags>norename</entityFlags>
              <entityFlags>nodeactivate</entityFlags>
              <param key="StructuralTransientBehavior">
                <value tag="StructuralTransientBehavior" value="1|1,'Quasistatic'"/>
              </param>
            </value>
          </props>
          <props key="cref">
            <value tag="cref" applmode="//@physics/@physints[key='ts']/@value">
              <entityFlags>noremove</entityFlags>
              <entityFlags>norename</entityFlags>
              <entityFlags>nodeactivate</entityFlags>
              <param key="cref">
                <value tag="cref" value="1|1,'ts.cp'"/>
              </param>
            </value>
          </props>
          <props key="EquationType">
            <value tag="EquationType" applmode="//@physics/@physints[key='ts']/@value">
              <entityFlags>noremove</entityFlags>
              <entityFlags>norename</entityFlags>
              <entityFlags>nodeactivate</entityFlags>
              <param key="EquationType">
                <value tag="EquationType" value="1|1,'smetffs'"/>
              </param>
            </value>
          </props>
          <props key="HeatConsistentStabilization">
            <value tag="HeatConsistentStabilization" applmode="//@physics/@physints[key='ts']/@value">
              <entityFlags>noremove</entityFlags>
              <entityFlags>norename</entityFlags>
              <entityFlags>nodeactivate</entityFlags>
              <param key="heatStreamlineDiffusion">
                <value tag="heatStreamlineDiffusion" value="1|1,'1'"/>
              </param>
              <param key="heatCrosswindDiffusion">
                <value tag="heatCrosswindDiffusion" value="1|1,'0'"/>
              </param>
              <param key="glim">
                <value tag="glim" value="1|1,'0.01[K]/ts.helem'"/>
              </param>
              <param key="CrosswindDiffusionOldFormS">
                <value tag="CrosswindDiffusionOldFormS" value="1|1,'0'"/>
              </param>
            </value>
          </props>
          <props key="HeatInconsistentStabilization">
            <value tag="HeatInconsistentStabilization" applmode="//@physics/@physints[key='ts']/@value">
              <entityFlags>noremove</entityFlags>
              <entityFlags>norename</entityFlags>
              <entityFlags>nodeactivate</entityFlags>
              <param key="delidht">
                <value tag="delidht" value="1|1,'0.25'"/>
              </param>
              <param key="HeatIsotropicDiffusion">
                <value tag="HeatIsotropicDiffusion" value="1|1,'0'"/>
              </param>
            </value>
          </props>
          <props key="HeatTransferInBiologicalTissue">
            <value tag="HeatTransferInBiologicalTissue" applmode="//@physics/@physints[key='ts']/@value">
              <entityFlags>noremove</entityFlags>
              <entityFlags>norename</entityFlags>
              <entityFlags>nodeactivate</entityFlags>
              <param key="HeatTransferInBiologicalTissue">
                <value tag="HeatTransferInBiologicalTissue" value="1|1,'0'"/>
              </param>
            </value>
          </props>
          <props key="PorousMatrixModel">
            <value tag="PorousMatrixModel" applmode="//@physics/@physints[key='ts']/@value">
              <entityFlags>noremove</entityFlags>
              <entityFlags>norename</entityFlags>
              <entityFlags>nodeactivate</entityFlags>
              <param key="PorousMatrixModelType">
                <value tag="PorousMatrixModelType" value="1|1,'Standard'"/>
              </param>
              <param key="PorousMatrixModel">
                <value tag="PorousMatrixModel" value="1|1,'0'"/>
              </param>
            </value>
          </props>
          <props key="SurfaceToSurfaceRadiation">
            <value tag="SurfaceToSurfaceRadiation" applmode="//@physics/@physints[key='ts']/@value">
              <entityFlags>noremove</entityFlags>
              <entityFlags>norename</entityFlags>
              <entityFlags>nodeactivate</entityFlags>
              <param key="SurfaceToSurfaceRadiation">
                <value tag="SurfaceToSurfaceRadiation" value="1|1,'0'"/>
              </param>
            </value>
          </props>
          <props key="RadiationProperty">
            <value tag="RadiationProperty" applmode="//@physics/@physints[key='ts']/@value">
              <entityFlags>noremove</entityFlags>
              <entityFlags>norename</entityFlags>
              <entityFlags>nodeactivate</entityFlags>
              <param key="RadiationMethod">
                <value tag="RadiationMethod" value="1|1,'hemicube'"/>
              </param>
              <param key="RadiationIntegrationOrder">
                <value tag="RadiationIntegrationOrder" value="1|1,'4'"/>
              </param>
              <param key="RadiationResolution">
                <value tag="RadiationResolution" value="1|1,'256'"/>
              </param>
            </value>
          </props>
          <props key="RadiationSectors">
            <value tag="RadiationSectors" applmode="//@physics/@physints[key='ts']/@value">
              <entityFlags>noremove</entityFlags>
              <entityFlags>norename</entityFlags>
              <entityFlags>nodeactivate</entityFlags>
              <param key="RadiationSectors">
                <value tag="RadiationSectors" value="1|1,'128'"/>
              </param>
            </value>
          </props>
          <props key="RadiationGroups">
            <value tag="RadiationGroups" applmode="//@physics/@physints[key='ts']/@value">
              <entityFlags>noremove</entityFlags>
              <entityFlags>norename</entityFlags>
              <entityFlags>nodeactivate</entityFlags>
              <param key="RadiationGroups">
                <value tag="RadiationGroups" value="1|1,'0'"/>
              </param>
            </value>
          </props>
          <props key="StudyStep">
            <value tag="StudyStep" applmode="//@physics/@physints[key='ts']/@value">
              <entityFlags>noremove</entityFlags>
              <entityFlags>norename</entityFlags>
              <entityFlags>nodeactivate</entityFlags>
              <param key="StudyStep">
                <value tag="StudyStep" value="1|1,'std1/stat'"/>
              </param>
            </value>
          </props>
        </prop>
        <field model="/">
          <fields key="displacement">
            <value tag="displacement" applfieldID="displacement" components="3,'u','v','w'" applmode="//@physics/@physints[key='ts']/@value" fieldname="u">
              <entityFlags>noremove</entityFlags>
              <entityFlags>norename</entityFlags>
              <entityFlags>nodeactivate</entityFlags>
            </value>
          </fields>
          <fields key="temperature">
            <value tag="temperature" applfieldID="temperature" components="1,'T'" applmode="//@physics/@physints[key='ts']/@value" fieldname="T">
              <entityFlags>noremove</entityFlags>
              <entityFlags>norename</entityFlags>
              <entityFlags>nodeactivate</entityFlags>
            </value>
          </fields>
          <fields key="heatflux">
            <value tag="heatflux" applfieldID="heatflux" components="1,'J'" applmode="//@physics/@physints[key='ts']/@value" fieldname="J">
              <entityFlags>noremove</entityFlags>
              <entityFlags>norename</entityFlags>
              <entityFlags>nodeactivate</entityFlags>
            </value>
          </fields>
        </field>
        <feature model="/" appl="//@physics/@physints[key='ts']/@value">
          <features key="tle1">
            <value tag="tle1" entityName="Thermal Linear Elastic Material 1" entityComments="" entityAuthor="" entityCreationTime="1468296905340" applfeatureID="ThermalLinearElastic" applmode="//@physics/@physints[key='ts']/@value" edim="2" default="true">
              <tags tag="DomainType" values="1,'GEOMETRY'"/>
              <entityFlags>noremove</entityFlags>
              <entityFlags>nodeactivate</entityFlags>
              <selection entityName="Selection" entityComments="" entityAuthor="" entityCreationTime="1468296905355" selType="geomdim" locked="true" geom="//@geom/@geoms[key='geom1']/@value" allgeom="true" dim="2" hDim="2"/>
              <param key="E_mat">
                <value tag="E_mat" value="1|1,'from_mat'"/>
              </param>
              <param key="E">
                <value tag="E" value="1|1,'0'"/>
              </param>
              <param key="nu_mat">
                <value tag="nu_mat" value="1|1,'from_mat'"/>
              </param>
              <param key="nu">
                <value tag="nu" value="1|1,'0'"/>
              </param>
              <param key="K_mat">
                <value tag="K_mat" value="1|1,'from_mat'"/>
              </param>
              <param key="K">
                <value tag="K" value="1|1,'0'"/>
              </param>
              <param key="G_mat">
                <value tag="G_mat" value="1|1,'from_mat'"/>
              </param>
              <param key="G">
                <value tag="G" value="1|1,'0'"/>
              </param>
              <param key="lambLame_mat">
                <value tag="lambLame_mat" value="1|1,'from_mat'"/>
              </param>
              <param key="lambLame">
                <value tag="lambLame" value="1|1,'0'"/>
              </param>
              <param key="muLame_mat">
                <value tag="muLame_mat" value="1|1,'from_mat'"/>
              </param>
              <param key="muLame">
                <value tag="muLame" value="1|1,'0'"/>
              </param>
              <param key="cp_mat">
                <value tag="cp_mat" value="1|1,'from_mat'"/>
              </param>
              <param key="cp">
                <value tag="cp" value="1|1,'0'"/>
              </param>
              <param key="cs_mat">
                <value tag="cs_mat" value="1|1,'from_mat'"/>
              </param>
              <param key="cs">
                <value tag="cs" value="1|1,'0'"/>
              </param>
              <param key="Evector_mat">
                <value tag="Evector_mat" value="1|1,'from_mat'"/>
              </param>
              <param key="Evector">
                <value tag="Evector" value="3|1,'0'|1,'0'|1,'0'"/>
              </param>
              <param key="nuvector_mat">
                <value tag="nuvector_mat" value="1|1,'from_mat'"/>
              </param>
              <param key="nuvector">
                <value tag="nuvector" value="3|1,'0'|1,'0'|1,'0'"/>
              </param>
              <param key="Gvector_mat">
                <value tag="Gvector_mat" value="1|1,'from_mat'"/>
              </param>
              <param key="Gvector">
                <value tag="Gvector" value="3|1,'0'|1,'0'|1,'0'"/>
              </param>
              <param key="GvectorVo_mat">
                <value tag="GvectorVo_mat" value="1|1,'from_mat'"/>
              </param>
              <param key="GvectorVo">
                <value tag="GvectorVo" value="3|1,'0'|1,'0'|1,'0'"/>
              </param>
              <param key="D_mat">
                <value tag="D_mat" value="1|1,'from_mat'"/>
              </param>
              <param key="D">
                <value tag="D" value="36|1,'0'|1,'0'|1,'0'|1,'0'|1,'0'|1,'0'|1,'0'|1,'0'|1,'0'|1,'0'|1,'0'|1,'0'|1,'0'|1,'0'|1,'0'|1,'0'|1,'0'|1,'0'|1,'0'|1,'0'|1,'0'|1,'0'|1,'0'|1,'0'|1,'0'|1,'0'|1,'0'|1,'0'|1,'0'|1,'0'|1,'0'|1,'0'|1,'0'|1,'0'|1,'0'|1,'0'"/>
              </param>
              <param key="DVo_mat">
                <value tag="DVo_mat" value="1|1,'from_mat'"/>
              </param>
              <param key="DVo">
                <value tag="DVo" value="36|1,'0'|1,'0'|1,'0'|1,'0'|1,'0'|1,'0'|1,'0'|1,'0'|1,'0'|1,'0'|1,'0'|1,'0'|1,'0'|1,'0'|1,'0'|1,'0'|1,'0'|1,'0'|1,'0'|1,'0'|1,'0'|1,'0'|1,'0'|1,'0'|1,'0'|1,'0'|1,'0'|1,'0'|1,'0'|1,'0'|1,'0'|1,'0'|1,'0'|1,'0'|1,'0'|1,'0'"/>
              </param>
              <param key="rho_mat">
                <value tag="rho_mat" value="1|1,'from_mat'"/>
              </param>
              <param key="rho">
                <value tag="rho" value="1|1,'0'"/>
              </param>
              <param key="AdvMatRes">
                <value tag="AdvMatRes" value="1|1,'0'"/>
              </param>
              <param key="ForceLinearStrainRes">
                <value tag="ForceLinearStrainRes" value="1|1,'0'"/>
              </param>
              <param key="SolidModel">
                <value tag="SolidModel" value="1|1,'Isotropic'"/>
              </param>
              <param key="IsotropicOption">
                <value tag="IsotropicOption" value="1|1,'Enu'"/>
              </param>
              <param key="OrthotropicOption">
                <value tag="OrthotropicOption" value="1|1,'OrthotropicStd'"/>
              </param>
              <param key="AnisotropicOption">
                <value tag="AnisotropicOption" value="1|1,'AnisotropicStd'"/>
              </param>
              <param key="AnisotropicLossOrder">
                <value tag="AnisotropicLossOrder" value="1|1,'AnisotropicStd'"/>
              </param>
              <param key="NearlyIncompressible">
                <value tag="NearlyIncompressible" value="1|1,'0'"/>
              </param>
              <param key="coordinateSystem">
                <value tag="coordinateSystem" value="1|1,'GlobalSystem'"/>
              </param>
              <param key="EnergyDissipation">
                <value tag="EnergyDissipation" value="1|1,'0'"/>
              </param>
              <param key="CalculateDissipatedCreepEnergy">
                <value tag="CalculateDissipatedCreepEnergy" value="1|1,'0'"/>
              </param>
              <param key="Tref">
                <value tag="Tref" value="1|1,'293.15[K]'"/>
              </param>
              <param key="materialList">
                <value tag="materialList" value="1|1,'dommat'"/>
              </param>
              <param key="alpha_mat">
                <value tag="alpha_mat" value="1|1,'from_mat'"/>
              </param>
              <param key="alpha">
                <value tag="alpha" value="9|1,'0'|1,'0'|1,'0'|1,'0'|1,'0'|1,'0'|1,'0'|1,'0'|1,'0'"/>
              </param>
              <param key="k_mat">
                <value tag="k_mat" value="1|1,'from_mat'"/>
              </param>
              <param key="k">
                <value tag="k" value="9|1,'0'|1,'0'|1,'0'|1,'0'|1,'0'|1,'0'|1,'0'|1,'0'|1,'0'"/>
              </param>
              <param key="Cp_mat">
                <value tag="Cp_mat" value="1|1,'from_mat'"/>
              </param>
              <param key="Cp">
                <value tag="Cp" value="1|1,'0'"/>
              </param>
              <param key="helem">
                <value tag="helem" value="1|1,'0'"/>
              </param>
              <param key="streamline">
                <value tag="streamline" value="1|1,'0'"/>
              </param>
              <param key="crosswind">
                <value tag="crosswind" value="1|1,'0'"/>
              </param>
              <param key="minput_temperature_src">
                <value tag="minput_temperature_src" value="1|1,'userdef'"/>
              </param>
              <param key="minput_temperature">
                <value tag="minput_temperature" value="1|1,'293.15[K]'"/>
              </param>
              <param key="minput_pressure_src">
                <value tag="minput_pressure_src" value="1|1,'userdef'"/>
              </param>
              <param key="minput_pressure">
                <value tag="minput_pressure" value="1|1,'1[atm]'"/>
              </param>
              <param key="minput_electricfield_src">
                <value tag="minput_electricfield_src" value="1|1,'userdef'"/>
              </param>
              <param key="minput_electricfield">
                <value tag="minput_electricfield" value="3|1,'0'|1,'0'|1,'0'"/>
              </param>
              <param key="minput_magneticfield_src">
                <value tag="minput_magneticfield_src" value="1|1,'userdef'"/>
              </param>
              <param key="minput_magneticfield">
                <value tag="minput_magneticfield" value="3|1,'0'|1,'0'|1,'0'"/>
              </param>
              <param key="minput_magneticfluxdensity_src">
                <value tag="minput_magneticfluxdensity_src" value="1|1,'userdef'"/>
              </param>
              <param key="minput_magneticfluxdensity">
                <value tag="minput_magneticfluxdensity" value="3|1,'0'|1,'0'|1,'0'"/>
              </param>
              <param key="minput_velocity_src">
                <value tag="minput_velocity_src" value="1|1,'userdef'"/>
              </param>
              <param key="minput_velocity">
                <value tag="minput_velocity" value="3|1,'0'|1,'0'|1,'0'"/>
              </param>
              <param key="minput_frequency_src">
                <value tag="minput_frequency_src" value="1|1,'userdef'"/>
              </param>
              <param key="minput_frequency">
                <value tag="minput_frequency" value="1|1,'root.freq'"/>
              </param>
              <param key="minput_stress_src">
                <value tag="minput_stress_src" value="1|1,'userdef'"/>
              </param>
              <param key="minput_stress">
                <value tag="minput_stress" value="9|1,'0'|1,'0'|1,'0'|1,'0'|1,'0'|1,'0'|1,'0'|1,'0'|1,'0'"/>
              </param>
              <param key="minput_strainreferencetemperature_src">
                <value tag="minput_strainreferencetemperature_src" value="1|1,'userdef'"/>
              </param>
              <param key="minput_strainreferencetemperature">
                <value tag="minput_strainreferencetemperature" value="1|1,'0'"/>
              </param>
              <param key="minput_concentration_src">
                <value tag="minput_concentration_src" value="1|1,'userdef'"/>
              </param>
              <param key="minput_concentration">
                <value tag="minput_concentration" value="1|1,'0'"/>
              </param>
              <param key="minput_numberdensity_src">
                <value tag="minput_numberdensity_src" value="1|1,'userdef'"/>
              </param>
              <param key="minput_numberdensity">
                <value tag="minput_numberdensity" value="1|1,'0'"/>
              </param>
              <param key="minput_currentdensity_src">
                <value tag="minput_currentdensity_src" value="1|1,'userdef'"/>
              </param>
              <param key="minput_currentdensity">
                <value tag="minput_currentdensity" value="3|1,'0'|1,'0'|1,'0'"/>
              </param>
              <param key="RefPressureCheck">
                <value tag="RefPressureCheck" value="1|1,'1'"/>
              </param>
              <param key="pref">
                <value tag="pref" value="1|1,'1[atm]'"/>
              </param>
              <param key="editModelInputs">
                <value tag="editModelInputs" value="1|1,'0'"/>
              </param>
              <param key="StudyStep">
                <value tag="StudyStep" value="1|1,'std1/stat'"/>
              </param>
              <feature model="/" appl="//@physics/@physints[key='ts']/@value"/>
              <featureInfo model="/">
                <objects key="info">
                  <value tag="info" entityName="Equation View" entityComments="" entityAuthor="" entityCreationTime="1468296905355">
                    <entityFlags>noremove</entityFlags>
                    <entityFlags>nodeactivate</entityFlags>
                  </value>
                </objects>
              </featureInfo>
            </value>
          </features>
          <features key="axi1">
            <value tag="axi1" entityName="Axial Symmetry 1" entityComments="" entityAuthor="" entityCreationTime="1468296905355" applfeatureID="AxialSymmetrySolid" applmode="//@physics/@physints[key='ts']/@value" edim="1" default="true">
              <tags tag="DomainType" values="1,'SYMMETRYAXIS'"/>
              <entityFlags>noremove</entityFlags>
              <entityFlags>nodeactivate</entityFlags>
              <selection entityName="Selection" entityComments="" entityAuthor="" entityCreationTime="1468296905355" selType="geomdim" locked="true" geom="//@geom/@geoms[key='geom1']/@value" allgeom="true" dim="1" hDim="1"/>
              <param key="StudyStep">
                <value tag="StudyStep" value="1|1,'std1/stat'"/>
              </param>
              <feature model="/" appl="//@physics/@physints[key='ts']/@value"/>
              <featureInfo model="/">
                <objects key="info">
                  <value tag="info" entityName="Equation View" entityComments="" entityAuthor="" entityCreationTime="1468296905355">
                    <entityFlags>noremove</entityFlags>
                    <entityFlags>nodeactivate</entityFlags>
                  </value>
                </objects>
              </featureInfo>
            </value>
          </features>
          <features key="free1">
            <value tag="free1" entityName="Free 1" entityComments="" entityAuthor="" entityCreationTime="1468296905355" applfeatureID="Free" applmode="//@physics/@physints[key='ts']/@value" edim="1" default="true">
              <tags tag="DomainType" values="1,'EXTERIOR'"/>
              <entityFlags>noremove</entityFlags>
              <entityFlags>nodeactivate</entityFlags>
              <selection entityName="Selection" entityComments="" entityAuthor="" entityCreationTime="1468296905355" selType="geomdim" locked="true" geom="//@geom/@geoms[key='geom1']/@value" allgeom="true" dim="1" hDim="1"/>
              <param key="StudyStep">
                <value tag="StudyStep" value="1|1,'0'"/>
              </param>
              <feature model="/" appl="//@physics/@physints[key='ts']/@value"/>
              <featureInfo model="/">
                <objects key="info">
                  <value tag="info" entityName="Equation View" entityComments="" entityAuthor="" entityCreationTime="1468296905355">
                    <entityFlags>noremove</entityFlags>
                    <entityFlags>nodeactivate</entityFlags>
                  </value>
                </objects>
              </featureInfo>
            </value>
          </features>
          <features key="ins1">
            <value tag="ins1" entityName="Thermal Insulation 1" entityComments="" entityAuthor="" entityCreationTime="1468296905355" applfeatureID="ThermalInsulation" applmode="//@physics/@physints[key='ts']/@value" edim="1" default="true">
              <tags tag="DomainType" values="1,'EXTERIOR'"/>
              <entityFlags>noremove</entityFlags>
              <entityFlags>nodeactivate</entityFlags>
              <selection entityName="Selection" entityComments="" entityAuthor="" entityCreationTime="1468296905371" selType="geomdim" locked="true" geom="//@geom/@geoms[key='geom1']/@value" allgeom="true" dim="1" hDim="1"/>
              <param key="StudyStep">
                <value tag="StudyStep" value="1|1,'std1/stat'"/>
              </param>
              <feature model="/" appl="//@physics/@physints[key='ts']/@value"/>
              <featureInfo model="/">
                <objects key="info">
                  <value tag="info" entityName="Equation View" entityComments="" entityAuthor="" entityCreationTime="1468296905355">
                    <entityFlags>noremove</entityFlags>
                    <entityFlags>nodeactivate</entityFlags>
                  </value>
                </objects>
              </featureInfo>
            </value>
          </features>
          <features key="init1">
            <value tag="init1" entityName="Initial Values 1" entityComments="" entityAuthor="" entityCreationTime="1468296905371" applfeatureID="init" applmode="//@physics/@physints[key='ts']/@value" edim="2" default="true">
              <tags tag="DomainType" values="1,'ACTIVE'"/>
              <entityFlags>noremove</entityFlags>
              <entityFlags>nodeactivate</entityFlags>
              <selection entityName="Selection" entityComments="" entityAuthor="" entityCreationTime="1468296905371" selType="geomdim" locked="true" geom="//@geom/@geoms[key='geom1']/@value" allgeom="true" dim="2" hDim="2"/>
              <param key="u">
                <value tag="u" value="3|1,'0'|1,'0'|1,'0'"/>
              </param>
              <param key="du/dt">
                <value tag="du/dt" value="3|1,'0'|1,'0'|1,'0'"/>
              </param>
              <param key="T">
                <value tag="T" value="1|1,'293.15[K]'"/>
              </param>
              <param key="coordinateSystem">
                <value tag="coordinateSystem" value="1|1,'GlobalSystem'"/>
              </param>
              <param key="StudyStep">
                <value tag="StudyStep" value="1|1,'std1/stat'"/>
              </param>
              <feature model="/" appl="//@physics/@physints[key='ts']/@value"/>
              <featureInfo model="/">
                <objects key="info">
                  <value tag="info" entityName="Equation View" entityComments="" entityAuthor="" entityCreationTime="1468296905371">
                    <entityFlags>noremove</entityFlags>
                    <entityFlags>nodeactivate</entityFlags>
                  </value>
                </objects>
              </featureInfo>
            </value>
          </features>
          <features key="chf1">
            <value tag="chf1" entityName="Convective Heat Flux 1" entityComments="" entityAuthor="" entityCreationTime="1468297935293" applfeatureID="ConvectiveHeatFlux" applmode="//@physics/@physints[key='ts']/@value" edim="1">
              <tags tag="DomainType" values="1,'EXTERIOR'"/>
              <selection entityName="Selection" entityComments="" entityAuthor="" entityCreationTime="1468297935324" selType="geomdim" geom="//@geom/@geoms[key='geom1']/@value" domains="10,6,8" dim="1" hDim="1"/>
              <param key="h">
                <value tag="h" value="1|1,'10'"/>
              </param>
              <param key="Text">
                <value tag="Text" value="1|1,'288.15[K]'"/>
              </param>
              <param key="Lwall">
                <value tag="Lwall" value="1|1,'0'"/>
              </param>
              <param key="phi_tilt">
                <value tag="phi_tilt" value="1|1,'0'"/>
              </param>
              <param key="Ldia">
                <value tag="Ldia" value="1|1,'0'"/>
              </param>
              <param key="Ldis">
                <value tag="Ldis" value="1|1,'0'"/>
              </param>
              <param key="Hchimn">
                <value tag="Hchimn" value="1|1,'0'"/>
              </param>
              <param key="Lpl">
                <value tag="Lpl" value="1|1,'0'"/>
              </param>
              <param key="Uext">
                <value tag="Uext" value="1|1,'0'"/>
              </param>
              <param key="x_pl">
                <value tag="x_pl" value="1|1,'0'"/>
              </param>
              <param key="HeatTransferCoefficientType">
                <value tag="HeatTransferCoefficientType" value="1|1,'UserDef'"/>
              </param>
              <param key="ExtNaturalConvection">
                <value tag="ExtNaturalConvection" value="1|1,'0'"/>
              </param>
              <param key="VerticalWall">
                <value tag="VerticalWall" value="1|1,'0'"/>
              </param>
              <param key="InclinedWall">
                <value tag="InclinedWall" value="1|1,'0'"/>
              </param>
              <param key="ExtNaturalConvectionType">
                <value tag="ExtNaturalConvectionType" value="1|1,'VerticalWall'"/>
              </param>
              <param key="D">
                <value tag="D" value="1|1,'0'"/>
              </param>
              <param key="HorizontalPlateUp">
                <value tag="HorizontalPlateUp" value="1|1,'0'"/>
              </param>
              <param key="HorizontalPlateDown">
                <value tag="HorizontalPlateDown" value="1|1,'0'"/>
              </param>
              <param key="IntForcedConvection">
                <value tag="IntForcedConvection" value="1|1,'0'"/>
              </param>
              <param key="IntForcedConvectionType">
                <value tag="IntForcedConvectionType" value="1|1,'IsothermalTube'"/>
              </param>
              <param key="IsothermalTube">
                <value tag="IsothermalTube" value="1|1,'0'"/>
              </param>
              <param key="NarrowChimneyCircularTube">
                <value tag="NarrowChimneyCircularTube" value="1|1,'0'"/>
              </param>
              <param key="IntNaturalConvection">
                <value tag="IntNaturalConvection" value="1|1,'0'"/>
              </param>
              <param key="IntNaturalConvectionType">
                <value tag="IntNaturalConvectionType" value="1|1,'NarrowChimneyParallelPlates'"/>
              </param>
              <param key="NarrowChimneyParallelPlates">
                <value tag="NarrowChimneyParallelPlates" value="1|1,'0'"/>
              </param>
              <param key="ExtForcedConvection">
                <value tag="ExtForcedConvection" value="1|1,'0'"/>
              </param>
              <param key="ExtForcedConvectionType">
                <value tag="ExtForcedConvectionType" value="1|1,'PlateAveragedTransferCoefficient'"/>
              </param>
              <param key="PlateAveragedTransferCoefficient">
                <value tag="PlateAveragedTransferCoefficient" value="1|1,'0'"/>
              </param>
              <param key="PlateLocalTransferCoefficient">
                <value tag="PlateLocalTransferCoefficient" value="1|1,'0'"/>
              </param>
              <param key="UserDef">
                <value tag="UserDef" value="1|1,'0'"/>
              </param>
              <param key="ExternalFluidType">
                <value tag="ExternalFluidType" value="1|1,'Air'"/>
              </param>
              <param key="Air">
                <value tag="Air" value="1|1,'0'"/>
              </param>
              <param key="TransformerOil">
                <value tag="TransformerOil" value="1|1,'0'"/>
              </param>
              <param key="Water">
                <value tag="Water" value="1|1,'0'"/>
              </param>
              <param key="pA">
                <value tag="pA" value="1|1,'1[atm]'"/>
              </param>
              <param key="StudyStep">
                <value tag="StudyStep" value="1|1,'std1/stat'"/>
              </param>
              <feature model="/" appl="//@physics/@physints[key='ts']/@value"/>
              <featureInfo model="/">
                <objects key="info">
                  <value tag="info" entityName="Equation View" entityComments="" entityAuthor="" entityCreationTime="1468297935293">
                    <entityFlags>noremove</entityFlags>
                    <entityFlags>nodeactivate</entityFlags>
                  </value>
                </objects>
              </featureInfo>
            </value>
          </features>
          <features key="fix1">
            <value tag="fix1" entityName="Fixed Constraint 1" entityComments="" entityAuthor="" entityCreationTime="1468298035544" applfeatureID="Fixed" applmode="//@physics/@physints[key='ts']/@value" edim="1">
              <tags tag="DomainType" values="3,'EXTERIOR','INTERIOR','PAIR'"/>
              <selection entityName="Selection" entityComments="" entityAuthor="" entityCreationTime="1468298035560" selType="geomdim" geom="//@geom/@geoms[key='geom1']/@value" domains="10,2" dim="1" hDim="1"/>
              <param key="constraintType">
                <value tag="constraintType" value="1|1,'symmetricConstraint'"/>
              </param>
              <param key="weakConstraints">
                <value tag="weakConstraints" value="1|1,'0'"/>
              </param>
              <param key="constraintGroup">
                <value tag="constraintGroup" value="1|1,'default'"/>
              </param>
              <param key="StudyStep">
                <value tag="StudyStep" value="1|1,'std1/stat'"/>
              </param>
              <feature model="/" appl="//@physics/@physints[key='ts']/@value"/>
              <featureInfo model="/">
                <objects key="info">
                  <value tag="info" entityName="Equation View" entityComments="" entityAuthor="" entityCreationTime="1468298035544">
                    <entityFlags>noremove</entityFlags>
                    <entityFlags>nodeactivate</entityFlags>
                  </value>
                </objects>
              </featureInfo>
            </value>
          </features>
          <features key="cont1">
            <value tag="cont1" entityName="Continuity 1" entityComments="" entityAuthor="" entityCreationTime="1468331603958" applfeatureID="Continuity" applmode="//@physics/@physints[key='ts']/@value" edim="1">
              <tags tag="DomainType" values="2,'EXTGEOM','PAIR'"/>
              <selection entityName="Selection" entityComments="" entityAuthor="" entityCreationTime="1468331603974" selType="geomdim" locked="true" geom="//@geom/@geoms[key='geom1']/@value" domains="10,3,7" dim="1" hDim="1"/>
              <param key="pairs">
                <value tag="pairs" value="1|1,'ap1'"/>
              </param>
              <param key="constraintType">
                <value tag="constraintType" value="1|1,'symmetricConstraint'"/>
              </param>
              <param key="weakConstraints">
                <value tag="weakConstraints" value="1|1,'0'"/>
              </param>
              <param key="StudyStep">
                <value tag="StudyStep" value="1|1,'std1/stat'"/>
              </param>
              <feature model="/" appl="//@physics/@physints[key='ts']/@value">
                <features key="free1">
                  <value tag="free1" entityName="Free 1" entityComments="" entityAuthor="" entityCreationTime="1468331603958" applfeatureID="Free" applmode="//@physics/@physints[key='ts']/@value" edim="1" default="true">
                    <tags tag="DomainType" values="3,'EXTERIOR','INTERIOR','PAIR'"/>
                    <entityFlags>noremove</entityFlags>
                    <entityFlags>nodeactivate</entityFlags>
                    <selection entityName="Selection" entityComments="" entityAuthor="" entityCreationTime="1468331603958" selType="geomdim" locked="true" geom="//@geom/@geoms[key='geom1']/@value" allgeom="true" dim="1" hDim="1"/>
                    <param key="StudyStep">
                      <value tag="StudyStep" value="1|1,'0'"/>
                    </param>
                    <feature model="/" appl="//@physics/@physints[key='ts']/@value"/>
                    <featureInfo model="/">
                      <objects key="info">
                        <value tag="info" entityName="Equation View" entityComments="" entityAuthor="" entityCreationTime="1468331603958">
                          <entityFlags>noremove</entityFlags>
                          <entityFlags>nodeactivate</entityFlags>
                        </value>
                      </objects>
                    </featureInfo>
                  </value>
                </features>
                <features key="ins1">
                  <value tag="ins1" entityName="Thermal Insulation 1" entityComments="" entityAuthor="" entityCreationTime="1468331603958" applfeatureID="ThermalInsulation" applmode="//@physics/@physints[key='ts']/@value" edim="1" default="true">
                    <tags tag="DomainType" values="1,'EXTERIOR'"/>
                    <entityFlags>noremove</entityFlags>
                    <entityFlags>nodeactivate</entityFlags>
                    <selection entityName="Selection" entityComments="" entityAuthor="" entityCreationTime="1468331603958" selType="geomdim" locked="true" geom="//@geom/@geoms[key='geom1']/@value" allgeom="true" dim="1" hDim="1"/>
                    <param key="StudyStep">
                      <value tag="StudyStep" value="1|1,'0'"/>
                    </param>
                    <feature model="/" appl="//@physics/@physints[key='ts']/@value"/>
                    <featureInfo model="/">
                      <objects key="info">
                        <value tag="info" entityName="Equation View" entityComments="" entityAuthor="" entityCreationTime="1468331603974">
                          <entityFlags>noremove</entityFlags>
                          <entityFlags>nodeactivate</entityFlags>
                        </value>
                      </objects>
                    </featureInfo>
                  </value>
                </features>
              </feature>
              <featureInfo model="/">
                <objects key="info">
                  <value tag="info" entityName="Equation View" entityComments="" entityAuthor="" entityCreationTime="1468331603974">
                    <entityFlags>noremove</entityFlags>
                    <entityFlags>nodeactivate</entityFlags>
                  </value>
                </objects>
              </featureInfo>
            </value>
          </features>
        </feature>
        <featureInfo model="/">
          <objects key="info">
            <value tag="info" entityName="Equation View" entityComments="" entityAuthor="" entityCreationTime="1468296906215">
              <entityFlags>noremove</entityFlags>
              <entityFlags>nodeactivate</entityFlags>
            </value>
          </objects>
        </featureInfo>
      </value>
    </physints>
  </physics>
  <sol model="/">
    <solseqs key="sol1">
      <value tag="sol1" entityName="Solver 1" entityComments="" entityAuthor="" entityCreationTime="1468297971074" solutionnative="//@sol/@solutions[tag='%2Fsolution1.mphbin']" currentFeature="//@sol/@solseqs[key='sol1']/@value/@feature/@features[key='s1']/@value" savePoint="//@sol/@savePoints[tag='savepoint1']" study="//@study/@objects[key='std1']/@value" paramNames="0" paramVals="" solType="SolverSequence" attachedFlag="true" paramUnits="0">
        <entityFlags>nodeactivate</entityFlags>
        <feature model="/">
          <features key="st1">
            <value xsi:type="com.comsol.mph-v13:SolverFeature" tag="st1" entityName="Compile Equations: Stationary" entityComments="" entityAuthor="" entityCreationTime="1509046299740" operationID="StudyStep" key="true[]assemparaonconstsplitcomplexoffstudystd1studystepstat" status="built">
              <properties key="study">
                <value tag="study" reference="//@study/@objects[key='std1']/@value" referenceContainerList="//@study"/>
              </properties>
              <properties key="studystep">
                <value tag="studystep" reference="//@study/@objects[key='std1']/@value/@feature/@features[key='stat']/@value" referenceContainerList="//@study/@objects[key='std1']/@value/@feature"/>
              </properties>
              <properties key="splitcomplex">
                <value tag="splitcomplex" value="off"/>
              </properties>
              <properties key="assempara">
                <value tag="assempara" value="on"/>
              </properties>
              <properties key="const">
                <value tag="const" valueArray="1|0"/>
              </properties>
              <feature xsi:type="com.comsol.mph-v13:SolverFeatureList" model="/"/>
            </value>
          </features>
          <features key="v1">
            <value xsi:type="com.comsol.mph-v13:SolverFeature" tag="v1" entityName="Dependent Variables 1" entityComments="" entityAuthor="" entityCreationTime="1509046299749" operationID="Variables" key="true[]initmethodinitinitsolzerozeroinitsolhideoninitsolusecurrentcurrentmanualsoloffmanualsolnum1notmanualsoloffnotmanualsolnum1notsolzerozeronotsolhideonnotsolmethodinitnotsolnum1notsolusecurrentcurrentnotsolvertypenonenott0.0nottimeinterpoffoldinitsoluse0oldnotsoluse0scalemethodautoscaleval1.0solnum1solvertypenonestoresolinitt0.0timeinterpofftrue[]compmod1.u|mod1.w|compintcompintstatcompintstatuseoffcompintuseoffoutonscalemethodparentscaleval1.0solveforonvariablesmod1_utrue[]compmod1.T|compintcompintstatcompintstatuseoffcompintuseoffoutonscalemethodparentscaleval1.0solveforonvariablesmod1_T" status="built">
              <properties key="control">
                <value tag="control" value="user" reference="//@study/@objects[key='std1']/@value/@feature/@features[key='stat']/@value" referenceContainerList="//@study/@objects[key='std1']/@value/@feature" compositeIndex="0"/>
              </properties>
              <properties key="initmethod">
                <value tag="initmethod" value="init"/>
              </properties>
              <properties key="initsol">
                <value tag="initsol" value="zero" referenceContainerList="//@sol" compositeIndex="0"/>
              </properties>
              <properties key="initsolhide">
                <value tag="initsolhide" value="on"/>
              </properties>
              <properties key="initsoluse">
                <value tag="initsoluse" value="current" referenceContainerList="//@sol" compositeIndex="0"/>
              </properties>
              <properties key="oldinitsoluse">
                <value tag="oldinitsoluse" value="0"/>
              </properties>
              <properties key="solvertype">
                <value tag="solvertype" value="none"/>
              </properties>
              <properties key="solnum">
                <value tag="solnum" value="1" compositeIndex="1"/>
              </properties>
              <properties key="timeinterp">
                <value tag="timeinterp" value="off"/>
              </properties>
              <properties key="t">
                <value tag="t" value="0"/>
              </properties>
              <properties key="manualsol">
                <value tag="manualsol" value="off"/>
              </properties>
              <properties key="manualsolnum">
                <value tag="manualsolnum" value="1"/>
              </properties>
              <properties key="scalemethod">
                <value tag="scalemethod" value="auto"/>
              </properties>
              <properties key="scaleval">
                <value tag="scaleval" value="1.0"/>
              </properties>
              <properties key="notsolmethod">
                <value tag="notsolmethod" value="init"/>
              </properties>
              <properties key="notsol">
                <value tag="notsol" value="zero" referenceContainerList="//@sol" compositeIndex="0"/>
              </properties>
              <properties key="notsolhide">
                <value tag="notsolhide" value="on"/>
              </properties>
              <properties key="notsoluse">
                <value tag="notsoluse" value="current" referenceContainerList="//@sol" compositeIndex="0"/>
              </properties>
              <properties key="oldnotsoluse">
                <value tag="oldnotsoluse" value="0"/>
              </properties>
              <properties key="notsolvertype">
                <value tag="notsolvertype" value="none"/>
              </properties>
              <properties key="notsolnum">
                <value tag="notsolnum" value="1" compositeIndex="1"/>
              </properties>
              <properties key="nottimeinterp">
                <value tag="nottimeinterp" value="off"/>
              </properties>
              <properties key="nott">
                <value tag="nott" value="0"/>
              </properties>
              <properties key="notmanualsol">
                <value tag="notmanualsol" value="off"/>
              </properties>
              <properties key="notmanualsolnum">
                <value tag="notmanualsolnum" value="1"/>
              </properties>
              <properties key="storesol">
                <value tag="storesol" value="init"/>
              </properties>
              <feature xsi:type="com.comsol.mph-v13:SolverFeatureList" model="/">
                <features key="mod1_u">
                  <value xsi:type="com.comsol.mph-v13:SolverFeature" tag="mod1_u" entityName="Displacement field (Material) (mod1.u)" entityComments="" entityAuthor="" entityCreationTime="1509046299767" operationID="Field" status="built">
                    <entityFlags>nodeactivate</entityFlags>
                    <entityFlags>noremove</entityFlags>
                    <entityFlags>norename</entityFlags>
                    <properties key="comp">
                      <value tag="comp" valueArray="1|2,'mod1.u','mod1.w'"/>
                    </properties>
                    <properties key="compintuse">
                      <value tag="compintuse" value="off"/>
                    </properties>
                    <properties key="compint">
                      <value tag="compint" valueArray="1|0"/>
                    </properties>
                    <properties key="compintstatuse">
                      <value tag="compintstatuse" value="off"/>
                    </properties>
                    <properties key="compintstat">
                      <value tag="compintstat" valueArray="1|0"/>
                    </properties>
                    <properties key="solvefor">
                      <value tag="solvefor" value="on"/>
                    </properties>
                    <properties key="out">
                      <value tag="out" value="on"/>
                    </properties>
                    <properties key="variables">
                      <value tag="variables" value="mod1_u"/>
                    </properties>
                    <properties key="scalemethod">
                      <value tag="scalemethod" value="parent"/>
                    </properties>
                    <properties key="scaleval">
                      <value tag="scaleval" value="1.0"/>
                    </properties>
                    <feature xsi:type="com.comsol.mph-v13:SolverFeatureList" model="/"/>
                  </value>
                </features>
                <features key="mod1_T">
                  <value xsi:type="com.comsol.mph-v13:SolverFeature" tag="mod1_T" entityName="Temperature (mod1.T)" entityComments="" entityAuthor="" entityCreationTime="1509046299773" operationID="Field" status="built">
                    <entityFlags>nodeactivate</entityFlags>
                    <entityFlags>noremove</entityFlags>
                    <entityFlags>norename</entityFlags>
                    <properties key="comp">
                      <value tag="comp" valueArray="1|1,'mod1.T'"/>
                    </properties>
                    <properties key="compintuse">
                      <value tag="compintuse" value="off"/>
                    </properties>
                    <properties key="compint">
                      <value tag="compint" valueArray="1|0"/>
                    </properties>
                    <properties key="compintstatuse">
                      <value tag="compintstatuse" value="off"/>
                    </properties>
                    <properties key="compintstat">
                      <value tag="compintstat" valueArray="1|0"/>
                    </properties>
                    <properties key="solvefor">
                      <value tag="solvefor" value="on"/>
                    </properties>
                    <properties key="out">
                      <value tag="out" value="on"/>
                    </properties>
                    <properties key="variables">
                      <value tag="variables" value="mod1_T"/>
                    </properties>
                    <properties key="scalemethod">
                      <value tag="scalemethod" value="parent"/>
                    </properties>
                    <properties key="scaleval">
                      <value tag="scaleval" value="1.0"/>
                    </properties>
                    <feature xsi:type="com.comsol.mph-v13:SolverFeatureList" model="/"/>
                  </value>
                </features>
              </feature>
            </value>
          </features>
          <features key="s1">
            <value xsi:type="com.comsol.mph-v13:SolverFeature" tag="s1" entityName="Stationary Solver 1" entityComments="" entityAuthor="" entityCreationTime="1509046299785" operationID="Stationary" key="true[]keeplogofflinpmethodinitlinpsolzerozerolinpsolhideonlinpsolusecurrentcurrentlumpedfluxoffmanualsoloffmanualsolnum1messageStationary Solver 1 in Solver 1 started at 26-Oct-2017 14:31:45.&#xA;Parametric solver&#xA;Segregated solver&#xA;Number of degrees of freedom solved for: 23065.&#xA;&#xA;Parameter E_sub = 4000.&#xA;Segregated solver iteration 1.&#xA;Substep 1, for group 1.&#xA;Symmetric matrices found.&#xA;Scales for dependent variables:&#xA;Displacement field (Material) (mod1.u): 1&#xA;Iter     Damping    Stepsize #Res #Jac #Sol&#xA;   1   1.0000000        0.61    2    1    1&#xA;Substep 2, for group 2.&#xA;Nonsymmetric matrix found.&#xA;Scales for dependent variables:&#xA;Temperature (mod1.T): 2.9e+002&#xA;Iter     Damping    Stepsize #Res #Jac #Sol&#xA;   1   1.0000000       0.017    2    1    1&#xA;Error estimates for segregated groups:&#xA;0.61, 0.017&#xA;Segregated solver iteration 2.&#xA;Substep 1, for group 1.&#xA;Scales for dependent variables:&#xA;Displacement field (Material) (mod1.u): 1.9e-023&#xA;Iter     Damping    Stepsize #Res #Jac #Sol&#xA;   1   1.0000000        0.62    4    2    2&#xA;Substep 2, for group 2.&#xA;Iter     Damping    Stepsize #Res #Jac #Sol&#xA;   1   1.0000000    4.1e-011    4    2    2&#xA;Error estimates for segregated groups:&#xA;0.62, 4.1e-011&#xA;Segregated solver iteration 3.&#xA;Substep 1, for group 1.&#xA;Scales for dependent variables:&#xA;Displacement field (Material) (mod1.u): 1e-007&#xA;Iter     Damping    Stepsize #Res #Jac #Sol&#xA;   1   1.0000000    1.5e-009    6    3    3&#xA;Substep 2, for group 2.&#xA;Iter     Damping    Stepsize #Res #Jac #Sol&#xA;   1   1.0000000    1.3e-012    6    3    3&#xA;Error estimates for segregated groups:&#xA;1.5e-009, 1.3e-012&#xA;&#xA;Parameter E_sub = 30000.&#xA;Segregated solver iteration 1.&#xA;Substep 1, for group 1.&#xA;Iter     Damping    Stepsize #Res #Jac #Sol&#xA;   1   1.0000000         2.8    9    4    4&#xA;Substep 2, for group 2.&#xA;Iter     Damping    Stepsize #Res #Jac #Sol&#xA;   1   1.0000000    1.7e-012    9    4    4&#xA;Error estimates for segregated groups:&#xA;2.8, 1.7e-012&#xA;Segregated solver iteration 2.&#xA;Substep 1, for group 1.&#xA;Iter     Damping    Stepsize #Res #Jac #Sol&#xA;   1   1.0000000    4.8e-011   11    5    5&#xA;Substep 2, for group 2.&#xA;Iter     Damping    Stepsize #Res #Jac #Sol&#xA;   1   1.0000000    1.6e-012   11    5    5&#xA;Error estimates for segregated groups:&#xA;4.8e-011, 1.6e-012&#xA;Stationary Solver 1 in Solver 1: Solution time: 41 s&#xA;                                 Physical memory: 733 MB&#xA;                                 Virtual memory: 784 MB&#xA;nonlinautooldlinpsoluse0outsollinearuoutsollinearizeddureacfonsolnum1solvertypenonestol0.0010storelinpointofft0.0timeinterpofftrue[]errorchkautolinsolvermumpsmumpsalloc1.2mumpsreorderautomumpsrreorderonoocoffoocmemory512.0pardmtsolveoffpardreorderndmtpardrreorderonpardscheduleautopivotenableonpivotperturb1.0E-8pivotrefines0pivotstrategyoffpreorderndrhob400.0thresh0.1true[]DonEonKonLonMonNonautorescaleonblocksize1000blocksizeactiveoffcomplexfunoffconvinfoonkeepoffmatherronmatrixformatautonullfunautorowscaleonsymmetricautotrue[]constraintgroupinitdampallautoloadcaseloadgrouploadgroupweightparamtuningoffpdistriboffpinitstep0.0010plistplistarr4000.0|30000.0|plotoffplotgrouppg1pmaxstep0.1pminstep0.0010pnameE_sub|porderautopoutplistprobes[]probeselallpwork1pworkactiveoffsolfileonsolfileblock16sweeptypesparseuseloadcaseofftrue[]maxsegiter100ntolfact1.0plotoffplotgrouppg1probes[]probeselnonesegiter1segreserrfact1000.0segtermtolsegtermonresautosubcfltol0.1subinitcfl5.0subkdpid0.05subkipid0.05subkppid0.65subusecflcmpofftrue[]linsolverdDefmaxsubiter20segcompmod1.u|mod1.w|segvar[mod1_u]segvarspecallsubdamp1.0subddoginitdamp1.0subdtechconstsubinitstep1.0subinitsteph1.0E-4subiter1subjtechoneverysubminstep1.0E-4subminsteph1.0E-8subminsteprecovery0.75subntolfact10.0subreserrfact1000.0subresscalescalefieldwisesubrstep10.0subtermautotolsubtermconstitersubtermonresautousesubminsteprecoveryautotrue[]linsolverdDefmaxsubiter20segcompmod1.T|segvar[mod1_T]segvarspecallsubdamp1.0subddoginitdamp1.0subdtechconstsubinitstep1.0subinitsteph1.0E-4subiter1subjtechoneverysubminstep1.0E-4subminsteph1.0E-8subminsteprecovery0.75subntolfact10.0subreserrfact1000.0subresscalescalefieldwisesubrstep10.0subtermautotolsubtermconstitersubtermonresautousesubminsteprecoveryauto" status="built">
              <properties key="control">
                <value tag="control" value="user" reference="//@study/@objects[key='std1']/@value/@feature/@features[key='stat']/@value" referenceContainerList="//@study/@objects[key='std1']/@value/@feature" compositeIndex="0"/>
              </properties>
              <properties key="stol">
                <value tag="stol" value="0.0010"/>
              </properties>
              <properties key="nonlin">
                <value tag="nonlin" value="auto"/>
              </properties>
              <properties key="linpmethod">
                <value tag="linpmethod" value="init"/>
              </properties>
              <properties key="linpsol">
                <value tag="linpsol" value="zero" referenceContainerList="//@sol" compositeIndex="0"/>
              </properties>
              <properties key="linpsolhide">
                <value tag="linpsolhide" value="on"/>
              </properties>
              <properties key="linpsoluse">
                <value tag="linpsoluse" value="current" referenceContainerList="//@sol" compositeIndex="0"/>
              </properties>
              <properties key="oldlinpsoluse">
                <value tag="oldlinpsoluse" value="0"/>
              </properties>
              <properties key="solvertype">
                <value tag="solvertype" value="none"/>
              </properties>
              <properties key="solnum">
                <value tag="solnum" value="1" compositeIndex="1"/>
              </properties>
              <properties key="timeinterp">
                <value tag="timeinterp" value="off"/>
              </properties>
              <properties key="t">
                <value tag="t" value="0"/>
              </properties>
              <properties key="manualsol">
                <value tag="manualsol" value="off"/>
              </properties>
              <properties key="manualsolnum">
                <value tag="manualsolnum" value="1"/>
              </properties>
              <properties key="storelinpoint">
                <value tag="storelinpoint" value="off"/>
              </properties>
              <properties key="outsollinear">
                <value tag="outsollinear" value="u"/>
              </properties>
              <properties key="outsollinearized">
                <value tag="outsollinearized" value="du"/>
              </properties>
              <properties key="reacf">
                <value tag="reacf" value="on"/>
              </properties>
              <properties key="lumpedflux">
                <value tag="lumpedflux" value="off"/>
              </properties>
              <properties key="keeplog">
                <value tag="keeplog" value="off"/>
              </properties>
              <properties key="message">
                <value tag="message" value="Stationary Solver 1 in Solver 1 started at 26-Oct-2017 14:31:45.&#xA;Parametric solver&#xA;Segregated solver&#xA;Number of degrees of freedom solved for: 23065.&#xA;&#xA;Parameter E_sub = 4000.&#xA;Segregated solver iteration 1.&#xA;Substep 1, for group 1.&#xA;Symmetric matrices found.&#xA;Scales for dependent variables:&#xA;Displacement field (Material) (mod1.u): 1&#xA;Iter     Damping    Stepsize #Res #Jac #Sol&#xA;   1   1.0000000        0.61    2    1    1&#xA;Substep 2, for group 2.&#xA;Nonsymmetric matrix found.&#xA;Scales for dependent variables:&#xA;Temperature (mod1.T): 2.9e+002&#xA;Iter     Damping    Stepsize #Res #Jac #Sol&#xA;   1   1.0000000       0.017    2    1    1&#xA;Error estimates for segregated groups:&#xA;0.61, 0.017&#xA;Segregated solver iteration 2.&#xA;Substep 1, for group 1.&#xA;Scales for dependent variables:&#xA;Displacement field (Material) (mod1.u): 1.9e-023&#xA;Iter     Damping    Stepsize #Res #Jac #Sol&#xA;   1   1.0000000        0.62    4    2    2&#xA;Substep 2, for group 2.&#xA;Iter     Damping    Stepsize #Res #Jac #Sol&#xA;   1   1.0000000    4.1e-011    4    2    2&#xA;Error estimates for segregated groups:&#xA;0.62, 4.1e-011&#xA;Segregated solver iteration 3.&#xA;Substep 1, for group 1.&#xA;Scales for dependent variables:&#xA;Displacement field (Material) (mod1.u): 1e-007&#xA;Iter     Damping    Stepsize #Res #Jac #Sol&#xA;   1   1.0000000    1.5e-009    6    3    3&#xA;Substep 2, for group 2.&#xA;Iter     Damping    Stepsize #Res #Jac #Sol&#xA;   1   1.0000000    1.3e-012    6    3    3&#xA;Error estimates for segregated groups:&#xA;1.5e-009, 1.3e-012&#xA;&#xA;Parameter E_sub = 30000.&#xA;Segregated solver iteration 1.&#xA;Substep 1, for group 1.&#xA;Iter     Damping    Stepsize #Res #Jac #Sol&#xA;   1   1.0000000         2.8    9    4    4&#xA;Substep 2, for group 2.&#xA;Iter     Damping    Stepsize #Res #Jac #Sol&#xA;   1   1.0000000    1.7e-012    9    4    4&#xA;Error estimates for segregated groups:&#xA;2.8, 1.7e-012&#xA;Segregated solver iteration 2.&#xA;Substep 1, for group 1.&#xA;Iter     Damping    Stepsize #Res #Jac #Sol&#xA;   1   1.0000000    4.8e-011   11    5    5&#xA;Substep 2, for group 2.&#xA;Iter     Damping    Stepsize #Res #Jac #Sol&#xA;   1   1.0000000    1.6e-012   11    5    5&#xA;Error estimates for segregated groups:&#xA;4.8e-011, 1.6e-012&#xA;Stationary Solver 1 in Solver 1: Solution time: 41 s&#xA;                                 Physical memory: 733 MB&#xA;                                 Virtual memory: 784 MB&#xA;"/>
              </properties>
              <feature xsi:type="com.comsol.mph-v13:SolverFeatureList" model="/">
                <features key="dDef">
                  <value xsi:type="com.comsol.mph-v13:SolverFeature" tag="dDef" entityName="Direct" entityComments="" entityAuthor="" entityCreationTime="1509046299796" operationID="Direct" status="built">
                    <entityFlags>nodeactivate</entityFlags>
                    <entityFlags>noremove</entityFlags>
                    <properties key="linsolver">
                      <value tag="linsolver" value="mumps"/>
                    </properties>
                    <properties key="mumpsalloc">
                      <value tag="mumpsalloc" value="1.2"/>
                    </properties>
                    <properties key="mumpsreorder">
                      <value tag="mumpsreorder" value="auto"/>
                    </properties>
                    <properties key="mumpsrreorder">
                      <value tag="mumpsrreorder" value="on"/>
                    </properties>
                    <properties key="pivotenable">
                      <value tag="pivotenable" value="on"/>
                    </properties>
                    <properties key="thresh">
                      <value tag="thresh" value="0.1"/>
                    </properties>
                    <properties key="pivotperturb">
                      <value tag="pivotperturb" value="1.0E-8"/>
                    </properties>
                    <properties key="ooc">
                      <value tag="ooc" value="off"/>
                    </properties>
                    <properties key="oocmemory">
                      <value tag="oocmemory" value="512"/>
                    </properties>
                    <properties key="pardreorder">
                      <value tag="pardreorder" value="ndmt"/>
                    </properties>
                    <properties key="pardschedule">
                      <value tag="pardschedule" value="auto"/>
                    </properties>
                    <properties key="pardrreorder">
                      <value tag="pardrreorder" value="on"/>
                    </properties>
                    <properties key="pivotstrategy">
                      <value tag="pivotstrategy" value="off"/>
                    </properties>
                    <properties key="pardmtsolve">
                      <value tag="pardmtsolve" value="off"/>
                    </properties>
                    <properties key="preorder">
                      <value tag="preorder" value="nd"/>
                    </properties>
                    <properties key="pivotrefines">
                      <value tag="pivotrefines" value="0"/>
                    </properties>
                    <properties key="errorchk">
                      <value tag="errorchk" value="auto"/>
                    </properties>
                    <properties key="rhob">
                      <value tag="rhob" value="400"/>
                    </properties>
                    <feature xsi:type="com.comsol.mph-v13:SolverFeatureList" model="/"/>
                  </value>
                </features>
                <features key="aDef">
                  <value xsi:type="com.comsol.mph-v13:SolverFeature" tag="aDef" entityName="Advanced" entityComments="" entityAuthor="" entityCreationTime="1509046299833" operationID="Advanced" status="built">
                    <entityFlags>nodeactivate</entityFlags>
                    <entityFlags>noremove</entityFlags>
                    <properties key="symmetric">
                      <value tag="symmetric" value="auto"/>
                    </properties>
                    <properties key="matrixformat">
                      <value tag="matrixformat" value="auto"/>
                    </properties>
                    <properties key="rowscale">
                      <value tag="rowscale" value="on"/>
                    </properties>
                    <properties key="nullfun">
                      <value tag="nullfun" value="auto"/>
                    </properties>
                    <properties key="blocksize">
                      <value tag="blocksize" value="1000"/>
                    </properties>
                    <properties key="blocksizeactive">
                      <value tag="blocksizeactive" value="off"/>
                    </properties>
                    <properties key="complexfun">
                      <value tag="complexfun" value="off"/>
                    </properties>
                    <properties key="matherr">
                      <value tag="matherr" value="on"/>
                    </properties>
                    <properties key="convinfo">
                      <value tag="convinfo" value="on"/>
                    </properties>
                    <properties key="autorescale">
                      <value tag="autorescale" value="on"/>
                    </properties>
                    <properties key="keep">
                      <value tag="keep" value="off"/>
                    </properties>
                    <properties key="L">
                      <value tag="L" value="on"/>
                    </properties>
                    <properties key="K">
                      <value tag="K" value="on"/>
                    </properties>
                    <properties key="D">
                      <value tag="D" value="on"/>
                    </properties>
                    <properties key="E">
                      <value tag="E" value="on"/>
                    </properties>
                    <properties key="M">
                      <value tag="M" value="on"/>
                    </properties>
                    <properties key="N">
                      <value tag="N" value="on"/>
                    </properties>
                    <feature xsi:type="com.comsol.mph-v13:SolverFeatureList" model="/"/>
                  </value>
                </features>
                <features key="p1">
                  <value xsi:type="com.comsol.mph-v13:SolverFeature" tag="p1" entityName="Parametric 1" entityComments="" entityAuthor="" entityCreationTime="1509046299870" operationID="Parametric" status="built">
                    <properties key="control">
                      <value tag="control" value="user" reference="//@study/@objects[key='std1']/@value/@feature/@features[key='param']/@value" referenceContainerList="//@study/@objects[key='std1']/@value/@feature" compositeIndex="0"/>
                    </properties>
                    <properties key="sweeptype">
                      <value tag="sweeptype" value="sparse"/>
                    </properties>
                    <properties key="pname">
                      <value tag="pname" valueArray="1|1,'E_sub'"/>
                    </properties>
                    <properties key="plist">
                      <value tag="plist" value="" valueArray="1|0"/>
                    </properties>
                    <properties key="plistarrexcelfilename">
                      <value tag="plistarrexcelfilename" value=""/>
                    </properties>
                    <properties key="plistarrexcelsheet">
                      <value tag="plistarrexcelsheet" value=""/>
                    </properties>
                    <properties key="plistarrexcelrange">
                      <value tag="plistarrexcelrange" value=""/>
                    </properties>
                    <properties key="plistarrexceloverwrite">
                      <value tag="plistarrexceloverwrite" value="on"/>
                    </properties>
                    <properties key="plistarrexcelincludeheaders">
                      <value tag="plistarrexcelincludeheaders" value="off"/>
                    </properties>
                    <properties key="plistarrexcelseparateunits">
                      <value tag="plistarrexcelseparateunits" value="off"/>
                    </properties>
                    <properties key="plistarr">
                      <value tag="plistarr" valueRows="1,'4000\, 30000'"/>
                    </properties>
                    <properties key="plistarr_vector_method">
                      <value tag="plistarr_vector_method" valueArray="1|0"/>
                    </properties>
                    <properties key="plistarr_vector_start">
                      <value tag="plistarr_vector_start" valueArray="1|0"/>
                    </properties>
                    <properties key="plistarr_vector_stop">
                      <value tag="plistarr_vector_stop" valueArray="1|0"/>
                    </properties>
                    <properties key="plistarr_vector_step">
                      <value tag="plistarr_vector_step" valueArray="1|0"/>
                    </properties>
                    <properties key="plistarr_vector_numvalues">
                      <value tag="plistarr_vector_numvalues" valueArray="1|0"/>
                    </properties>
                    <properties key="plistarr_vector_function">
                      <value tag="plistarr_vector_function" valueArray="1|0"/>
                    </properties>
                    <properties key="porder">
                      <value tag="porder" value="auto"/>
                    </properties>
                    <properties key="useloadcase">
                      <value tag="useloadcase" value="off"/>
                    </properties>
                    <properties key="loadcase">
                      <value tag="loadcase" valueArray="1|0"/>
                    </properties>
                    <properties key="loadgroup">
                      <value tag="loadgroup" valueArray="0"/>
                    </properties>
                    <properties key="loadgroupweight">
                      <value tag="loadgroupweight" valueArray="0"/>
                    </properties>
                    <properties key="constraintgroup">
                      <value tag="constraintgroup" valueArray="0"/>
                    </properties>
                    <properties key="paramtuning">
                      <value tag="paramtuning" value="off"/>
                    </properties>
                    <properties key="pinitstep">
                      <value tag="pinitstep" value="0.0010"/>
                    </properties>
                    <properties key="pminstep">
                      <value tag="pminstep" value="0.0010"/>
                    </properties>
                    <properties key="pmaxstep">
                      <value tag="pmaxstep" value="0.1"/>
                    </properties>
                    <properties key="initdampall">
                      <value tag="initdampall" value="auto"/>
                    </properties>
                    <properties key="pout">
                      <value tag="pout" value="plist"/>
                    </properties>
                    <properties key="solfile">
                      <value tag="solfile" value="on"/>
                    </properties>
                    <properties key="solfileblock">
                      <value tag="solfileblock" value="16"/>
                    </properties>
                    <properties key="plot">
                      <value tag="plot" value="off"/>
                    </properties>
                    <properties key="plotgroup">
                      <value tag="plotgroup" reference="//@result/@feature/@features[key='pg1']/@value" referenceContainerList="//@result/@feature"/>
                    </properties>
                    <properties key="probesel">
                      <value tag="probesel" value="all"/>
                    </properties>
                    <properties key="probes">
                      <value tag="probes" referenceContainerList="//@probe"/>
                    </properties>
                    <properties key="pdistrib">
                      <value tag="pdistrib" value="off"/>
                    </properties>
                    <properties key="pwork">
                      <value tag="pwork" value="1"/>
                    </properties>
                    <properties key="pworkactive">
                      <value tag="pworkactive" value="off"/>
                    </properties>
                    <feature xsi:type="com.comsol.mph-v13:SolverFeatureList" model="/"/>
                  </value>
                </features>
                <features key="se1">
                  <value xsi:type="com.comsol.mph-v13:SolverFeature" tag="se1" entityName="Segregated 1" entityComments="" entityAuthor="" entityCreationTime="1509046299922" operationID="Segregated" status="built">
                    <entityFlags>nodeactivate</entityFlags>
                    <entityFlags>noremove</entityFlags>
                    <properties key="segterm">
                      <value tag="segterm" value="tol"/>
                    </properties>
                    <properties key="segiter">
                      <value tag="segiter" value="1"/>
                    </properties>
                    <properties key="maxsegiter">
                      <value tag="maxsegiter" value="100"/>
                    </properties>
                    <properties key="ntolfact">
                      <value tag="ntolfact" value="1"/>
                    </properties>
                    <properties key="segtermonres">
                      <value tag="segtermonres" value="auto"/>
                    </properties>
                    <properties key="segreserrfact">
                      <value tag="segreserrfact" value="1000"/>
                    </properties>
                    <properties key="subusecflcmp">
                      <value tag="subusecflcmp" value="off"/>
                    </properties>
                    <properties key="subinitcfl">
                      <value tag="subinitcfl" value="5"/>
                    </properties>
                    <properties key="subkppid">
                      <value tag="subkppid" value="0.65"/>
                    </properties>
                    <properties key="subkdpid">
                      <value tag="subkdpid" value="0.05"/>
                    </properties>
                    <properties key="subkipid">
                      <value tag="subkipid" value="0.05"/>
                    </properties>
                    <properties key="subcfltol">
                      <value tag="subcfltol" value="0.1"/>
                    </properties>
                    <properties key="plot">
                      <value tag="plot" value="off"/>
                    </properties>
                    <properties key="plotgroup">
                      <value tag="plotgroup" reference="//@result/@feature/@features[key='pg1']/@value" referenceContainerList="//@result/@feature"/>
                    </properties>
                    <properties key="probesel">
                      <value tag="probesel" value="none"/>
                    </properties>
                    <properties key="probes">
                      <value tag="probes" referenceContainerList="//@probe"/>
                    </properties>
                    <feature xsi:type="com.comsol.mph-v13:SolverFeatureList" model="/">
                      <features key="ss1">
                        <value xsi:type="com.comsol.mph-v13:SolverFeature" tag="ss1" entityName="Segregated Step 1" entityComments="" entityAuthor="" entityCreationTime="1509046299964" operationID="SegregatedStep" status="built">
                          <properties key="segvar">
                            <value tag="segvar" referenceArray="//@sol/@solseqs[key='sol1']/@value/@feature/@features[key='v1']/@value/@feature/@features[key='mod1_u']/@value" referenceContainerList="//@sol/@solseqs[key='sol1']/@value/@feature/@features[key='v1']/@value/@feature"/>
                          </properties>
                          <properties key="segvarspec">
                            <value tag="segvarspec" value="all"/>
                          </properties>
                          <properties key="segcomp">
                            <value tag="segcomp" valueArray="1|2,'mod1.u','mod1.w'"/>
                          </properties>
                          <properties key="linsolver">
                            <value tag="linsolver" reference="//@sol/@solseqs[key='sol1']/@value/@feature/@features[key='s1']/@value/@feature/@features[key='dDef']/@value" referenceContainerList="//@sol/@solseqs[key='sol1']/@value/@feature/@features[key='s1']/@value/@feature"/>
                          </properties>
                          <properties key="subdtech">
                            <value tag="subdtech" value="const"/>
                          </properties>
                          <properties key="subinitstep">
                            <value tag="subinitstep" value="1"/>
                          </properties>
                          <properties key="subminstep">
                            <value tag="subminstep" value="1.0E-4"/>
                          </properties>
                          <properties key="subrstep">
                            <value tag="subrstep" value="10"/>
                          </properties>
                          <properties key="usesubminsteprecovery">
                            <value tag="usesubminsteprecovery" value="auto"/>
                          </properties>
                          <properties key="subminsteprecovery">
                            <value tag="subminsteprecovery" value="0.75"/>
                          </properties>
                          <properties key="subtermauto">
                            <value tag="subtermauto" value="tol"/>
                          </properties>
                          <properties key="maxsubiter">
                            <value tag="maxsubiter" value="20"/>
                          </properties>
                          <properties key="subntolfact">
                            <value tag="subntolfact" value="10"/>
                          </properties>
                          <properties key="subiter">
                            <value tag="subiter" value="1"/>
                          </properties>
                          <properties key="subtermonres">
                            <value tag="subtermonres" value="auto"/>
                          </properties>
                          <properties key="subreserrfact">
                            <value tag="subreserrfact" value="1000"/>
                          </properties>
                          <properties key="subdamp">
                            <value tag="subdamp" value="1"/>
                          </properties>
                          <properties key="subjtech">
                            <value tag="subjtech" value="onevery"/>
                          </properties>
                          <properties key="subtermconst">
                            <value tag="subtermconst" value="iter"/>
                          </properties>
                          <properties key="subinitsteph">
                            <value tag="subinitsteph" value="1.0E-4"/>
                          </properties>
                          <properties key="subminsteph">
                            <value tag="subminsteph" value="1.0E-8"/>
                          </properties>
                          <properties key="subddoginitdamp">
                            <value tag="subddoginitdamp" value="1"/>
                          </properties>
                          <properties key="subresscale">
                            <value tag="subresscale" value="scalefieldwise"/>
                          </properties>
                          <feature xsi:type="com.comsol.mph-v13:SolverFeatureList" model="/"/>
                        </value>
                      </features>
                      <features key="ss2">
                        <value xsi:type="com.comsol.mph-v13:SolverFeature" tag="ss2" entityName="Segregated Step 2" entityComments="" entityAuthor="" entityCreationTime="1509046299988" operationID="SegregatedStep" status="built">
                          <properties key="segvar">
                            <value tag="segvar" referenceArray="//@sol/@solseqs[key='sol1']/@value/@feature/@features[key='v1']/@value/@feature/@features[key='mod1_T']/@value" referenceContainerList="//@sol/@solseqs[key='sol1']/@value/@feature/@features[key='v1']/@value/@feature"/>
                          </properties>
                          <properties key="segvarspec">
                            <value tag="segvarspec" value="all"/>
                          </properties>
                          <properties key="segcomp">
                            <value tag="segcomp" valueArray="1|1,'mod1.T'"/>
                          </properties>
                          <properties key="linsolver">
                            <value tag="linsolver" reference="//@sol/@solseqs[key='sol1']/@value/@feature/@features[key='s1']/@value/@feature/@features[key='dDef']/@value" referenceContainerList="//@sol/@solseqs[key='sol1']/@value/@feature/@features[key='s1']/@value/@feature"/>
                          </properties>
                          <properties key="subdtech">
                            <value tag="subdtech" value="const"/>
                          </properties>
                          <properties key="subinitstep">
                            <value tag="subinitstep" value="1"/>
                          </properties>
                          <properties key="subminstep">
                            <value tag="subminstep" value="1.0E-4"/>
                          </properties>
                          <properties key="subrstep">
                            <value tag="subrstep" value="10"/>
                          </properties>
                          <properties key="usesubminsteprecovery">
                            <value tag="usesubminsteprecovery" value="auto"/>
                          </properties>
                          <properties key="subminsteprecovery">
                            <value tag="subminsteprecovery" value="0.75"/>
                          </properties>
                          <properties key="subtermauto">
                            <value tag="subtermauto" value="tol"/>
                          </properties>
                          <properties key="maxsubiter">
                            <value tag="maxsubiter" value="20"/>
                          </properties>
                          <properties key="subntolfact">
                            <value tag="subntolfact" value="10"/>
                          </properties>
                          <properties key="subiter">
                            <value tag="subiter" value="1"/>
                          </properties>
                          <properties key="subtermonres">
                            <value tag="subtermonres" value="auto"/>
                          </properties>
                          <properties key="subreserrfact">
                            <value tag="subreserrfact" value="1000"/>
                          </properties>
                          <properties key="subdamp">
                            <value tag="subdamp" value="1"/>
                          </properties>
                          <properties key="subjtech">
                            <value tag="subjtech" value="onevery"/>
                          </properties>
                          <properties key="subtermconst">
                            <value tag="subtermconst" value="iter"/>
                          </properties>
                          <properties key="subinitsteph">
                            <value tag="subinitsteph" value="1.0E-4"/>
                          </properties>
                          <properties key="subminsteph">
                            <value tag="subminsteph" value="1.0E-8"/>
                          </properties>
                          <properties key="subddoginitdamp">
                            <value tag="subddoginitdamp" value="1"/>
                          </properties>
                          <properties key="subresscale">
                            <value tag="subresscale" value="scalefieldwise"/>
                          </properties>
                          <feature xsi:type="com.comsol.mph-v13:SolverFeatureList" model="/"/>
                        </value>
                      </features>
                    </feature>
                  </value>
                </features>
              </feature>
            </value>
          </features>
        </feature>
        <solutioninfo pNames="1,'E_sub'" looplevel="0" maxLevels="3" pNamesOuter="0">
          <pLists>4000.0,30000.0</pLists>
          <oldInfo pNames="1,'E_sub'" looplevel="0" maxLevels="3" pNamesOuter="0" oldAnalysisType="Parameter_value">
            <pLists>4000.0,30000.0</pLists>
          </oldInfo>
        </solutioninfo>
      </value>
    </solseqs>
    <solseqs key="sol2">
      <value tag="sol2" entityName="Parametric 2" entityComments="" entityAuthor="" entityCreationTime="1468597458693" study="//@study/@objects[key='std1']/@value" solType="Parametric">
        <entityFlags>nodeactivate</entityFlags>
        <feature model="/"/>
        <solutioninfo pNames="0" looplevel="" maxLevels="3" pNamesOuter="0" touched="true">
          <oldInfo pNames="0" maxLevels="3" pNamesOuter="0"/>
        </solutioninfo>
      </value>
    </solseqs>
    <solutions tag="/solution1.mphbin" pName="1,'E_sub'" solnumDescriptions="2,'4000','30000'" analysisType="Parameter_value" tListReal="4000.0,30000.0" tListImag="0.0,0.0" tDescr="Time" counter="1"/>
    <savePoints tag="savepoint1" study="std1/stat" counter="1">
      <xmeshnative tag="/savepoint1/xmesh1.mphbin" dofVersion="3" geomsSolvedFor="1,'geom1'"/>
    </savePoints>
  </sol>
  <result entityName="Results" entityComments="" entityAuthor="" entityCreationTime="1468296771758">
    <entityFlags>nodeactivate</entityFlags>
    <entityFlags>noremove</entityFlags>
    <dataset entityName="Data Sets" entityComments="" entityAuthor="" entityCreationTime="1468296771758" model="/">
      <features key="dset1">
        <value xsi:type="com.comsol.mph-v13:DatasetFeature" tag="dset1" entityName="Solution 1" entityComments="" entityAuthor="" entityCreationTime="1468297971074" operationID="Solution">
          <selection entityName="Selection" entityComments="" entityAuthor="" entityCreationTime="1468297971074" selType="geom" geom="//@savePointData/@objects[key='savepoint1']/@value/@geom/@objects[key='geom1']/@value" inherit="true"/>
          <properties key="solution">
            <value tag="solution" value="none" reference="//@sol/@solseqs[key='sol1']/@value" referenceContainerList="//@sol" compositeIndex="0"/>
          </properties>
          <properties key="phaseshift">
            <value tag="phaseshift" value="0"/>
          </properties>
          <properties key="scalingfactor">
            <value tag="scalingfactor" value="1"/>
          </properties>
          <properties key="geom">
            <value tag="geom" reference="//@savePointData/@objects[key='savepoint1']/@value/@geom/@objects[key='geom1']/@value" referenceContainerList="//@savePointData/@objects[key='savepoint1']/@value/@geom"/>
          </properties>
          <properties key="frametype">
            <value tag="frametype" value="material"/>
          </properties>
          <properties key="phase">
            <value tag="phase" value="0"/>
          </properties>
          <properties key="scalefactor">
            <value tag="scalefactor" value="1"/>
          </properties>
          <properties key="probetag">
            <value tag="probetag" value="none"/>
          </properties>
          <feature xsi:type="com.comsol.mph-v13:DatasetFeatureList" model="/"/>
        </value>
      </features>
      <features key="rev1">
        <value xsi:type="com.comsol.mph-v13:DatasetFeature" tag="rev1" entityName="Revolution 2D 1" entityComments="" entityAuthor="" entityCreationTime="1468297973528" operationID="Revolve2D" status="edited">
          <properties key="data">
            <value tag="data" value="none" reference="//@result/@dataset/@features[key='dset1']/@value" referenceContainerList="//@result/@dataset" compositeIndex="0"/>
          </properties>
          <properties key="method">
            <value tag="method" value="twopoint"/>
          </properties>
          <properties key="genpoints">
            <value tag="genpoints" valueArray="2|2,'0','0'|2,'0','1'"/>
          </properties>
          <properties key="pdpoint">
            <value tag="pdpoint" valueArray="1|2,'0','0'"/>
          </properties>
          <properties key="pddir">
            <value tag="pddir" valueArray="1|2,'0','1'"/>
          </properties>
          <properties key="layermethod">
            <value tag="layermethod" value="normal"/>
          </properties>
          <properties key="revlayers">
            <value tag="revlayers" value="50"/>
          </properties>
          <properties key="actrevlayers">
            <value tag="actrevlayers" value="50"/>
          </properties>
          <properties key="startangle">
            <value tag="startangle" value="0"/>
          </properties>
          <properties key="revangle">
            <value tag="revangle" value="360"/>
          </properties>
          <properties key="planemap">
            <value tag="planemap" value="xz"/>
          </properties>
          <properties key="hasspacevars">
            <value tag="hasspacevars" value="on"/>
          </properties>
          <properties key="spacevars">
            <value tag="spacevars" valueArray="1|3,'rev1x','rev1y','rev1z'"/>
          </properties>
          <properties key="anglevar">
            <value tag="anglevar" value="rev1phi"/>
          </properties>
          <feature xsi:type="com.comsol.mph-v13:DatasetFeatureList" model="/"/>
        </value>
      </features>
      <features key="edg1">
        <value xsi:type="com.comsol.mph-v13:DatasetFeature" tag="edg1" entityName="Edge 2D 1" entityComments="" entityAuthor="" entityCreationTime="1468596829975" operationID="Edge2D" status="edited">
          <selection entityName="Selection" entityComments="" entityAuthor="" entityCreationTime="1468596829975" selType="geomdim" geom="//@savePointData/@objects[key='savepoint1']/@value/@geom/@objects[key='geom1']/@value" domains="10,7" dim="1" hDim="1"/>
          <properties key="data">
            <value tag="data" value="none" reference="//@result/@dataset/@features[key='dset1']/@value" referenceContainerList="//@result/@dataset" compositeIndex="0"/>
          </properties>
          <feature xsi:type="com.comsol.mph-v13:DatasetFeatureList" model="/"/>
        </value>
      </features>
      <features key="rev2">
        <value xsi:type="com.comsol.mph-v13:DatasetFeature" tag="rev2" entityName="Revolution 2D 2" entityComments="" entityAuthor="" entityCreationTime="1468596844054" operationID="Revolve2D" status="edited">
          <properties key="data">
            <value tag="data" value="none" reference="//@result/@dataset/@features[key='edg1']/@value" referenceContainerList="//@result/@dataset" compositeIndex="0"/>
          </properties>
          <properties key="method">
            <value tag="method" value="twopoint"/>
          </properties>
          <properties key="genpoints">
            <value tag="genpoints" valueArray="2|2,'0','0'|2,'0','1'"/>
          </properties>
          <properties key="pdpoint">
            <value tag="pdpoint" valueArray="1|2,'0','0'"/>
          </properties>
          <properties key="pddir">
            <value tag="pddir" valueArray="1|2,'0','1'"/>
          </properties>
          <properties key="layermethod">
            <value tag="layermethod" value="normal"/>
          </properties>
          <properties key="revlayers">
            <value tag="revlayers" value="50"/>
          </properties>
          <properties key="actrevlayers">
            <value tag="actrevlayers" value="50"/>
          </properties>
          <properties key="startangle">
            <value tag="startangle" value="0"/>
          </properties>
          <properties key="revangle">
            <value tag="revangle" value="360"/>
          </properties>
          <properties key="planemap">
            <value tag="planemap" value="xz"/>
          </properties>
          <properties key="hasspacevars">
            <value tag="hasspacevars" value="off"/>
          </properties>
          <properties key="spacevars">
            <value tag="spacevars" valueArray="1|3,'rev2x','rev2y','rev2z'"/>
          </properties>
          <properties key="anglevar">
            <value tag="anglevar" value="rev2phi"/>
          </properties>
          <feature xsi:type="com.comsol.mph-v13:DatasetFeatureList" model="/"/>
        </value>
      </features>
      <features key="edg2">
        <value xsi:type="com.comsol.mph-v13:DatasetFeature" tag="edg2" entityName="Edge 2D 2" entityComments="" entityAuthor="" entityCreationTime="1468597082889" operationID="Edge2D" status="edited">
          <selection entityName="Selection" entityComments="" entityAuthor="" entityCreationTime="1468597082889" selType="geomdim" geom="//@savePointData/@objects[key='savepoint1']/@value/@geom/@objects[key='geom1']/@value" domains="10,3,4" dim="1" hDim="1"/>
          <properties key="data">
            <value tag="data" value="none" reference="//@result/@dataset/@features[key='dset1']/@value" referenceContainerList="//@result/@dataset" compositeIndex="0"/>
          </properties>
          <feature xsi:type="com.comsol.mph-v13:DatasetFeatureList" model="/"/>
        </value>
      </features>
      <features key="rev3">
        <value xsi:type="com.comsol.mph-v13:DatasetFeature" tag="rev3" entityName="Revolution 2D 3" entityComments="" entityAuthor="" entityCreationTime="1468597090202" operationID="Revolve2D" status="edited">
          <properties key="data">
            <value tag="data" value="none" reference="//@result/@dataset/@features[key='edg2']/@value" referenceContainerList="//@result/@dataset" compositeIndex="0"/>
          </properties>
          <properties key="method">
            <value tag="method" value="twopoint"/>
          </properties>
          <properties key="genpoints">
            <value tag="genpoints" valueArray="2|2,'0','0'|2,'0','1'"/>
          </properties>
          <properties key="pdpoint">
            <value tag="pdpoint" valueArray="1|2,'0','0'"/>
          </properties>
          <properties key="pddir">
            <value tag="pddir" valueArray="1|2,'0','1'"/>
          </properties>
          <properties key="layermethod">
            <value tag="layermethod" value="normal"/>
          </properties>
          <properties key="revlayers">
            <value tag="revlayers" value="50"/>
          </properties>
          <properties key="actrevlayers">
            <value tag="actrevlayers" value="50"/>
          </properties>
          <properties key="startangle">
            <value tag="startangle" value="0"/>
          </properties>
          <properties key="revangle">
            <value tag="revangle" value="360"/>
          </properties>
          <properties key="planemap">
            <value tag="planemap" value="xz"/>
          </properties>
          <properties key="hasspacevars">
            <value tag="hasspacevars" value="off"/>
          </properties>
          <properties key="spacevars">
            <value tag="spacevars" valueArray="1|3,'rev3x','rev3y','rev3z'"/>
          </properties>
          <properties key="anglevar">
            <value tag="anglevar" value="rev3phi"/>
          </properties>
          <feature xsi:type="com.comsol.mph-v13:DatasetFeatureList" model="/"/>
        </value>
      </features>
    </dataset>
    <feature entityName="List" entityComments="" entityAuthor="" entityCreationTime="1468296772039" model="/">
      <features key="pg1">
        <value xsi:type="com.comsol.mph-v13:ResultFeature" tag="pg1" entityName="Stress (ts)" entityComments="" entityAuthor="" entityCreationTime="1468297972606" operationID="PlotGroup2D" key="true[]datadset1noneedgesonframetypematerialinterp0.0|looplevel2|oldanalysistypeParameter_valueoldouteranalysistypenoneavailableoutersolnum1outertypenoneshowhiddenobjectsoffshowinterpoff|off|off|showlooplevelon|off|off|solnum2solrepresentationsolutioninfosolvertypesolnumt0.0timeinterpoffviewautoautotrue[]constts.refpntr|0|Reference point for moment computation, r coordinate|ts.refpntphi|0|Reference point for moment computation, phi coordinate|ts.refpntz|0|Reference point for moment computation, z coordinate|constactiveondataparentparentdifferentialonevalmethodharmonicevalmethodactiveoffexprts.misesinheritcoloroninheritdeformscaleoninheritheightscaleoninheritplotnonenoneinheritrangeoninterploopleveloldanalysistypeNoneoldouteranalysistypenoneavailableoutersolnum1outertypenonerecoveroffrefine1resolutionnormalshowinterpoff|off|off|showloopleveloff|off|off|smoothinternalsolnum1solrepresentationsolutioninfosolvertypesolnumt0.0timeinterpoffunitN/m^2wireframeofftrue[]descrDisplacement field (Material)differentialonevalmethodharmonicevalmethodactiveoffexpru|w|truescale4.203733787208917unitm|m|true[]constts.refpntr|0|Reference point for moment computation, r coordinate|ts.refpntphi|0|Reference point for moment computation, phi coordinate|ts.refpntz|0|Reference point for moment computation, z coordinate|constactiveondataparentparentdifferentialonevalmethodharmonicevalmethodactiveoffexprts.misesinheritcoloroninheritdeformscaleoninheritheightscaleoninheritplotnonenoneinheritrangeoninterploopleveloldanalysistypeNoneoldouteranalysistypenoneavailableoutersolnum1outertypenonerecoveroffrefine1resolutionnormalshowinterpoff|off|off|showloopleveloff|off|off|smoothinternalsolnum1solrepresentationsolutioninfosolvertypesolnumt0.0timeinterpoffunitN/m^2wireframeofftrue[]datadset1noneedgesonframetypematerialinterp0.0|looplevel2|oldanalysistypeParameter_valueoldouteranalysistypenoneavailableoutersolnum1outertypenoneshowhiddenobjectsoffshowinterpoff|off|off|showlooplevelon|off|off|solnum2solrepresentationsolutioninfosolvertypesolnumt0.0timeinterpoffviewautoautotrue[]datadset1noneedgesonframetypematerialinterp0.0|looplevel2|oldanalysistypeParameter_valueoldouteranalysistypenoneavailableoutersolnum1outertypenoneshowhiddenobjectsoffshowinterpoff|off|off|showlooplevelon|off|off|solnum2solrepresentationsolutioninfosolvertypesolnumt0.0timeinterpoffviewautoautotrue[]datadset1noneedgesonframetypematerialinterp0.0|looplevel2|oldanalysistypeParameter_valueoldouteranalysistypenoneavailableoutersolnum1outertypenoneshowhiddenobjectsoffshowinterpoff|off|off|showlooplevelon|off|off|solnum2solrepresentationsolutioninfosolvertypesolnumt0.0timeinterpoffviewautoauto" status="built">
          <properties key="data">
            <value tag="data" value="none" reference="//@result/@dataset/@features[key='dset1']/@value" referenceContainerList="//@result/@dataset" compositeIndex="0"/>
          </properties>
          <properties key="readytoplot">
            <value tag="readytoplot" value="on"/>
          </properties>
          <properties key="solrepresentation">
            <value tag="solrepresentation" value="solutioninfo"/>
          </properties>
          <properties key="oldanalysistype">
            <value tag="oldanalysistype" value="Parameter_value"/>
          </properties>
          <properties key="oldouteranalysistype">
            <value tag="oldouteranalysistype" value="noneavailable"/>
          </properties>
          <properties key="outertype">
            <value tag="outertype" value="none"/>
          </properties>
          <properties key="outersolnum">
            <value tag="outersolnum" value="1"/>
          </properties>
          <properties key="solvertype">
            <value tag="solvertype" value="solnum"/>
          </properties>
          <properties key="solnum">
            <value tag="solnum" value="2" compositeIndex="1"/>
          </properties>
          <properties key="timeinterp">
            <value tag="timeinterp" value="off"/>
          </properties>
          <properties key="t">
            <value tag="t" value="0"/>
          </properties>
          <properties key="showlooplevel">
            <value tag="showlooplevel" valueArray="1|3,'on','off','off'"/>
          </properties>
          <properties key="looplevel">
            <value tag="looplevel" valueArray="1|1,'2'"/>
          </properties>
          <properties key="showinterp">
            <value tag="showinterp" valueArray="1|3,'off','off','off'"/>
          </properties>
          <properties key="interp">
            <value tag="interp" valueArray="1|1,'0'"/>
          </properties>
          <properties key="titletype">
            <value tag="titletype" value="auto"/>
          </properties>
          <properties key="datasetintitle">
            <value tag="datasetintitle" value="off"/>
          </properties>
          <properties key="phaseintitle">
            <value tag="phaseintitle" value="off"/>
          </properties>
          <properties key="solutionintitle">
            <value tag="solutionintitle" value="on"/>
          </properties>
          <properties key="typeintitle">
            <value tag="typeintitle" value="on"/>
          </properties>
          <properties key="descriptionintitle">
            <value tag="descriptionintitle" value="on"/>
          </properties>
          <properties key="expressionintitle">
            <value tag="expressionintitle" value="off"/>
          </properties>
          <properties key="unitintitle">
            <value tag="unitintitle" value="on"/>
          </properties>
          <properties key="prefixintitle">
            <value tag="prefixintitle" value=""/>
          </properties>
          <properties key="suffixintitle">
            <value tag="suffixintitle" value=""/>
          </properties>
          <properties key="title">
            <value tag="title" value="E_sub(2)=30000 Surface: von Mises stress (N/m&lt;sup>2&lt;/sup>)"/>
          </properties>
          <properties key="view">
            <value tag="view" value="auto" referenceContainerList="//@view" compositeIndex="0"/>
          </properties>
          <properties key="ignoreview">
            <value tag="ignoreview" value="off"/>
          </properties>
          <properties key="xlabel">
            <value tag="xlabel" value=""/>
          </properties>
          <properties key="xlabelactive">
            <value tag="xlabelactive" value="off"/>
          </properties>
          <properties key="ylabel">
            <value tag="ylabel" value=""/>
          </properties>
          <properties key="ylabelactive">
            <value tag="ylabelactive" value="off"/>
          </properties>
          <properties key="showhiddenobjects">
            <value tag="showhiddenobjects" value="off"/>
          </properties>
          <properties key="edges">
            <value tag="edges" value="on"/>
          </properties>
          <properties key="edgecolor">
            <value tag="edgecolor" value="black"/>
          </properties>
          <properties key="customedgecolor">
            <value tag="customedgecolor" valueArray="1|3,'0','0','0'"/>
          </properties>
          <properties key="customedgecolor_vector_method">
            <value tag="customedgecolor_vector_method" value="step"/>
          </properties>
          <properties key="customedgecolor_vector_start">
            <value tag="customedgecolor_vector_start" value=""/>
          </properties>
          <properties key="customedgecolor_vector_stop">
            <value tag="customedgecolor_vector_stop" value=""/>
          </properties>
          <properties key="customedgecolor_vector_step">
            <value tag="customedgecolor_vector_step" value=""/>
          </properties>
          <properties key="customedgecolor_vector_numvalues">
            <value tag="customedgecolor_vector_numvalues" value=""/>
          </properties>
          <properties key="customedgecolor_vector_function">
            <value tag="customedgecolor_vector_function" value="none"/>
          </properties>
          <properties key="frametype">
            <value tag="frametype" value="material"/>
          </properties>
          <properties key="renderdatacached">
            <value tag="renderdatacached" value="off"/>
          </properties>
          <properties key="inputmode">
            <value tag="inputmode" value="evaluate"/>
          </properties>
          <properties key="cutmode">
            <value tag="cutmode" value="none"/>
          </properties>
          <properties key="planedepth">
            <value tag="planedepth" value="0.5"/>
          </properties>
          <properties key="lastinputmode">
            <value tag="lastinputmode" value="evaluate"/>
          </properties>
          <properties key="linefirst">
            <value tag="linefirst" valueArray="1|3,'0','0','0'"/>
          </properties>
          <properties key="linesecond">
            <value tag="linesecond" valueArray="1|3,'0','0','0'"/>
          </properties>
          <properties key="lineisinit">
            <value tag="lineisinit" value="off"/>
          </properties>
          <properties key="planefirst">
            <value tag="planefirst" valueArray="1|3,'0','0','0'"/>
          </properties>
          <properties key="planesecond">
            <value tag="planesecond" valueArray="1|3,'0','0','0'"/>
          </properties>
          <properties key="planeisinit">
            <value tag="planeisinit" value="off"/>
          </properties>
          <properties key="cutlineds">
            <value tag="cutlineds" value=""/>
          </properties>
          <properties key="cutlinedshash">
            <value tag="cutlinedshash" value="0"/>
          </properties>
          <properties key="cutplaneds">
            <value tag="cutplaneds" value=""/>
          </properties>
          <properties key="cutplanedshash">
            <value tag="cutplanedshash" value="0"/>
          </properties>
          <properties key="cutlinepg">
            <value tag="cutlinepg" value=""/>
          </properties>
          <properties key="cutlinepgds">
            <value tag="cutlinepgds" value=""/>
          </properties>
          <properties key="cutplanepg">
            <value tag="cutplanepg" value=""/>
          </properties>
          <properties key="cutplanepgds">
            <value tag="cutplanepgds" value=""/>
          </properties>
          <properties key="cutlineplot">
            <value tag="cutlineplot" value=""/>
          </properties>
          <properties key="cutplaneplot">
            <value tag="cutplaneplot" value=""/>
          </properties>
          <properties key="legendpos">
            <value tag="legendpos" value="right"/>
          </properties>
          <properties key="window">
            <value tag="window" value="graphics"/>
          </properties>
          <properties key="showwindowtitle">
            <value tag="showwindowtitle" value="off"/>
          </properties>
          <properties key="windowtitleactive">
            <value tag="windowtitleactive" value="off"/>
          </properties>
          <properties key="windowtitle">
            <value tag="windowtitle" value=""/>
          </properties>
          <properties key="animating">
            <value tag="animating" value="off"/>
          </properties>
          <properties key="allowtableupdate">
            <value tag="allowtableupdate" value="on"/>
          </properties>
          <feature xsi:type="com.comsol.mph-v13:ResultFeatureList" model="/">
            <features key="surf1">
              <value xsi:type="com.comsol.mph-v13:ResultFeature" tag="surf1" entityName="Surface 1" entityComments="" entityAuthor="" entityCreationTime="1468297972653" operationID="Surface" key="true[]constts.refpntr|0|Reference point for moment computation, r coordinate|ts.refpntphi|0|Reference point for moment computation, phi coordinate|ts.refpntz|0|Reference point for moment computation, z coordinate|constactiveondataparentparentdifferentialonevalmethodharmonicevalmethodactiveoffexprts.misesinheritcoloroninheritdeformscaleoninheritheightscaleoninheritplotnonenoneinheritrangeoninterploopleveloldanalysistypeNoneoldouteranalysistypenoneavailableoutersolnum1outertypenonerecoveroffrefine1resolutionnormalshowinterpoff|off|off|showloopleveloff|off|off|smoothinternalsolnum1solrepresentationsolutioninfosolvertypesolnumt0.0timeinterpoffunitN/m^2wireframeofftrue[]descrDisplacement field (Material)differentialonevalmethodharmonicevalmethodactiveoffexpru|w|truescale4.203733787208917unitm|m|true[]constts.refpntr|0|Reference point for moment computation, r coordinate|ts.refpntphi|0|Reference point for moment computation, phi coordinate|ts.refpntz|0|Reference point for moment computation, z coordinate|constactiveondataparentparentdifferentialonevalmethodharmonicevalmethodactiveoffexprts.misesinheritcoloroninheritdeformscaleoninheritheightscaleoninheritplotnonenoneinheritrangeoninterploopleveloldanalysistypeNoneoldouteranalysistypenoneavailableoutersolnum1outertypenonerecoveroffrefine1resolutionnormalshowinterpoff|off|off|showloopleveloff|off|off|smoothinternalsolnum1solrepresentationsolutioninfosolvertypesolnumt0.0timeinterpoffunitN/m^2wireframeofftrue[]datadset1noneedgesonframetypematerialinterp0.0|looplevel2|oldanalysistypeParameter_valueoldouteranalysistypenoneavailableoutersolnum1outertypenoneshowhiddenobjectsoffshowinterpoff|off|off|showlooplevelon|off|off|solnum2solrepresentationsolutioninfosolvertypesolnumt0.0timeinterpoffviewautoautotrue[]datadset1noneedgesonframetypematerialinterp0.0|looplevel2|oldanalysistypeParameter_valueoldouteranalysistypenoneavailableoutersolnum1outertypenoneshowhiddenobjectsoffshowinterpoff|off|off|showlooplevelon|off|off|solnum2solrepresentationsolutioninfosolvertypesolnumt0.0timeinterpoffviewautoautotrue[]datadset1noneedgesonframetypematerialinterp0.0|looplevel2|oldanalysistypeParameter_valueoldouteranalysistypenoneavailableoutersolnum1outertypenoneshowhiddenobjectsoffshowinterpoff|off|off|showlooplevelon|off|off|solnum2solrepresentationsolutioninfosolvertypesolnumt0.0timeinterpoffviewautoauto" status="built">
                <properties key="data">
                  <value tag="data" value="parent" referenceContainerList="//@result/@dataset" compositeIndex="0"/>
                </properties>
                <properties key="readytoplot">
                  <value tag="readytoplot" value="on"/>
                </properties>
                <properties key="solrepresentation">
                  <value tag="solrepresentation" value="solutioninfo"/>
                </properties>
                <properties key="oldanalysistype">
                  <value tag="oldanalysistype" value="None"/>
                </properties>
                <properties key="oldouteranalysistype">
                  <value tag="oldouteranalysistype" value="noneavailable"/>
                </properties>
                <properties key="outertype">
                  <value tag="outertype" value="none"/>
                </properties>
                <properties key="outersolnum">
                  <value tag="outersolnum" value="1"/>
                </properties>
                <properties key="solvertype">
                  <value tag="solvertype" value="solnum"/>
                </properties>
                <properties key="solnum">
                  <value tag="solnum" value="1" compositeIndex="1"/>
                </properties>
                <properties key="timeinterp">
                  <value tag="timeinterp" value="off"/>
                </properties>
                <properties key="t">
                  <value tag="t" value="0"/>
                </properties>
                <properties key="showlooplevel">
                  <value tag="showlooplevel" valueArray="1|3,'off','off','off'"/>
                </properties>
                <properties key="looplevel">
                  <value tag="looplevel" valueArray="1|0"/>
                </properties>
                <properties key="showinterp">
                  <value tag="showinterp" valueArray="1|3,'off','off','off'"/>
                </properties>
                <properties key="interp">
                  <value tag="interp" valueArray="1|0"/>
                </properties>
                <properties key="inputmode">
                  <value tag="inputmode" value="planedir"/>
                </properties>
                <properties key="cutmode">
                  <value tag="cutmode" value="off"/>
                </properties>
                <properties key="planedepth">
                  <value tag="planedepth" value="0.5"/>
                </properties>
                <properties key="cutplane">
                  <value tag="cutplane" value=""/>
                </properties>
                <properties key="previewpg">
                  <value tag="previewpg" value=""/>
                </properties>
                <properties key="previewview">
                  <value tag="previewview" value=""/>
                </properties>
                <properties key="previewwindow">
                  <value tag="previewwindow" value=""/>
                </properties>
                <properties key="updatetoolbar">
                  <value tag="updatetoolbar" value="on"/>
                </properties>
                <properties key="listen">
                  <value tag="listen" value="on"/>
                </properties>
                <properties key="planefirst">
                  <value tag="planefirst" valueArray="1|3,'0','0','0'"/>
                </properties>
                <properties key="planesecond">
                  <value tag="planesecond" valueArray="1|3,'0','0','0'"/>
                </properties>
                <properties key="planeisinit">
                  <value tag="planeisinit" value="off"/>
                </properties>
                <properties key="expr">
                  <value tag="expr" value="ts.mises"/>
                </properties>
                <properties key="unit">
                  <value tag="unit" value="N/m^2"/>
                </properties>
                <properties key="descractive">
                  <value tag="descractive" value="off"/>
                </properties>
                <properties key="descr">
                  <value tag="descr" value="von Mises stress"/>
                </properties>
                <properties key="evalmethodactive">
                  <value tag="evalmethodactive" value="off"/>
                </properties>
                <properties key="evalmethod">
                  <value tag="evalmethod" value="harmonic"/>
                </properties>
                <properties key="differential">
                  <value tag="differential" value="on"/>
                </properties>
                <properties key="constactive">
                  <value tag="constactive" value="on"/>
                </properties>
                <properties key="const">
                  <value tag="const" valueArray="3|3,'ts.refpntr','0','Reference point for moment computation\, r coordinate'|3,'ts.refpntphi','0','Reference point for moment computation\, phi coordinate'|3,'ts.refpntz','0','Reference point for moment computation\, z coordinate'"/>
                </properties>
                <properties key="titletype">
                  <value tag="titletype" value="auto"/>
                </properties>
                <properties key="typeintitle">
                  <value tag="typeintitle" value="on"/>
                </properties>
                <properties key="descriptionintitle">
                  <value tag="descriptionintitle" value="on"/>
                </properties>
                <properties key="expressionintitle">
                  <value tag="expressionintitle" value="off"/>
                </properties>
                <properties key="unitintitle">
                  <value tag="unitintitle" value="on"/>
                </properties>
                <properties key="prefixintitle">
                  <value tag="prefixintitle" value=""/>
                </properties>
                <properties key="suffixintitle">
                  <value tag="suffixintitle" value=""/>
                </properties>
                <properties key="title">
                  <value tag="title" value=""/>
                </properties>
                <properties key="rangecoloractive">
                  <value tag="rangecoloractive" value="off"/>
                </properties>
                <properties key="rangecolormin">
                  <value tag="rangecolormin" value="2.044454330183214E-6"/>
                </properties>
                <properties key="rangecolormax">
                  <value tag="rangecolormax" value="299.6335479272893"/>
                </properties>
                <properties key="rangedataactive">
                  <value tag="rangedataactive" value="off"/>
                </properties>
                <properties key="rangedatamin">
                  <value tag="rangedatamin" value="2.044454330183214E-6"/>
                </properties>
                <properties key="rangedatamax">
                  <value tag="rangedatamax" value="299.6335479272893"/>
                </properties>
                <properties key="rangeactualminmax">
                  <value tag="rangeactualminmax" valueArray="1|2,'2.044454330183214E-6','299.6335479272893'"/>
                </properties>
                <properties key="rangeunit">
                  <value tag="rangeunit" value="N/m^2"/>
                </properties>
                <properties key="isuniformshown">
                  <value tag="isuniformshown" value="off"/>
                </properties>
                <properties key="isuniform">
                  <value tag="isuniform" value="off"/>
                </properties>
                <properties key="showcolor">
                  <value tag="showcolor" value="on"/>
                </properties>
                <properties key="coloring">
                  <value tag="coloring" value="colortable"/>
                </properties>
                <properties key="colortable">
                  <value tag="colortable" value="Rainbow"/>
                </properties>
                <properties key="colorlegend">
                  <value tag="colorlegend" value="on"/>
                </properties>
                <properties key="colortablerev">
                  <value tag="colortablerev" value="off"/>
                </properties>
                <properties key="colortablesym">
                  <value tag="colortablesym" value="off"/>
                </properties>
                <properties key="color">
                  <value tag="color" value="red"/>
                </properties>
                <properties key="customcolor">
                  <value tag="customcolor" valueArray="1|3,'1','0','0'"/>
                </properties>
                <properties key="customcolor_vector_method">
                  <value tag="customcolor_vector_method" value="step"/>
                </properties>
                <properties key="customcolor_vector_start">
                  <value tag="customcolor_vector_start" value=""/>
                </properties>
                <properties key="customcolor_vector_stop">
                  <value tag="customcolor_vector_stop" value=""/>
                </properties>
                <properties key="customcolor_vector_step">
                  <value tag="customcolor_vector_step" value=""/>
                </properties>
                <properties key="customcolor_vector_numvalues">
                  <value tag="customcolor_vector_numvalues" value=""/>
                </properties>
                <properties key="customcolor_vector_function">
                  <value tag="customcolor_vector_function" value="none"/>
                </properties>
                <properties key="wireframe">
                  <value tag="wireframe" value="off"/>
                </properties>
                <properties key="resolution">
                  <value tag="resolution" value="normal"/>
                </properties>
                <properties key="refine">
                  <value tag="refine" value="1"/>
                </properties>
                <properties key="smooth">
                  <value tag="smooth" value="internal"/>
                </properties>
                <properties key="recover">
                  <value tag="recover" value="off"/>
                </properties>
                <properties key="inheritplot">
                  <value tag="inheritplot" value="none" referenceContainerList="//@result/@feature/@features[key='pg1']/@value/@feature" compositeIndex="0"/>
                </properties>
                <properties key="inheritcolor">
                  <value tag="inheritcolor" value="on"/>
                </properties>
                <properties key="inheritrange">
                  <value tag="inheritrange" value="on"/>
                </properties>
                <properties key="inheritdeformscale">
                  <value tag="inheritdeformscale" value="on"/>
                </properties>
                <properties key="inheritheightscale">
                  <value tag="inheritheightscale" value="on"/>
                </properties>
                <feature xsi:type="com.comsol.mph-v13:ResultFeatureList" model="/">
                  <features key="def">
                    <value xsi:type="com.comsol.mph-v13:ResultFeature" tag="def" entityName="Deformation" entityComments="" entityAuthor="" entityCreationTime="1468297972684" operationID="Deform" key="true[]descrDisplacement field (Material)differentialonevalmethodharmonicevalmethodactiveoffexpru|w|truescale4.203733787208917unitm|m|true[]constts.refpntr|0|Reference point for moment computation, r coordinate|ts.refpntphi|0|Reference point for moment computation, phi coordinate|ts.refpntz|0|Reference point for moment computation, z coordinate|constactiveondataparentparentdifferentialonevalmethodharmonicevalmethodactiveoffexprts.misesinheritcoloroninheritdeformscaleoninheritheightscaleoninheritplotnonenoneinheritrangeoninterploopleveloldanalysistypeNoneoldouteranalysistypenoneavailableoutersolnum1outertypenonerecoveroffrefine1resolutionnormalshowinterpoff|off|off|showloopleveloff|off|off|smoothinternalsolnum1solrepresentationsolutioninfosolvertypesolnumt0.0timeinterpoffunitN/m^2wireframeofftrue[]datadset1noneedgesonframetypematerialinterp0.0|looplevel2|oldanalysistypeParameter_valueoldouteranalysistypenoneavailableoutersolnum1outertypenoneshowhiddenobjectsoffshowinterpoff|off|off|showlooplevelon|off|off|solnum2solrepresentationsolutioninfosolvertypesolnumt0.0timeinterpoffviewautoautotrue[]datadset1noneedgesonframetypematerialinterp0.0|looplevel2|oldanalysistypeParameter_valueoldouteranalysistypenoneavailableoutersolnum1outertypenoneshowhiddenobjectsoffshowinterpoff|off|off|showlooplevelon|off|off|solnum2solrepresentationsolutioninfosolvertypesolnumt0.0timeinterpoffviewautoauto" status="built">
                      <properties key="expr">
                        <value tag="expr" valueArray="1|2,'u','w'"/>
                      </properties>
                      <properties key="unit">
                        <value tag="unit" valueArray="1|2,'m','m'"/>
                      </properties>
                      <properties key="descractive">
                        <value tag="descractive" value="off"/>
                      </properties>
                      <properties key="descr">
                        <value tag="descr" value="Displacement field (Material)"/>
                      </properties>
                      <properties key="evalmethodactive">
                        <value tag="evalmethodactive" value="off"/>
                      </properties>
                      <properties key="evalmethod">
                        <value tag="evalmethod" value="harmonic"/>
                      </properties>
                      <properties key="differential">
                        <value tag="differential" value="on"/>
                      </properties>
                      <properties key="titletype">
                        <value tag="titletype" value="none"/>
                      </properties>
                      <properties key="typeintitle">
                        <value tag="typeintitle" value="on"/>
                      </properties>
                      <properties key="descriptionintitle">
                        <value tag="descriptionintitle" value="on"/>
                      </properties>
                      <properties key="prefixintitle">
                        <value tag="prefixintitle" value=""/>
                      </properties>
                      <properties key="suffixintitle">
                        <value tag="suffixintitle" value=""/>
                      </properties>
                      <properties key="title">
                        <value tag="title" value=""/>
                      </properties>
                      <properties key="scale">
                        <value tag="scale" value="1"/>
                      </properties>
                      <properties key="scaleactive">
                        <value tag="scaleactive" value="on"/>
                      </properties>
                      <properties key="truescale">
                        <value tag="truescale" value="4.203733787208917"/>
                      </properties>
                      <feature xsi:type="com.comsol.mph-v13:ResultFeatureList" model="/"/>
                    </value>
                  </features>
                </feature>
              </value>
            </features>
          </feature>
        </value>
      </features>
      <features key="pg2">
        <value xsi:type="com.comsol.mph-v13:ResultFeature" tag="pg2" entityName="Cell Surface" entityComments="" entityAuthor="" entityCreationTime="1468297973559" operationID="PlotGroup3D" key="true[]datarev2noneedgesoffframetypematerialinterp0.0|looplevel2|oldanalysistypeParameter_valueoldouteranalysistypenoneavailableoutersolnum1outertypenoneshowhiddenobjectsoffshowinterpoff|off|off|showlooplevelon|off|off|solnum2solrepresentationsolutioninfosolvertypesolnumt0.0timeinterpoffviewautoautotrue[]constts.refpntr|0|Reference point for moment computation, r coordinate|ts.refpntphi|0|Reference point for moment computation, phi coordinate|ts.refpntz|0|Reference point for moment computation, z coordinate|constactiveondatarev2parentdifferentialonevalmethodharmonicevalmethodactiveoffexprabs(ts.srz)inheritcoloroffinheritdeformscaleoffinheritheightscaleoffinheritplotnonenoneinheritrangeoffinterp0.0|looplevel2|oldanalysistypeParameter_valueoldouteranalysistypenoneavailableoutersolnum1outertypenonerecoverpprintrefine1resolutionnormalshowinterpoff|off|off|showlooplevelon|off|off|smoothinternalsolnum2solrepresentationsolutioninfosolvertypesolnumt0.0timeinterpoffunitN/m^2wireframeofftrue[]datarev2noneedgesoffframetypematerialinterp0.0|looplevel2|oldanalysistypeParameter_valueoldouteranalysistypenoneavailableoutersolnum1outertypenoneshowhiddenobjectsoffshowinterpoff|off|off|showlooplevelon|off|off|solnum2solrepresentationsolutioninfosolvertypesolnumt0.0timeinterpoffviewautoauto" status="built">
          <properties key="data">
[truncated: 1,007,541 more chars]
