# Supplementary material for: Spatial patterning of liver progenitor cell differentiation mediated by cellular contractility and Notch signaling
Source: eLife. 2018 Dec 27;7:e38536. doi: 10.7554/eLife.38536 (PMC6342520; doi:10.7554/eLife.38536)
Supplement: Source code 8. [file elife-38536-code8.mph › savepoint1/savepoint.xml]

<?xml version="1.0" encoding="UTF-8"?>
<savepoint tag="savepoint1" active="true" version="3" geommanagerpath="/savepoint1/geommanager1.mphbin" basesystem="SI">
  <param name="W" value="a*4"/>
  <param name="b" value="a"/>
  <param name="cell_h" value="20[um]"/>
  <param name="alpha" value="0.01[1/K]"/>
  <param name="a" value="600 [um]"/>
  <param name="E_cell" value="1.5[kPa]"/>
  <param name="L" value="a*4"/>
  <param name="E_sub" value="4[kPa]"/>
  <param name="sub_H" value="50[um]"/>
  <param name="m" value="20"/>
  <modelnode tag="mod1" active="true" scope="root.mod1" name="Model 1" usemodelconverter="false" basesystem="SI"/>
  <frame tag="material1" active="true" coords="3,'R','PHI','Z'" identifier="material" varnamesuffix="" geom="geom1"/>
  <frame tag="spatial1" active="true" coords="3,'r','phi','z'" identifier="spatial" varnamesuffix="_spatial" geom="geom1"/>
  <geom tag="geom1" active="true" binarypath="/geom1.mphbin" sdim="2" axisymmetric="true" parentmodel="mod1" scope="root.mod1" geomid="760550067163319100" realgeomid="760550071458286396" ismain="true" isdeformed="false" xmeshindex="1" geomframe="material1" meshframe="material1" materialframe="material1" spatialframe="spatial1" entities="9,9,2" entitiesmesh="9,9,2" lengthunit="m" angularunit="deg" unitscale="1.0" definedbymesh="false" repairtol="1.0E-6" gscale="0.0012" geomadj="adj#{{{{},{2,4},{1,3},{2,5},{1,5},{3,4},{7,8},{6,9},{6,9},{7,8}},{{},{1,2},{1,3},{3,4},{2,5},{4,5},{6,7},{6,8},{7,9},{8,9}},{{},{1},{1},{1},{1},{1},{2},{2},{2},{2}},null},{{{},{1,2},{1,4},{2,3},{3,5},{4,5},{6,7},{6,8},{7,9},{8,9}},{{},{2,3},{1,5},{1,4},{3,5},{2,4},{7,8},{6,9},{6,9},{7,8}},{{},{1},{1},{1},{1},{1},{2},{2},{2},{2}},null},{{{1,2,3,4,5,6,7,8,9},{1,2,3,4,5},{6,7,8,9}},{{1,2,3,4,5,6,7,8,9},{1,2,3,4,5},{6,7,8,9}},{{1,2},{},{}},null},{null,null,null,null}}#orientation#{{{{},{1,1},{1,1},{1,1},{1,1},{1,1},{1,1},{1,1},{1,1},{1,1}},{{},{1,-1},{-1,1},{-1,1},{1,-1},{-1,1},{1,-1},{-1,1},{1,-1},{-1,1}},{{},{1},{1},{1},{1},{1},{1},{1},{1},{1}},null},{{{},{1,-1},{-1,1},{1,-1},{1,-1},{-1,1},{1,-1},{-1,1},{1,-1},{-1,1}},{{},{1,1},{1,1},{1,1},{1,1},{1,1},{1,1},{1,1},{1,1},{1,1}},{{},{-1},{-1},{-1},{-1},{-1},{-1},{-1},{-1},{-1}},null},{{{1,1,1,1,1,1,1,1,1},{1,1,1,1,1},{1,1,1,1}},{{1,1,1,1,1,1,1,1,1},{-1,-1,-1,-1,-1},{-1,-1,-1,-1}},{{1,1},{},{}},null},{null,null,null,null}}#ndom#{9,9,2}" edgeangles="{3,3,4,0.0},{7,6,8,1.5707963267948966},{4,2,5,1.5707963267948966},{6,6,7,1.5707963267948966},{8,7,9,1.5707963267948966},{2,1,3,1.5707963267948966},{1,1,2,1.5707963267948966},{9,8,9,1.5707963267948966},{5,4,5,1.5707963267948966}," inverseassocmaps="{0,1,2,3,4,5,6,7,8,9},{0,1,2,3,4,5,6,7,8,9},{0,1,2}"/>
  <mesh tag="mesh1" active="true" binarypath="/mesh1.mphbin" geom="geom1"/>
  <physics tag="ts" active="true" geom="geom1" descr="Thermal_stress">
    <postinfo>
      <scalar edim="0" default="2,'root.mod1.T', "/>
      <scalar edim="1" default="2,'root.mod1.T', "/>
      <scalar edim="2" default="2,'root.mod1.T', "/>
      <scalar edim="3" default="2,'root.mod1.T', "/>
      <vector edim="-1" default="root.mod1.u"/>
      <vector edim="0" default="root.mod1.u"/>
      <vector edim="1" default="root.mod1.u"/>
      <vector edim="2" default="root.mod1.u"/>
      <vector edim="3" default="root.mod1.u"/>
      <vectordeform edim="-1" default="root.mod1.u"/>
      <vectordeform edim="0" default="root.mod1.u"/>
      <vectordeform edim="1" default="root.mod1.u"/>
      <vectordeform edim="2" default="root.mod1.u"/>
      <vectordeform edim="3" default="root.mod1.u"/>
      <params edim="-1" params="3|3,'root.mod1.ts.refpntr','0','Reference_point_for_moment_computation_x#r'|3,'root.mod1.ts.refpntphi','0','Reference_point_for_moment_computation_x#phi'|3,'root.mod1.ts.refpntz','0','Reference_point_for_moment_computation_x#z'"/>
      <params edim="0" params="3|3,'root.mod1.ts.refpntr','0','Reference_point_for_moment_computation_x#r'|3,'root.mod1.ts.refpntphi','0','Reference_point_for_moment_computation_x#phi'|3,'root.mod1.ts.refpntz','0','Reference_point_for_moment_computation_x#z'"/>
      <params edim="1" params="3|3,'root.mod1.ts.refpntr','0','Reference_point_for_moment_computation_x#r'|3,'root.mod1.ts.refpntphi','0','Reference_point_for_moment_computation_x#phi'|3,'root.mod1.ts.refpntz','0','Reference_point_for_moment_computation_x#z'"/>
      <params edim="2" params="3|3,'root.mod1.ts.refpntr','0','Reference_point_for_moment_computation_x#r'|3,'root.mod1.ts.refpntphi','0','Reference_point_for_moment_computation_x#phi'|3,'root.mod1.ts.refpntz','0','Reference_point_for_moment_computation_x#z'"/>
      <principal key="true22" values="3,'ts.sp1','ts.sp2','ts.sp3'" dirs="3|3,'ts.sp1r','ts.sp1z','ts.sp1phi'|3,'ts.sp2r','ts.sp2z','ts.sp2phi'|3,'ts.sp3r','ts.sp3z','ts.sp3phi'"/>
      <principal key="true22" values="3,'ts.sp1Gp','ts.sp2Gp','ts.sp3Gp'" dirs="3|3,'ts.sp1Gpr','ts.sp1Gpz','ts.sp1Gpphi'|3,'ts.sp2Gpr','ts.sp2Gpz','ts.sp2Gpphi'|3,'ts.sp3Gpr','ts.sp3Gpz','ts.sp3Gpphi'"/>
      <principal key="true32" values="3,'ts.sp1','ts.sp2','ts.sp3'" dirs="3|3,'ts.sp1r','ts.sp1z','ts.sp1phi'|3,'ts.sp2r','ts.sp2z','ts.sp2phi'|3,'ts.sp3r','ts.sp3z','ts.sp3phi'"/>
      <principal key="true32" values="3,'ts.sp1Gp','ts.sp2Gp','ts.sp3Gp'" dirs="3|3,'ts.sp1Gpr','ts.sp1Gpz','ts.sp1Gpphi'|3,'ts.sp2Gpr','ts.sp2Gpz','ts.sp2Gpphi'|3,'ts.sp3Gpr','ts.sp3Gpz','ts.sp3Gpphi'"/>
      <principal key="true33" values="3,'ts.sp1','ts.sp2','ts.sp3'" dirs="3|3,'ts.sp1r','ts.sp1z','ts.sp1phi'|3,'ts.sp2r','ts.sp2z','ts.sp2phi'|3,'ts.sp3r','ts.sp3z','ts.sp3phi'"/>
      <principal key="true33" values="3,'ts.sp1Gp','ts.sp2Gp','ts.sp3Gp'" dirs="3|3,'ts.sp1Gpr','ts.sp1Gpz','ts.sp1Gpphi'|3,'ts.sp2Gpr','ts.sp2Gpz','ts.sp2Gpphi'|3,'ts.sp3Gpr','ts.sp3Gpz','ts.sp3Gpphi'"/>
      <principal key="false22" values="3,'ts.ep1','ts.ep2','ts.ep3'" dirs="3|3,'ts.ep1R','ts.ep1Z','ts.ep1PHI'|3,'ts.ep2R','ts.ep2Z','ts.ep2PHI'|3,'ts.ep3R','ts.ep3Z','ts.ep3PHI'"/>
      <principal key="false32" values="3,'ts.ep1','ts.ep2','ts.ep3'" dirs="3|3,'ts.ep1R','ts.ep1Z','ts.ep1PHI'|3,'ts.ep2R','ts.ep2Z','ts.ep2PHI'|3,'ts.ep3R','ts.ep3Z','ts.ep3PHI'"/>
      <principal key="false33" values="3,'ts.ep1','ts.ep2','ts.ep3'" dirs="3|3,'ts.ep1R','ts.ep1Z','ts.ep1PHI'|3,'ts.ep2R','ts.ep2Z','ts.ep2PHI'|3,'ts.ep3R','ts.ep3Z','ts.ep3PHI'"/>
    </postinfo>
  </physics>
  <vardata name="root">
    <scalar name="root.g_const" description="Acceleration_of_gravity" plot="true" summation="false" unit="m/s^2" edims="-1"/>
    <scalar name="root.N_A_const" description="Avogadro_constant" plot="true" summation="false" unit="1/mol" edims="-1"/>
    <scalar name="root.k_B_const" description="Boltzmann_constant" plot="true" summation="false" unit="J/K" edims="-1"/>
    <scalar name="root.Z0_const" description="Characteristic_impedance_of_vacuum" plot="true" summation="false" unit="&#x3a9;" edims="-1"/>
    <scalar name="root.me_const" description="Electron_mass" plot="true" summation="false" unit="kg" edims="-1"/>
    <scalar name="root.e_const" description="Elementary_charge" plot="true" summation="false" unit="C" edims="-1"/>
    <scalar name="root.F_const" description="Faraday_constant" plot="true" summation="false" unit="s*A/mol" edims="-1"/>
    <scalar name="root.alpha_const" description="Fine_structure_constant" plot="true" summation="false" edims="-1"/>
    <scalar name="root.G_const" description="Gravitational_constant" plot="true" summation="false" unit="m^3/(kg*s^2)" edims="-1"/>
    <scalar name="root.hbar_const" description="Reduced_Planck's_constant" plot="true" summation="false" unit="N*m*s/rad" edims="-1"/>
    <scalar name="root.V_m_const" description="Molar_volume_of_ideal_gas" plot="true" summation="false" unit="m^3/mol" edims="-1"/>
    <scalar name="root.mn_const" description="Neutron_mass" plot="true" summation="false" unit="kg" edims="-1"/>
    <scalar name="root.epsilon0_const" description="Permittivity_of_vacuum" plot="true" summation="false" unit="F/m" edims="-1"/>
    <scalar name="root.mu0_const" description="Permeability_of_vacuum" plot="true" summation="false" unit="H/m" edims="-1"/>
    <scalar name="root.h_const" description="Planck's_constant" plot="true" summation="false" unit="N*m*s/rad" edims="-1"/>
    <scalar name="root.mp_const" description="Proton_mass" plot="true" summation="false" unit="kg" edims="-1"/>
    <scalar name="root.c_const" description="Speed_of_light_in_vacuum" plot="true" summation="false" unit="m/s" edims="-1"/>
    <scalar name="root.sigma_const" description="Stefan-Boltzmann_constant" plot="true" summation="false" unit="kg/(s^3*K^4)" edims="-1"/>
    <scalar name="root.R_const" description="Universal_gas_constant" plot="true" summation="false" unit="J/(mol*K)" edims="-1"/>
    <scalar name="root.b_const" description="Wien_displacement_law_constant" plot="true" summation="false" unit="m*K" edims="-1"/>
    <scalar name="root.isRHS" description="" plot="false" summation="false" edims="-1"/>
    <scalar name="root.segiter" description="" plot="false" summation="false" unit="1" edims="-1"/>
    <scalar name="root.numberofdofs" description="" plot="false" summation="false" unit="1" edims="-1"/>
    <scalar name="root.mod1.isScalingSystemDomain" description="Is_scaling_system_domain" plot="false" summation="false" unit="1" edims="2"/>
    <scalar name="root.mod1.mat1.def.E" description="" plot="false" summation="false" unit="Pa" edims="-1"/>
    <scalar name="root.material.E" description="" plot="false" summation="false" unit="Pa" edims="2"/>
    <scalar name="root.mod1.mat1.def.nu" description="" plot="false" summation="false" unit="1" edims="-1"/>
    <scalar name="root.material.nu" description="" plot="false" summation="false" unit="1" edims="2"/>
    <scalar name="root.mod1.mat1.def.rho" description="" plot="false" summation="false" unit="kg/m^3" edims="-1"/>
    <scalar name="root.material.rho" description="" plot="false" summation="false" unit="kg/m^3" edims="2"/>
    <scalar name="root.mod1.mat1.def.Cp" description="" plot="false" summation="false" unit="J/(kg*K)" edims="-1"/>
    <scalar name="root.material.Cp" description="" plot="false" summation="false" unit="J/(kg*K)" edims="2"/>
    <scalar name="root.mod1.mat2.def.E" description="" plot="false" summation="false" unit="Pa" edims="-1"/>
    <scalar name="root.mod1.mat2.def.nu" description="" plot="false" summation="false" unit="1" edims="-1"/>
    <scalar name="root.mod1.mat2.def.rho" description="" plot="false" summation="false" unit="kg/m^3" edims="-1"/>
    <scalar name="root.mod1.mat2.def.Cp" description="" plot="false" summation="false" unit="J/(kg*K)" edims="-1"/>
    <tensor name="root.mod1.mat1.def.[alpha11,alpha21,alpha31,alpha12,alpha22,alpha32,alpha13,alpha23,alpha33]" description="" plot="false" summation="false" basename="root.mod1.mat1.def.alpha" size="3,3" symmetric="false" axisymmetric="false" unit="1/K" edims="-1">
      <scalar name="root.mod1.mat1.def.alpha11" description=""/>
      <scalar name="root.mod1.mat1.def.alpha21" description=""/>
      <scalar name="root.mod1.mat1.def.alpha31" description=""/>
      <scalar name="root.mod1.mat1.def.alpha12" description=""/>
      <scalar name="root.mod1.mat1.def.alpha22" description=""/>
      <scalar name="root.mod1.mat1.def.alpha32" description=""/>
      <scalar name="root.mod1.mat1.def.alpha13" description=""/>
      <scalar name="root.mod1.mat1.def.alpha23" description=""/>
      <scalar name="root.mod1.mat1.def.alpha33" description=""/>
    </tensor>
    <tensor name="root.material.[alpha11,alpha21,alpha31,alpha12,alpha22,alpha32,alpha13,alpha23,alpha33]" description="" plot="false" summation="false" basename="root.material.alpha" size="3,3" symmetric="false" axisymmetric="false" unit="1/K" edims="2">
      <scalar name="root.material.alpha11" description=""/>
      <scalar name="root.material.alpha21" description=""/>
      <scalar name="root.material.alpha31" description=""/>
      <scalar name="root.material.alpha12" description=""/>
      <scalar name="root.material.alpha22" description=""/>
      <scalar name="root.material.alpha32" description=""/>
      <scalar name="root.material.alpha13" description=""/>
      <scalar name="root.material.alpha23" description=""/>
      <scalar name="root.material.alpha33" description=""/>
    </tensor>
    <tensor name="root.mod1.mat1.def.[k11,k21,k31,k12,k22,k32,k13,k23,k33]" description="" plot="false" summation="false" basename="root.mod1.mat1.def.k" size="3,3" symmetric="false" axisymmetric="false" unit="W/(m*K)" edims="-1">
      <scalar name="root.mod1.mat1.def.k11" description=""/>
      <scalar name="root.mod1.mat1.def.k21" description=""/>
      <scalar name="root.mod1.mat1.def.k31" description=""/>
      <scalar name="root.mod1.mat1.def.k12" description=""/>
      <scalar name="root.mod1.mat1.def.k22" description=""/>
      <scalar name="root.mod1.mat1.def.k32" description=""/>
      <scalar name="root.mod1.mat1.def.k13" description=""/>
      <scalar name="root.mod1.mat1.def.k23" description=""/>
      <scalar name="root.mod1.mat1.def.k33" description=""/>
    </tensor>
    <tensor name="root.material.[k11,k21,k31,k12,k22,k32,k13,k23,k33]" description="" plot="false" summation="false" basename="root.material.k" size="3,3" symmetric="false" axisymmetric="false" unit="W/(m*K)" edims="2">
      <scalar name="root.material.k11" description=""/>
      <scalar name="root.material.k21" description=""/>
      <scalar name="root.material.k31" description=""/>
      <scalar name="root.material.k12" description=""/>
      <scalar name="root.material.k22" description=""/>
      <scalar name="root.material.k32" description=""/>
      <scalar name="root.material.k13" description=""/>
      <scalar name="root.material.k23" description=""/>
      <scalar name="root.material.k33" description=""/>
    </tensor>
    <tensor name="root.mod1.mat2.def.[alpha11,alpha21,alpha31,alpha12,alpha22,alpha32,alpha13,alpha23,alpha33]" description="" plot="false" summation="false" basename="root.mod1.mat2.def.alpha" size="3,3" symmetric="false" axisymmetric="false" unit="1/K" edims="-1">
      <scalar name="root.mod1.mat2.def.alpha11" description=""/>
      <scalar name="root.mod1.mat2.def.alpha21" description=""/>
      <scalar name="root.mod1.mat2.def.alpha31" description=""/>
      <scalar name="root.mod1.mat2.def.alpha12" description=""/>
      <scalar name="root.mod1.mat2.def.alpha22" description=""/>
      <scalar name="root.mod1.mat2.def.alpha32" description=""/>
      <scalar name="root.mod1.mat2.def.alpha13" description=""/>
      <scalar name="root.mod1.mat2.def.alpha23" description=""/>
      <scalar name="root.mod1.mat2.def.alpha33" description=""/>
    </tensor>
    <tensor name="root.mod1.mat2.def.[k11,k21,k31,k12,k22,k32,k13,k23,k33]" description="" plot="false" summation="false" basename="root.mod1.mat2.def.k" size="3,3" symmetric="false" axisymmetric="false" unit="W/(m*K)" edims="-1">
      <scalar name="root.mod1.mat2.def.k11" description=""/>
      <scalar name="root.mod1.mat2.def.k21" description=""/>
      <scalar name="root.mod1.mat2.def.k31" description=""/>
      <scalar name="root.mod1.mat2.def.k12" description=""/>
      <scalar name="root.mod1.mat2.def.k22" description=""/>
      <scalar name="root.mod1.mat2.def.k32" description=""/>
      <scalar name="root.mod1.mat2.def.k13" description=""/>
      <scalar name="root.mod1.mat2.def.k23" description=""/>
      <scalar name="root.mod1.mat2.def.k33" description=""/>
    </tensor>
    <group name="Geometry" description="Geometry">
      <scalar name="root.s" description="Boundary_parameter" plot="false" summation="false" edims="1"/>
      <scalar name="root.dom" description="Entity_index" plot="true" summation="false" edims="0,1,2"/>
      <tensor name="root.[nR,0,nZ]" description="#Normal (Material)" plot="true" summation="false" basename="root.mod1.geometry.n" size="3,1" symmetric="false" axisymmetric="true" edims="1">
        <scalar name="root.nR" description="Normal@,_x_component#R"/>
        <scalar name="0" description="Normal@,_x_component#PHI"/>
        <scalar name="root.nZ" description="Normal@,_x_component#Z"/>
      </tensor>
      <tensor name="root.[unR,0,unZ]" description="#Normal, up side (Material)" plot="false" summation="false" basename="root.mod1.geometry.un" size="3,1" symmetric="false" axisymmetric="true" edims="1">
        <scalar name="root.unR" description="Normal_up@,_x_component#R"/>
        <scalar name="0" description="Normal_up@,_x_component#PHI"/>
        <scalar name="root.unZ" description="Normal_up@,_x_component#Z"/>
      </tensor>
      <tensor name="root.[dnR,0,dnZ]" description="#Normal, down side (Material)" plot="false" summation="false" basename="root.mod1.geometry.dn" size="3,1" symmetric="false" axisymmetric="true" edims="1">
        <scalar name="root.dnR" description="Normal_down@,_x_component#R"/>
        <scalar name="0" description="Normal_down@,_x_component#PHI"/>
        <scalar name="root.dnZ" description="Normal_down@,_x_component#Z"/>
      </tensor>
      <tensor name="root.[t1R,0,t1Z]" description="#Tangent 1 (Material)" plot="false" summation="false" basename="root.mod1.geometry.t1" size="3,1" symmetric="false" axisymmetric="true" edims="1">
        <scalar name="root.t1R" description="Tangent_1@,_x_component#R"/>
        <scalar name="0" description="Tangent_1@,_x_component#PHI"/>
        <scalar name="root.t1Z" description="Tangent_1@,_x_component#Z"/>
      </tensor>
      <tensor name="root.[tR,0,tZ]" description="#Tangent (Material)" plot="true" summation="false" basename="root.mod1.geometry.t" size="3,1" symmetric="false" axisymmetric="true" edims="1">
        <scalar name="root.tR" description="Tangent@,_x_component#R"/>
        <scalar name="0" description="Tangent@,_x_component#PHI"/>
        <scalar name="root.tZ" description="Tangent@,_x_component#Z"/>
      </tensor>
      <tensor name="root.[nr,0,nz]" description="#Normal (Spatial)" plot="true" summation="false" basename="root.mod1.spatial.n" size="3,1" symmetric="false" axisymmetric="true" edims="1">
        <scalar name="root.nr" description="Normal@,_x_component#r"/>
        <scalar name="0" description="Normal@,_x_component#phi"/>
        <scalar name="root.nz" description="Normal@,_x_component#z"/>
      </tensor>
      <tensor name="root.[unr,0,unz]" description="#Normal, up side (Spatial)" plot="false" summation="false" basename="root.mod1.spatial.un" size="3,1" symmetric="false" axisymmetric="true" edims="1">
        <scalar name="root.unr" description="Normal_up@,_x_component#r"/>
        <scalar name="0" description="Normal_up@,_x_component#phi"/>
        <scalar name="root.unz" description="Normal_up@,_x_component#z"/>
      </tensor>
      <tensor name="root.[dnr,0,dnz]" description="#Normal, down side (Spatial)" plot="false" summation="false" basename="root.mod1.spatial.dn" size="3,1" symmetric="false" axisymmetric="true" edims="1">
        <scalar name="root.dnr" description="Normal_down@,_x_component#r"/>
        <scalar name="0" description="Normal_down@,_x_component#phi"/>
        <scalar name="root.dnz" description="Normal_down@,_x_component#z"/>
      </tensor>
      <tensor name="root.[t1r,0,t1z]" description="#Tangent 1 (Spatial)" plot="false" summation="false" basename="root.mod1.spatial.t1" size="3,1" symmetric="false" axisymmetric="true" edims="1">
        <scalar name="root.t1r" description="Tangent_1@,_x_component#r"/>
        <scalar name="0" description="Tangent_1@,_x_component#phi"/>
        <scalar name="root.t1z" description="Tangent_1@,_x_component#z"/>
      </tensor>
      <tensor name="root.[tr,0,tz]" description="#Tangent (Spatial)" plot="true" summation="false" basename="root.mod1.spatial.t" size="3,1" symmetric="false" axisymmetric="true" edims="1">
        <scalar name="root.tr" description="Tangent@,_x_component#r"/>
        <scalar name="0" description="Tangent@,_x_component#phi"/>
        <scalar name="root.tz" description="Tangent@,_x_component#z"/>
      </tensor>
      <group name="Curvature_material" description="Curvature_x#Material">
        <scalar name="root.curv" description="Curvature" plot="true" summation="false" unit="1/m" edims="1"/>
        <tensor name="root.[tcurvR,0,tcurvZ]" description="#Principal curvature direction (Material)" plot="true" summation="false" basename="root.mod1.geometry.tcurv" size="3,1" symmetric="false" axisymmetric="true" edims="1">
          <scalar name="root.tcurvR" description="Principal_curvature_direction@,_x_component#R"/>
          <scalar name="0" description="Principal_curvature_direction@,_x_component#PHI"/>
          <scalar name="root.tcurvZ" description="Principal_curvature_direction@,_x_component#Z"/>
        </tensor>
      </group>
      <group name="root.[R,PHI,Z]" description="#Coordinate (Material)">
        <scalar name="root.R" description="Coordinate_x#R" plot="true" summation="false" unit="m" edims="0,1,2"/>
        <scalar name="root.Z" description="Coordinate_x#Z" plot="true" summation="false" unit="m" edims="0,1,2"/>
        <scalar name="root.PHI" description="Coordinate_x#PHI" plot="false" summation="false" unit="rad" edims="0,1,2"/>
      </group>
      <group name="Curvature_spatial" description="Curvature_x#Spatial">
        <scalar name="root.curv_spatial" description="Curvature" plot="true" summation="false" unit="1/m" edims="1"/>
        <tensor name="root.[tcurvr,0,tcurvz]" description="#Principal curvature direction (Spatial)" plot="true" summation="false" basename="root.mod1.spatial.tcurv" size="3,1" symmetric="false" axisymmetric="true" edims="1">
          <scalar name="root.tcurvr" description="Principal_curvature_direction@,_x_component#r"/>
          <scalar name="0" description="Principal_curvature_direction@,_x_component#phi"/>
          <scalar name="root.tcurvz" description="Principal_curvature_direction@,_x_component#z"/>
        </tensor>
      </group>
      <group name="root.[r,phi,z]" description="#Coordinate (Spatial)">
        <scalar name="root.r" description="Coordinate_x#r" plot="true" summation="false" unit="m" edims="0,1,2"/>
        <scalar name="root.z" description="Coordinate_x#z" plot="true" summation="false" unit="m" edims="0,1,2"/>
        <scalar name="root.phi" description="Coordinate_x#phi" plot="false" summation="false" unit="rad" edims="0,1,2"/>
      </group>
    </group>
    <group name="Mesh" description="Mesh">
      <scalar name="root.h" description="Mesh_element_size" plot="true" summation="false" unit="m" edims="0,1,2"/>
      <scalar name="root.qual" description="Mesh_quality" plot="true" summation="false" edims="0,1,2"/>
      <scalar name="root.dvol" description="Volume_scale_factor" plot="true" summation="false" edims="0,1,2"/>
      <scalar name="root.emetric2" description="Inner_product_of_covariant_element_metric_tensor" plot="false" summation="false" unit="1/m^4" edims="0,1,2"/>
      <scalar name="root.tremetric" description="Trace_of_covariant_element_metric_tensor" plot="false" summation="false" unit="1/m^2" edims="0,1,2"/>
      <scalar name="root.meshvol" description="Mesh_element_volume" plot="true" summation="false" edims="0,1,2"/>
      <scalar name="root.h_spatial" description="Mesh_element_size" plot="true" summation="false" unit="m" edims="0,1,2"/>
      <scalar name="root.qual_spatial" description="Mesh_quality" plot="true" summation="false" edims="0,1,2"/>
      <scalar name="root.dvol_spatial" description="Volume_scale_factor" plot="true" summation="false" edims="0,1,2"/>
      <scalar name="root.emetric2_spatial" description="Inner_product_of_covariant_element_metric_tensor" plot="false" summation="false" unit="1/m^4" edims="0,1,2"/>
      <scalar name="root.tremetric_spatial" description="Trace_of_covariant_element_metric_tensor" plot="false" summation="false" unit="1/m^2" edims="0,1,2"/>
      <scalar name="root.meshvol_spatial" description="Mesh_element_volume" plot="true" summation="false" edims="0,1,2"/>
    </group>
    <group name="Definitions" description="Definitions">
      <scalar name="root.a" description="#major axis" plot="true" summation="false" unit="m" edims="-1"/>
      <scalar name="root.b" description="#minor axis" plot="true" summation="false" unit="m" edims="-1"/>
      <scalar name="root.cell_h" description="#cell height" plot="true" summation="false" unit="m" edims="-1"/>
      <scalar name="root.W" description="#Width of Substrate" plot="true" summation="false" unit="m" edims="-1"/>
      <scalar name="root.L" description="#Length of Substrate" plot="true" summation="false" unit="m" edims="-1"/>
      <scalar name="root.sub_H" description="#substrate height" plot="true" summation="false" unit="m" edims="-1"/>
      <scalar name="root.E_sub" description="#substrate stiffness" plot="true" summation="false" unit="Pa" edims="-1"/>
      <scalar name="root.E_cell" description="#cell stiffness" plot="true" summation="false" unit="Pa" edims="-1"/>
      <scalar name="root.alpha" description="#thermal expansion coef" plot="true" summation="false" unit="1/K" edims="-1"/>
      <scalar name="root.m" description="#" plot="true" summation="false" edims="-1"/>
      <group name="Frame_transforms" description="Frame_transforms">
        <scalar name="root.mod1.spatial.detF" description="Volume_factor_from_X_frame_to_Y_frame#Material#Spatial" plot="true" summation="false" edims="0,1,2"/>
        <scalar name="root.mod1.spatial.detInvF" description="Volume_factor_from_X_frame_to_Y_frame#Spatial#Material" plot="true" summation="false" edims="0,1,2"/>
        <tensor name="root.mod1.spatial.[F11,F21,F31,F12,F22,F32,F13,F23,F33]" description="Coordinate_transform_from_X_frame_to_Y_frame#Material#Spatial" plot="true" summation="false" basename="root.mod1.spatial.F" size="3,3" symmetric="false" axisymmetric="false" unit="1" edims="2">
          <scalar name="root.mod1.spatial.F11" description="Coordinate_transform_from_X_frame_to_Y_frame#Material#Spatial@,_x_component#11"/>
          <scalar name="root.mod1.spatial.F21" description="Coordinate_transform_from_X_frame_to_Y_frame#Material#Spatial@,_x_component#21"/>
          <scalar name="root.mod1.spatial.F31" description="Coordinate_transform_from_X_frame_to_Y_frame#Material#Spatial@,_x_component#31"/>
          <scalar name="root.mod1.spatial.F12" description="Coordinate_transform_from_X_frame_to_Y_frame#Material#Spatial@,_x_component#12"/>
          <scalar name="root.mod1.spatial.F22" description="Coordinate_transform_from_X_frame_to_Y_frame#Material#Spatial@,_x_component#22"/>
          <scalar name="root.mod1.spatial.F32" description="Coordinate_transform_from_X_frame_to_Y_frame#Material#Spatial@,_x_component#32"/>
          <scalar name="root.mod1.spatial.F13" description="Coordinate_transform_from_X_frame_to_Y_frame#Material#Spatial@,_x_component#13"/>
          <scalar name="root.mod1.spatial.F23" description="Coordinate_transform_from_X_frame_to_Y_frame#Material#Spatial@,_x_component#23"/>
          <scalar name="root.mod1.spatial.F33" description="Coordinate_transform_from_X_frame_to_Y_frame#Material#Spatial@,_x_component#33"/>
        </tensor>
        <tensor name="root.mod1.spatial.[invF11,invF21,invF31,invF12,invF22,invF32,invF13,invF23,invF33]" description="Coordinate_transform_from_X_frame_to_Y_frame#Spatial#Material" plot="true" summation="false" basename="root.mod1.spatial.invF" size="3,3" symmetric="false" axisymmetric="false" unit="1" edims="2">
          <scalar name="root.mod1.spatial.invF11" description="Coordinate_transform_from_X_frame_to_Y_frame#Spatial#Material@,_x_component#11"/>
          <scalar name="root.mod1.spatial.invF21" description="Coordinate_transform_from_X_frame_to_Y_frame#Spatial#Material@,_x_component#21"/>
          <scalar name="root.mod1.spatial.invF31" description="Coordinate_transform_from_X_frame_to_Y_frame#Spatial#Material@,_x_component#31"/>
          <scalar name="root.mod1.spatial.invF12" description="Coordinate_transform_from_X_frame_to_Y_frame#Spatial#Material@,_x_component#12"/>
          <scalar name="root.mod1.spatial.invF22" description="Coordinate_transform_from_X_frame_to_Y_frame#Spatial#Material@,_x_component#22"/>
          <scalar name="root.mod1.spatial.invF32" description="Coordinate_transform_from_X_frame_to_Y_frame#Spatial#Material@,_x_component#32"/>
          <scalar name="root.mod1.spatial.invF13" description="Coordinate_transform_from_X_frame_to_Y_frame#Spatial#Material@,_x_component#13"/>
          <scalar name="root.mod1.spatial.invF23" description="Coordinate_transform_from_X_frame_to_Y_frame#Spatial#Material@,_x_component#23"/>
          <scalar name="root.mod1.spatial.invF33" description="Coordinate_transform_from_X_frame_to_Y_frame#Spatial#Material@,_x_component#33"/>
        </tensor>
      </group>
      <group name="sys1" description="#Boundary System 1">
        <scalar name="root.mod1.sys1.detT" description="Determinant_of_coordinate_transform_to_system" plot="true" summation="false" edims="1"/>
        <scalar name="root.mod1.sys1.detInvT" description="Determinant_of_coordinate_transform_from_system" plot="true" summation="false" edims="1"/>
        <tensor name="root.mod1.sys1.[Tdef11,Tdef21,Tdef31,Tdef12,Tdef22,Tdef32,Tdef13,Tdef23,Tdef33]" description="Coordinate_transform_to_system_x#(sys1)" plot="false" summation="false" basename="root.mod1.sys1.Tdef" size="3,3" symmetric="false" axisymmetric="false" unit="1" edims="1">
          <scalar name="root.mod1.sys1.Tdef11" description="Coordinate_transform_to_system_x#(sys1)@,_x_component#11"/>
          <scalar name="root.mod1.sys1.Tdef21" description="Coordinate_transform_to_system_x#(sys1)@,_x_component#21"/>
          <scalar name="root.mod1.sys1.Tdef31" description="Coordinate_transform_to_system_x#(sys1)@,_x_component#31"/>
          <scalar name="root.mod1.sys1.Tdef12" description="Coordinate_transform_to_system_x#(sys1)@,_x_component#12"/>
          <scalar name="root.mod1.sys1.Tdef22" description="Coordinate_transform_to_system_x#(sys1)@,_x_component#22"/>
          <scalar name="root.mod1.sys1.Tdef32" description="Coordinate_transform_to_system_x#(sys1)@,_x_component#32"/>
          <scalar name="root.mod1.sys1.Tdef13" description="Coordinate_transform_to_system_x#(sys1)@,_x_component#13"/>
          <scalar name="root.mod1.sys1.Tdef23" description="Coordinate_transform_to_system_x#(sys1)@,_x_component#23"/>
          <scalar name="root.mod1.sys1.Tdef33" description="Coordinate_transform_to_system_x#(sys1)@,_x_component#33"/>
        </tensor>
        <tensor name="root.mod1.sys1.[invTdef11,invTdef21,invTdef31,invTdef12,invTdef22,invTdef32,invTdef13,invTdef23,invTdef33]" description="Coordinate_transform_from_system_x#(sys1)" plot="false" summation="false" basename="root.mod1.sys1.invTdef" size="3,3" symmetric="false" axisymmetric="false" unit="1" edims="1">
          <scalar name="root.mod1.sys1.invTdef11" description="Coordinate_transform_from_system_x#(sys1)@,_x_component#11"/>
          <scalar name="root.mod1.sys1.invTdef21" description="Coordinate_transform_from_system_x#(sys1)@,_x_component#21"/>
          <scalar name="root.mod1.sys1.invTdef31" description="Coordinate_transform_from_system_x#(sys1)@,_x_component#31"/>
          <scalar name="root.mod1.sys1.invTdef12" description="Coordinate_transform_from_system_x#(sys1)@,_x_component#12"/>
          <scalar name="root.mod1.sys1.invTdef22" description="Coordinate_transform_from_system_x#(sys1)@,_x_component#22"/>
          <scalar name="root.mod1.sys1.invTdef32" description="Coordinate_transform_from_system_x#(sys1)@,_x_component#32"/>
          <scalar name="root.mod1.sys1.invTdef13" description="Coordinate_transform_from_system_x#(sys1)@,_x_component#13"/>
          <scalar name="root.mod1.sys1.invTdef23" description="Coordinate_transform_from_system_x#(sys1)@,_x_component#23"/>
          <scalar name="root.mod1.sys1.invTdef33" description="Coordinate_transform_from_system_x#(sys1)@,_x_component#33"/>
        </tensor>
        <tensor name="root.mod1.sys1.[Tref11,Tref21,Tref31,Tref12,Tref22,Tref32,Tref13,Tref23,Tref33]" description="Coordinate_transform_to_system_x#(sys1)" plot="false" summation="false" basename="root.mod1.sys1.Tref" size="3,3" symmetric="false" axisymmetric="false" unit="1" edims="1">
          <scalar name="root.mod1.sys1.Tref11" description="Coordinate_transform_to_system_x#(sys1)@,_x_component#11"/>
          <scalar name="root.mod1.sys1.Tref21" description="Coordinate_transform_to_system_x#(sys1)@,_x_component#21"/>
          <scalar name="root.mod1.sys1.Tref31" description="Coordinate_transform_to_system_x#(sys1)@,_x_component#31"/>
          <scalar name="root.mod1.sys1.Tref12" description="Coordinate_transform_to_system_x#(sys1)@,_x_component#12"/>
          <scalar name="root.mod1.sys1.Tref22" description="Coordinate_transform_to_system_x#(sys1)@,_x_component#22"/>
          <scalar name="root.mod1.sys1.Tref32" description="Coordinate_transform_to_system_x#(sys1)@,_x_component#32"/>
          <scalar name="root.mod1.sys1.Tref13" description="Coordinate_transform_to_system_x#(sys1)@,_x_component#13"/>
          <scalar name="root.mod1.sys1.Tref23" description="Coordinate_transform_to_system_x#(sys1)@,_x_component#23"/>
          <scalar name="root.mod1.sys1.Tref33" description="Coordinate_transform_to_system_x#(sys1)@,_x_component#33"/>
        </tensor>
        <tensor name="root.mod1.sys1.[invTref11,invTref21,invTref31,invTref12,invTref22,invTref32,invTref13,invTref23,invTref33]" description="Coordinate_transform_to_system_x#(sys1)" plot="false" summation="false" basename="root.mod1.sys1.invTref" size="3,3" symmetric="false" axisymmetric="false" unit="1" edims="1">
          <scalar name="root.mod1.sys1.invTref11" description="Coordinate_transform_to_system_x#(sys1)@,_x_component#11"/>
          <scalar name="root.mod1.sys1.invTref21" description="Coordinate_transform_to_system_x#(sys1)@,_x_component#21"/>
          <scalar name="root.mod1.sys1.invTref31" description="Coordinate_transform_to_system_x#(sys1)@,_x_component#31"/>
          <scalar name="root.mod1.sys1.invTref12" description="Coordinate_transform_to_system_x#(sys1)@,_x_component#12"/>
          <scalar name="root.mod1.sys1.invTref22" description="Coordinate_transform_to_system_x#(sys1)@,_x_component#22"/>
          <scalar name="root.mod1.sys1.invTref32" description="Coordinate_transform_to_system_x#(sys1)@,_x_component#32"/>
          <scalar name="root.mod1.sys1.invTref13" description="Coordinate_transform_to_system_x#(sys1)@,_x_component#13"/>
          <scalar name="root.mod1.sys1.invTref23" description="Coordinate_transform_to_system_x#(sys1)@,_x_component#23"/>
          <scalar name="root.mod1.sys1.invTref33" description="Coordinate_transform_to_system_x#(sys1)@,_x_component#33"/>
        </tensor>
        <tensor name="root.mod1.sys1.[Tgeom11,Tgeom21,Tgeom31,Tgeom12,Tgeom22,Tgeom32,Tgeom13,Tgeom23,Tgeom33]" description="Coordinate_transform_to_system_x#(sys1)" plot="false" summation="false" basename="root.mod1.sys1.Tgeom" size="3,3" symmetric="false" axisymmetric="false" unit="1" edims="1">
          <scalar name="root.mod1.sys1.Tgeom11" description="Coordinate_transform_to_system_x#(sys1)@,_x_component#11"/>
          <scalar name="root.mod1.sys1.Tgeom21" description="Coordinate_transform_to_system_x#(sys1)@,_x_component#21"/>
          <scalar name="root.mod1.sys1.Tgeom31" description="Coordinate_transform_to_system_x#(sys1)@,_x_component#31"/>
          <scalar name="root.mod1.sys1.Tgeom12" description="Coordinate_transform_to_system_x#(sys1)@,_x_component#12"/>
          <scalar name="root.mod1.sys1.Tgeom22" description="Coordinate_transform_to_system_x#(sys1)@,_x_component#22"/>
          <scalar name="root.mod1.sys1.Tgeom32" description="Coordinate_transform_to_system_x#(sys1)@,_x_component#32"/>
          <scalar name="root.mod1.sys1.Tgeom13" description="Coordinate_transform_to_system_x#(sys1)@,_x_component#13"/>
          <scalar name="root.mod1.sys1.Tgeom23" description="Coordinate_transform_to_system_x#(sys1)@,_x_component#23"/>
          <scalar name="root.mod1.sys1.Tgeom33" description="Coordinate_transform_to_system_x#(sys1)@,_x_component#33"/>
        </tensor>
        <tensor name="root.mod1.sys1.[invTgeom11,invTgeom21,invTgeom31,invTgeom12,invTgeom22,invTgeom32,invTgeom13,invTgeom23,invTgeom33]" description="Coordinate_transform_to_system_x#(sys1)" plot="false" summation="false" basename="root.mod1.sys1.invTgeom" size="3,3" symmetric="false" axisymmetric="false" unit="1" edims="1">
          <scalar name="root.mod1.sys1.invTgeom11" description="Coordinate_transform_to_system_x#(sys1)@,_x_component#11"/>
          <scalar name="root.mod1.sys1.invTgeom21" description="Coordinate_transform_to_system_x#(sys1)@,_x_component#21"/>
          <scalar name="root.mod1.sys1.invTgeom31" description="Coordinate_transform_to_system_x#(sys1)@,_x_component#31"/>
          <scalar name="root.mod1.sys1.invTgeom12" description="Coordinate_transform_to_system_x#(sys1)@,_x_component#12"/>
          <scalar name="root.mod1.sys1.invTgeom22" description="Coordinate_transform_to_system_x#(sys1)@,_x_component#22"/>
          <scalar name="root.mod1.sys1.invTgeom32" description="Coordinate_transform_to_system_x#(sys1)@,_x_component#32"/>
          <scalar name="root.mod1.sys1.invTgeom13" description="Coordinate_transform_to_system_x#(sys1)@,_x_component#13"/>
          <scalar name="root.mod1.sys1.invTgeom23" description="Coordinate_transform_to_system_x#(sys1)@,_x_component#23"/>
          <scalar name="root.mod1.sys1.invTgeom33" description="Coordinate_transform_to_system_x#(sys1)@,_x_component#33"/>
        </tensor>
        <tensor name="root.mod1.sys1.[T11,T21,T31,T12,T22,T32,T13,T23,T33]" description="Coordinate_transform_to_system_x#(sys1)" plot="true" summation="false" basename="root.mod1.sys1.T" size="3,3" symmetric="false" axisymmetric="false" unit="1" edims="1">
          <scalar name="root.mod1.sys1.T11" description="Coordinate_transform_to_system_x#(sys1)@,_x_component#11"/>
          <scalar name="root.mod1.sys1.T21" description="Coordinate_transform_to_system_x#(sys1)@,_x_component#21"/>
          <scalar name="root.mod1.sys1.T31" description="Coordinate_transform_to_system_x#(sys1)@,_x_component#31"/>
          <scalar name="root.mod1.sys1.T12" description="Coordinate_transform_to_system_x#(sys1)@,_x_component#12"/>
          <scalar name="root.mod1.sys1.T22" description="Coordinate_transform_to_system_x#(sys1)@,_x_component#22"/>
          <scalar name="root.mod1.sys1.T32" description="Coordinate_transform_to_system_x#(sys1)@,_x_component#32"/>
          <scalar name="root.mod1.sys1.T13" description="Coordinate_transform_to_system_x#(sys1)@,_x_component#13"/>
          <scalar name="root.mod1.sys1.T23" description="Coordinate_transform_to_system_x#(sys1)@,_x_component#23"/>
          <scalar name="root.mod1.sys1.T33" description="Coordinate_transform_to_system_x#(sys1)@,_x_component#33"/>
        </tensor>
        <tensor name="root.mod1.sys1.[invT11,invT21,invT31,invT12,invT22,invT32,invT13,invT23,invT33]" description="Coordinate_transform_from_system_x#(sys1)" plot="true" summation="false" basename="root.mod1.sys1.invT" size="3,3" symmetric="false" axisymmetric="false" unit="1" edims="1">
          <scalar name="root.mod1.sys1.invT11" description="Coordinate_transform_from_system_x#(sys1)@,_x_component#11"/>
          <scalar name="root.mod1.sys1.invT21" description="Coordinate_transform_from_system_x#(sys1)@,_x_component#21"/>
          <scalar name="root.mod1.sys1.invT31" description="Coordinate_transform_from_system_x#(sys1)@,_x_component#31"/>
          <scalar name="root.mod1.sys1.invT12" description="Coordinate_transform_from_system_x#(sys1)@,_x_component#12"/>
          <scalar name="root.mod1.sys1.invT22" description="Coordinate_transform_from_system_x#(sys1)@,_x_component#22"/>
          <scalar name="root.mod1.sys1.invT32" description="Coordinate_transform_from_system_x#(sys1)@,_x_component#32"/>
          <scalar name="root.mod1.sys1.invT13" description="Coordinate_transform_from_system_x#(sys1)@,_x_component#13"/>
          <scalar name="root.mod1.sys1.invT23" description="Coordinate_transform_from_system_x#(sys1)@,_x_component#23"/>
          <scalar name="root.mod1.sys1.invT33" description="Coordinate_transform_from_system_x#(sys1)@,_x_component#33"/>
        </tensor>
        <tensor name="root.mod1.sys1.[e_t11,e_t12,e_t13]" description="#Base vector (sys1) t1 (Spatial)" plot="true" summation="false" basename="root.mod1.sys1.e_t1" size="3,1" symmetric="false" axisymmetric="true" unit="1" edims="1">
          <scalar name="root.mod1.sys1.e_t11" description="Base_vector_x#(sys1) t1@,_x_component#r"/>
          <scalar name="root.mod1.sys1.e_t12" description="Base_vector_x#(sys1) t1@,_x_component#phi"/>
          <scalar name="root.mod1.sys1.e_t13" description="Base_vector_x#(sys1) t1@,_x_component#z"/>
        </tensor>
        <tensor name="root.mod1.sys1.[e_to1,e_to2,e_to3]" description="#Base vector (sys1) to (Spatial)" plot="true" summation="false" basename="root.mod1.sys1.e_to" size="3,1" symmetric="false" axisymmetric="true" unit="1" edims="1">
          <scalar name="root.mod1.sys1.e_to1" description="Base_vector_x#(sys1) to@,_x_component#r"/>
          <scalar name="root.mod1.sys1.e_to2" description="Base_vector_x#(sys1) to@,_x_component#phi"/>
          <scalar name="root.mod1.sys1.e_to3" description="Base_vector_x#(sys1) to@,_x_component#z"/>
        </tensor>
        <tensor name="root.mod1.sys1.[e_n1,e_n2,e_n3]" description="#Base vector (sys1) n (Spatial)" plot="true" summation="false" basename="root.mod1.sys1.e_n" size="3,1" symmetric="false" axisymmetric="true" unit="1" edims="1">
          <scalar name="root.mod1.sys1.e_n1" description="Base_vector_x#(sys1) n@,_x_component#r"/>
          <scalar name="root.mod1.sys1.e_n2" description="Base_vector_x#(sys1) n@,_x_component#phi"/>
          <scalar name="root.mod1.sys1.e_n3" description="Base_vector_x#(sys1) n@,_x_component#z"/>
        </tensor>
        <tensor name="root.mod1.sys1.[gSub11,gSub21,gSub31,gSub12,gSub22,gSub32,gSub13,gSub23,gSub33]" description="Covariant_metric_tensor" plot="false" summation="false" basename="root.mod1.sys1.gSub" size="3,3" symmetric="false" axisymmetric="false" edims="1">
          <scalar name="root.mod1.sys1.gSub11" description="Covariant_metric_tensor@,_x_component#11"/>
          <scalar name="root.mod1.sys1.gSub21" description="Covariant_metric_tensor@,_x_component#21"/>
          <scalar name="root.mod1.sys1.gSub31" description="Covariant_metric_tensor@,_x_component#31"/>
          <scalar name="root.mod1.sys1.gSub12" description="Covariant_metric_tensor@,_x_component#12"/>
          <scalar name="root.mod1.sys1.gSub22" description="Covariant_metric_tensor@,_x_component#22"/>
          <scalar name="root.mod1.sys1.gSub32" description="Covariant_metric_tensor@,_x_component#32"/>
          <scalar name="root.mod1.sys1.gSub13" description="Covariant_metric_tensor@,_x_component#13"/>
          <scalar name="root.mod1.sys1.gSub23" description="Covariant_metric_tensor@,_x_component#23"/>
          <scalar name="root.mod1.sys1.gSub33" description="Covariant_metric_tensor@,_x_component#33"/>
        </tensor>
        <tensor name="root.mod1.sys1.[gSup11,gSup21,gSup31,gSup12,gSup22,gSup32,gSup13,gSup23,gSup33]" description="Contravariant_metric_tensor" plot="false" summation="false" basename="root.mod1.sys1.gSup" size="3,3" symmetric="false" axisymmetric="false" edims="1">
          <scalar name="root.mod1.sys1.gSup11" description="Contravariant_metric_tensor@,_x_component#11"/>
          <scalar name="root.mod1.sys1.gSup21" description="Contravariant_metric_tensor@,_x_component#21"/>
          <scalar name="root.mod1.sys1.gSup31" description="Contravariant_metric_tensor@,_x_component#31"/>
          <scalar name="root.mod1.sys1.gSup12" description="Contravariant_metric_tensor@,_x_component#12"/>
          <scalar name="root.mod1.sys1.gSup22" description="Contravariant_metric_tensor@,_x_component#22"/>
          <scalar name="root.mod1.sys1.gSup32" description="Contravariant_metric_tensor@,_x_component#32"/>
          <scalar name="root.mod1.sys1.gSup13" description="Contravariant_metric_tensor@,_x_component#13"/>
          <scalar name="root.mod1.sys1.gSup23" description="Contravariant_metric_tensor@,_x_component#23"/>
          <scalar name="root.mod1.sys1.gSup33" description="Contravariant_metric_tensor@,_x_component#33"/>
        </tensor>
      </group>
    </group>
    <group name="User_pairs" description="User_pairs">
      <scalar name="root.mod1.src2dst_ap1" description="" plot="false" summation="false" edims="-1"/>
      <scalar name="root.mod1.dst2src_ap1" description="" plot="false" summation="false" edims="-1"/>
    </group>
    <group name="ts" description="#Thermal Stress">
      <scalar name="root.mod1.u_fld_act" description="Displacement_field" plot="false" summation="false" edims="0,1,2"/>
      <scalar name="root.mod1.T_fld_act" description="Temperature" plot="false" summation="false" edims="0,1,2"/>
      <scalar name="root.mod1.J_fld_act" description="" plot="false" summation="false" edims="0,1,2"/>
      <scalar name="root.rt" description="Mesh_velocity@,_x_component#r" plot="false" summation="false" unit="m/s" edims="-1"/>
      <scalar name="root.phit" description="Mesh_velocity@,_x_component#phi" plot="false" summation="false" unit="m/s" edims="-1"/>
      <scalar name="root.zt" description="Mesh_velocity@,_x_component#z" plot="false" summation="false" unit="m/s" edims="-1"/>
      <scalar name="root.mod1.ts.omega" description="Angular_frequency" plot="false" summation="false" unit="rad/s" edims="-1"/>
      <tensor name="root.mod1.ts.[nRmesh,nPHImesh,nZmesh]" description="#Normal vector (mesh) (Material)" plot="false" summation="false" basename="root.mod1.ts.nmesh" size="3,1" symmetric="false" axisymmetric="true" edims="1">
        <scalar name="root.mod1.ts.nRmesh" description="Normal_vector_(mesh)@,_x_component#R"/>
        <scalar name="root.mod1.ts.nPHImesh" description="Normal_vector_(mesh)@,_x_component#PHI"/>
        <scalar name="root.mod1.ts.nZmesh" description="Normal_vector_(mesh)@,_x_component#Z"/>
      </tensor>
      <tensor name="root.mod1.ts.[uInitr,uInitphi,uInitz]" description="#Initial value of displacement (Spatial)" plot="false" summation="false" basename="root.mod1.ts.uInit" size="3,1" symmetric="false" axisymmetric="true" unit="m" edims="2">
        <scalar name="root.mod1.ts.uInitr" description="Initial_value_of_displacement@,_x_component#r"/>
        <scalar name="root.mod1.ts.uInitphi" description="Initial_value_of_displacement@,_x_component#phi"/>
        <scalar name="root.mod1.ts.uInitz" description="Initial_value_of_displacement@,_x_component#z"/>
      </tensor>
      <tensor name="root.mod1.ts.[utInitr,utInitphi,utInitz]" description="#Initial value of structural velocity (Spatial)" plot="false" summation="false" basename="root.mod1.ts.utInit" size="3,1" symmetric="false" axisymmetric="true" unit="m/s" edims="2">
        <scalar name="root.mod1.ts.utInitr" description="Initial_value_of_velocity@,_x_component#r"/>
        <scalar name="root.mod1.ts.utInitphi" description="Initial_value_of_velocity@,_x_component#phi"/>
        <scalar name="root.mod1.ts.utInitz" description="Initial_value_of_velocity@,_x_component#z"/>
      </tensor>
      <group name="GeometryGroup" description="Geometry[Variable_group]">
        <tensor name="root.mod1.ts.[nR,nPHI,nZ]" description="#Normal vector (R,PHI,Z) (Material)" plot="true" summation="false" basename="root.mod1.ts.n" size="3,1" symmetric="false" axisymmetric="true" edims="1">
          <scalar name="root.mod1.ts.nR" description="Normal_vector@,_x_component#R"/>
          <scalar name="root.mod1.ts.nPHI" description="Normal_vector@,_x_component#PHI"/>
          <scalar name="root.mod1.ts.nZ" description="Normal_vector@,_x_component#Z"/>
        </tensor>
      </group>
      <group name="MaterialProperties" description="Material_properties">
        <scalar name="root.mod1.ts.rho" description="Density" plot="true" summation="false" unit="kg/m^3" edims="2"/>
        <tensor name="root.mod1.ts.[alpha11,alpha21,alpha31,alpha12,alpha22,alpha32,alpha13,alpha23,alpha33]" description="Coefficient_of_thermal_expansion" plot="true" summation="false" basename="root.mod1.ts.alpha" size="3,3" symmetric="false" axisymmetric="false" unit="1/K" edims="2">
          <scalar name="root.mod1.ts.alpha11" description="Coefficient_of_thermal_expansion@,_x_component#11"/>
          <scalar name="root.mod1.ts.alpha21" description="Coefficient_of_thermal_expansion@,_x_component#21"/>
          <scalar name="root.mod1.ts.alpha31" description="Coefficient_of_thermal_expansion@,_x_component#31"/>
          <scalar name="root.mod1.ts.alpha12" description="Coefficient_of_thermal_expansion@,_x_component#12"/>
          <scalar name="root.mod1.ts.alpha22" description="Coefficient_of_thermal_expansion@,_x_component#22"/>
          <scalar name="root.mod1.ts.alpha32" description="Coefficient_of_thermal_expansion@,_x_component#32"/>
          <scalar name="root.mod1.ts.alpha13" description="Coefficient_of_thermal_expansion@,_x_component#13"/>
          <scalar name="root.mod1.ts.alpha23" description="Coefficient_of_thermal_expansion@,_x_component#23"/>
          <scalar name="root.mod1.ts.alpha33" description="Coefficient_of_thermal_expansion@,_x_component#33"/>
        </tensor>
      </group>
      <group name="StrainGroup" description="Strain[Variable_group]">
        <tensor name="root.mod1.ts.[eth11,eth12,eth13,eth12,eth22,eth23,eth13,eth23,eth33]" description="Thermal_strain_tensor_local_coordinate_system" plot="true" summation="false" basename="root.mod1.ts.eth" size="3,3" symmetric="true" axisymmetric="false" unit="1" edims="2">
          <scalar name="root.mod1.ts.eth11" description="Thermal_strain_tensor_local_coordinate_system@,_x_component#11"/>
          <scalar name="root.mod1.ts.eth12" description="Thermal_strain_tensor_local_coordinate_system@,_x_component#12"/>
          <scalar name="root.mod1.ts.eth13" description="Thermal_strain_tensor_local_coordinate_system@,_x_component#13"/>
          <scalar name="root.mod1.ts.eth22" description="Thermal_strain_tensor_local_coordinate_system@,_x_component#22"/>
          <scalar name="root.mod1.ts.eth23" description="Thermal_strain_tensor_local_coordinate_system@,_x_component#23"/>
          <scalar name="root.mod1.ts.eth33" description="Thermal_strain_tensor_local_coordinate_system@,_x_component#33"/>
        </tensor>
        <group name="Rot" description="Rotation_of_deformation_tensor">
          <scalar name="root.mod1.ts.RotrR" description="Rotation_of_deformation_tensor#rR" plot="true" summation="false" unit="1" edims="2"/>
          <scalar name="root.mod1.ts.RotrPHI" description="Rotation_of_deformation_tensor#rPHI" plot="true" summation="false" unit="1" edims="2"/>
          <scalar name="root.mod1.ts.RotrZ" description="Rotation_of_deformation_tensor#rZ" plot="true" summation="false" unit="1" edims="2"/>
          <scalar name="root.mod1.ts.RotphiR" description="Rotation_of_deformation_tensor#phiR" plot="true" summation="false" unit="1" edims="2"/>
          <scalar name="root.mod1.ts.RotphiPHI" description="Rotation_of_deformation_tensor#phiPHI" plot="true" summation="false" unit="1" edims="2"/>
          <scalar name="root.mod1.ts.RotphiZ" description="Rotation_of_deformation_tensor#phiZ" plot="true" summation="false" unit="1" edims="2"/>
          <scalar name="root.mod1.ts.RotzR" description="Rotation_of_deformation_tensor#zR" plot="true" summation="false" unit="1" edims="2"/>
          <scalar name="root.mod1.ts.RotzPHI" description="Rotation_of_deformation_tensor#zPHI" plot="true" summation="false" unit="1" edims="2"/>
          <scalar name="root.mod1.ts.RotzZ" description="Rotation_of_deformation_tensor#zZ" plot="true" summation="false" unit="1" edims="2"/>
        </group>
        <group name="Ustch" description="Right_stretch_tensor">
          <scalar name="root.mod1.ts.UstchRR" description="Right_stretch_tensor#RR" plot="true" summation="false" unit="1" edims="2"/>
          <scalar name="root.mod1.ts.UstchRPHI" description="Right_stretch_tensor#RPHI" plot="true" summation="false" unit="1" edims="2"/>
          <scalar name="root.mod1.ts.UstchRZ" description="Right_stretch_tensor#RZ" plot="true" summation="false" unit="1" edims="2"/>
          <scalar name="root.mod1.ts.UstchPHIPHI" description="Right_stretch_tensor#PHIPHI" plot="true" summation="false" unit="1" edims="2"/>
          <scalar name="root.mod1.ts.UstchPHIZ" description="Right_stretch_tensor#PHIZ" plot="true" summation="false" unit="1" edims="2"/>
          <scalar name="root.mod1.ts.UstchZZ" description="Right_stretch_tensor#ZZ" plot="true" summation="false" unit="1" edims="2"/>
        </group>
        <group name="epVal" description="Principal_strains">
          <scalar name="root.mod1.ts.ep1" description="First_principal_strain" plot="true" summation="false" unit="1" edims="2"/>
          <scalar name="root.mod1.ts.ep2" description="Second_principal_strain" plot="true" summation="false" unit="1" edims="2"/>
          <scalar name="root.mod1.ts.ep3" description="Third_principal_strain" plot="true" summation="false" unit="1" edims="2"/>
        </group>
        <group name="PrincipalStrainDirections" description="Principal_strain_directions">
          <tensor name="root.mod1.ts.[ep1R,ep1PHI,ep1Z]" description="#Principal strain direction 1 (Material)" plot="true" summation="false" basename="root.mod1.ts.[ep1R,ep1PHI,ep1Z]" size="3,1" symmetric="false" axisymmetric="true" edims="2">
            <scalar name="root.mod1.ts.ep1R" description="Principal_strain_direction_1@,_x_component#R"/>
            <scalar name="root.mod1.ts.ep1PHI" description="Principal_strain_direction_1@,_x_component#PHI"/>
            <scalar name="root.mod1.ts.ep1Z" description="Principal_strain_direction_1@,_x_component#Z"/>
          </tensor>
          <tensor name="root.mod1.ts.[ep2R,ep2PHI,ep2Z]" description="#Principal strain direction 2 (Material)" plot="true" summation="false" basename="root.mod1.ts.[ep2R,ep2PHI,ep2Z]" size="3,1" symmetric="false" axisymmetric="true" edims="2">
            <scalar name="root.mod1.ts.ep2R" description="Principal_strain_direction_2@,_x_component#R"/>
            <scalar name="root.mod1.ts.ep2PHI" description="Principal_strain_direction_2@,_x_component#PHI"/>
            <scalar name="root.mod1.ts.ep2Z" description="Principal_strain_direction_2@,_x_component#Z"/>
          </tensor>
          <tensor name="root.mod1.ts.[ep3R,ep3PHI,ep3Z]" description="#Principal strain direction 3 (Material)" plot="true" summation="false" basename="root.mod1.ts.[ep3R,ep3PHI,ep3Z]" size="3,1" symmetric="false" axisymmetric="true" edims="2">
            <scalar name="root.mod1.ts.ep3R" description="Principal_strain_direction_3@,_x_component#R"/>
            <scalar name="root.mod1.ts.ep3PHI" description="Principal_strain_direction_3@,_x_component#PHI"/>
            <scalar name="root.mod1.ts.ep3Z" description="Principal_strain_direction_3@,_x_component#Z"/>
          </tensor>
        </group>
      </group>
      <group name="GlobalGroup" description="Global[EMVariableGroup]">
        <scalar name="root.mod1.ts.Ws_tot" description="Total_elastic_strain_energy" plot="true" summation="false" unit="J" edims="-1"/>
      </group>
      <group name="StressGroup" description="Stress[Variable_group]">
        <group name="spVal" description="Principal_stresses">
          <scalar name="root.mod1.ts.sp1" description="First_principal_stress" plot="true" summation="false" unit="N/m^2" edims="2"/>
          <scalar name="root.mod1.ts.sp2" description="Second_principal_stress" plot="true" summation="false" unit="N/m^2" edims="2"/>
          <scalar name="root.mod1.ts.sp3" description="Third_principal_stress" plot="true" summation="false" unit="N/m^2" edims="2"/>
        </group>
        <group name="PrincipalStressDirections" description="Principal_stress_directions">
          <tensor name="root.mod1.ts.[sp1r,sp1phi,sp1z]" description="#Principal stress direction 1 (Spatial)" plot="true" summation="false" basename="root.mod1.ts.[sp1r,sp1phi,sp1z]" size="3,1" symmetric="false" axisymmetric="true" edims="2">
            <scalar name="root.mod1.ts.sp1r" description="Principal_stress_direction_1@,_x_component#r"/>
            <scalar name="root.mod1.ts.sp1phi" description="Principal_stress_direction_1@,_x_component#phi"/>
            <scalar name="root.mod1.ts.sp1z" description="Principal_stress_direction_1@,_x_component#z"/>
          </tensor>
          <tensor name="root.mod1.ts.[sp2r,sp2phi,sp2z]" description="#Principal stress direction 2 (Spatial)" plot="true" summation="false" basename="root.mod1.ts.[sp2r,sp2phi,sp2z]" size="3,1" symmetric="false" axisymmetric="true" edims="2">
            <scalar name="root.mod1.ts.sp2r" description="Principal_stress_direction_2@,_x_component#r"/>
            <scalar name="root.mod1.ts.sp2phi" description="Principal_stress_direction_2@,_x_component#phi"/>
            <scalar name="root.mod1.ts.sp2z" description="Principal_stress_direction_2@,_x_component#z"/>
          </tensor>
          <tensor name="root.mod1.ts.[sp3r,sp3phi,sp3z]" description="#Principal stress direction 3 (Spatial)" plot="true" summation="false" basename="root.mod1.ts.[sp3r,sp3phi,sp3z]" size="3,1" symmetric="false" axisymmetric="true" edims="2">
            <scalar name="root.mod1.ts.sp3r" description="Principal_stress_direction_3@,_x_component#r"/>
            <scalar name="root.mod1.ts.sp3phi" description="Principal_stress_direction_3@,_x_component#phi"/>
            <scalar name="root.mod1.ts.sp3z" description="Principal_stress_direction_3@,_x_component#z"/>
          </tensor>
        </group>
      </group>
      <group name="TemperatureGroup" description="Temperature">
        <scalar name="root.mod1.ts.Tref" description="Strain_reference_temperature" plot="true" summation="false" unit="K" edims="2"/>
        <scalar name="root.mod1.ts.T" description="Temperature" plot="true" summation="false" unit="K" edims="2"/>
        <scalar name="root.mod1.ts.Tdiff" description="Temperature_difference" plot="false" summation="false" unit="K" edims="2"/>
      </group>
      <group name="EnergyAndPowerGroup" description="Energy_and_power">
        <scalar name="root.mod1.ts.Ent" description="Elastic_contribution_to_entropy" plot="true" summation="false" unit="J/(m^3*K)" edims="2"/>
      </group>
    </group>
    <group name="ts__Coded_SolidMechanics" description="#Thermal Stress (Solid Mechanics)">
      <scalar name="root.mod1.ts.cref" description="Typical_wave_speed_for_perfectly_matched_layers" plot="false" summation="false" unit="m/s" edims="-1"/>
      <scalar name="root.mod1.ts.p" description="Pressure" plot="false" summation="false" unit="Pa" edims="2"/>
      <scalar name="root.mod1.ts.pGp" description="Pressure_Gauss_point_evaluation" plot="false" summation="false" unit="N/m^2" edims="2"/>
      <tensor name="root.mod1.[uTR,0,uTZ]" description="#Tangential gradient of u (Material)" plot="false" summation="false" basename="root.mod1.gradTu" size="3,1" symmetric="false" axisymmetric="true" unit="1" edims="1">
        <scalar name="root.mod1.uTR" description="Tangential_gradient_of_X_Y_component#u#R"/>
        <scalar name="0" description="Tangential_gradient_of_X_Y_component#u#PHI"/>
        <scalar name="root.mod1.uTZ" description="Tangential_gradient_of_X_Y_component#u#Z"/>
      </tensor>
      <tensor name="root.mod1.[uTRR,0,uTRZ]" description="#Tangential gradient of uTR (Material)" plot="false" summation="false" basename="root.mod1.gradTuTR" size="3,1" symmetric="false" axisymmetric="true" unit="1/m" edims="1">
        <scalar name="root.mod1.uTRR" description="Tangential_gradient_of_X_Y_component#uTR#R"/>
        <scalar name="0" description="Tangential_gradient_of_X_Y_component#uTR#PHI"/>
        <scalar name="root.mod1.uTRZ" description="Tangential_gradient_of_X_Y_component#uTR#Z"/>
      </tensor>
      <tensor name="root.mod1.[uTZR,0,uTZZ]" description="#Tangential gradient of uTZ (Material)" plot="false" summation="false" basename="root.mod1.gradTuTZ" size="3,1" symmetric="false" axisymmetric="true" unit="1/m" edims="1">
        <scalar name="root.mod1.uTZR" description="Tangential_gradient_of_X_Y_component#uTZ#R"/>
        <scalar name="0" description="Tangential_gradient_of_X_Y_component#uTZ#PHI"/>
        <scalar name="root.mod1.uTZZ" description="Tangential_gradient_of_X_Y_component#uTZ#Z"/>
      </tensor>
      <tensor name="root.mod1.[uTRt,0,uTZt]" description="#Tangential gradient of u, first time derivative (Material)" plot="false" summation="false" basename="root.mod1.gradTut" size="3,1" symmetric="false" axisymmetric="true" unit="1/s" edims="1">
        <scalar name="root.mod1.uTRt" description="Tangential_gradient_of_X#u@,_first_time_derivative@,_x_component#R"/>
        <scalar name="0" description="Tangential_gradient_of_X#u@,_first_time_derivative@,_x_component#PHI"/>
        <scalar name="root.mod1.uTZt" description="Tangential_gradient_of_X#u@,_first_time_derivative@,_x_component#Z"/>
      </tensor>
      <tensor name="root.mod1.[uTRtt,0,uTZtt]" description="#Tangential gradient of u, second time derivative (Material)" plot="false" summation="false" basename="root.mod1.gradTutt" size="3,1" symmetric="false" axisymmetric="true" unit="1/s^2" edims="1">
        <scalar name="root.mod1.uTRtt" description="Tangential_gradient_of_X#u@,_second_time_derivative@,_x_component#R"/>
        <scalar name="0" description="Tangential_gradient_of_X#u@,_second_time_derivative@,_x_component#PHI"/>
        <scalar name="root.mod1.uTZtt" description="Tangential_gradient_of_X#u@,_second_time_derivative@,_x_component#Z"/>
      </tensor>
      <tensor name="root.mod1.[uR,0,uZ]" description="#Gradient of u (Material)" plot="false" summation="false" basename="root.mod1.gradu" size="3,1" symmetric="false" axisymmetric="true" unit="1" edims="2">
        <scalar name="root.mod1.uR" description="Gradient_of_X_Y_component#u#R"/>
        <scalar name="0" description="Gradient_of_X_Y_component#u#PHI"/>
        <scalar name="root.mod1.uZ" description="Gradient_of_X_Y_component#u#Z"/>
      </tensor>
      <tensor name="root.mod1.[uRR,0,uRZ]" description="#Gradient of uR (Material)" plot="false" summation="false" basename="root.mod1.graduR" size="3,1" symmetric="false" axisymmetric="true" unit="1/m" edims="2">
        <scalar name="root.mod1.uRR" description="Gradient_of_X_Y_component#uR#R"/>
        <scalar name="0" description="Gradient_of_X_Y_component#uR#PHI"/>
        <scalar name="root.mod1.uRZ" description="Gradient_of_X_Y_component#uR#Z"/>
      </tensor>
      <tensor name="root.mod1.[uZR,0,uZZ]" description="#Gradient of uZ (Material)" plot="false" summation="false" basename="root.mod1.graduZ" size="3,1" symmetric="false" axisymmetric="true" unit="1/m" edims="2">
        <scalar name="root.mod1.uZR" description="Gradient_of_X_Y_component#uZ#R"/>
        <scalar name="0" description="Gradient_of_X_Y_component#uZ#PHI"/>
        <scalar name="root.mod1.uZZ" description="Gradient_of_X_Y_component#uZ#Z"/>
      </tensor>
      <tensor name="root.mod1.[uRt,0,uZt]" description="#Gradient of u, first time derivative (Material)" plot="false" summation="false" basename="root.mod1.gradut" size="3,1" symmetric="false" axisymmetric="true" unit="1/s" edims="2">
        <scalar name="root.mod1.uRt" description="Gradient_of_X#u@,_first_time_derivative@,_x_component#R"/>
        <scalar name="0" description="Gradient_of_X#u@,_first_time_derivative@,_x_component#PHI"/>
        <scalar name="root.mod1.uZt" description="Gradient_of_X#u@,_first_time_derivative@,_x_component#Z"/>
      </tensor>
      <tensor name="root.mod1.[uRtt,0,uZtt]" description="#Gradient of u, second time derivative (Material)" plot="false" summation="false" basename="root.mod1.gradutt" size="3,1" symmetric="false" axisymmetric="true" unit="1/s^2" edims="2">
        <scalar name="root.mod1.uRtt" description="Gradient_of_X#u@,_second_time_derivative@,_x_component#R"/>
        <scalar name="0" description="Gradient_of_X#u@,_second_time_derivative@,_x_component#PHI"/>
        <scalar name="root.mod1.uZtt" description="Gradient_of_X#u@,_second_time_derivative@,_x_component#Z"/>
      </tensor>
      <tensor name="root.mod1.[wTR,0,wTZ]" description="#Tangential gradient of w (Material)" plot="false" summation="false" basename="root.mod1.gradTw" size="3,1" symmetric="false" axisymmetric="true" unit="1" edims="1">
        <scalar name="root.mod1.wTR" description="Tangential_gradient_of_X_Y_component#w#R"/>
        <scalar name="0" description="Tangential_gradient_of_X_Y_component#w#PHI"/>
        <scalar name="root.mod1.wTZ" description="Tangential_gradient_of_X_Y_component#w#Z"/>
      </tensor>
      <tensor name="root.mod1.[wTRR,0,wTRZ]" description="#Tangential gradient of wTR (Material)" plot="false" summation="false" basename="root.mod1.gradTwTR" size="3,1" symmetric="false" axisymmetric="true" unit="1/m" edims="1">
        <scalar name="root.mod1.wTRR" description="Tangential_gradient_of_X_Y_component#wTR#R"/>
        <scalar name="0" description="Tangential_gradient_of_X_Y_component#wTR#PHI"/>
        <scalar name="root.mod1.wTRZ" description="Tangential_gradient_of_X_Y_component#wTR#Z"/>
      </tensor>
      <tensor name="root.mod1.[wTZR,0,wTZZ]" description="#Tangential gradient of wTZ (Material)" plot="false" summation="false" basename="root.mod1.gradTwTZ" size="3,1" symmetric="false" axisymmetric="true" unit="1/m" edims="1">
        <scalar name="root.mod1.wTZR" description="Tangential_gradient_of_X_Y_component#wTZ#R"/>
        <scalar name="0" description="Tangential_gradient_of_X_Y_component#wTZ#PHI"/>
        <scalar name="root.mod1.wTZZ" description="Tangential_gradient_of_X_Y_component#wTZ#Z"/>
      </tensor>
      <tensor name="root.mod1.[wTRt,0,wTZt]" description="#Tangential gradient of w, first time derivative (Material)" plot="false" summation="false" basename="root.mod1.gradTwt" size="3,1" symmetric="false" axisymmetric="true" unit="1/s" edims="1">
        <scalar name="root.mod1.wTRt" description="Tangential_gradient_of_X#w@,_first_time_derivative@,_x_component#R"/>
        <scalar name="0" description="Tangential_gradient_of_X#w@,_first_time_derivative@,_x_component#PHI"/>
        <scalar name="root.mod1.wTZt" description="Tangential_gradient_of_X#w@,_first_time_derivative@,_x_component#Z"/>
      </tensor>
      <tensor name="root.mod1.[wTRtt,0,wTZtt]" description="#Tangential gradient of w, second time derivative (Material)" plot="false" summation="false" basename="root.mod1.gradTwtt" size="3,1" symmetric="false" axisymmetric="true" unit="1/s^2" edims="1">
        <scalar name="root.mod1.wTRtt" description="Tangential_gradient_of_X#w@,_second_time_derivative@,_x_component#R"/>
        <scalar name="0" description="Tangential_gradient_of_X#w@,_second_time_derivative@,_x_component#PHI"/>
        <scalar name="root.mod1.wTZtt" description="Tangential_gradient_of_X#w@,_second_time_derivative@,_x_component#Z"/>
      </tensor>
      <tensor name="root.mod1.[wR,0,wZ]" description="#Gradient of w (Material)" plot="false" summation="false" basename="root.mod1.gradw" size="3,1" symmetric="false" axisymmetric="true" unit="1" edims="2">
        <scalar name="root.mod1.wR" description="Gradient_of_X_Y_component#w#R"/>
        <scalar name="0" description="Gradient_of_X_Y_component#w#PHI"/>
        <scalar name="root.mod1.wZ" description="Gradient_of_X_Y_component#w#Z"/>
      </tensor>
      <tensor name="root.mod1.[wRR,0,wRZ]" description="#Gradient of wR (Material)" plot="false" summation="false" basename="root.mod1.gradwR" size="3,1" symmetric="false" axisymmetric="true" unit="1/m" edims="2">
        <scalar name="root.mod1.wRR" description="Gradient_of_X_Y_component#wR#R"/>
        <scalar name="0" description="Gradient_of_X_Y_component#wR#PHI"/>
        <scalar name="root.mod1.wRZ" description="Gradient_of_X_Y_component#wR#Z"/>
      </tensor>
      <tensor name="root.mod1.[wZR,0,wZZ]" description="#Gradient of wZ (Material)" plot="false" summation="false" basename="root.mod1.gradwZ" size="3,1" symmetric="false" axisymmetric="true" unit="1/m" edims="2">
        <scalar name="root.mod1.wZR" description="Gradient_of_X_Y_component#wZ#R"/>
        <scalar name="0" description="Gradient_of_X_Y_component#wZ#PHI"/>
        <scalar name="root.mod1.wZZ" description="Gradient_of_X_Y_component#wZ#Z"/>
      </tensor>
      <tensor name="root.mod1.[wRt,0,wZt]" description="#Gradient of w, first time derivative (Material)" plot="false" summation="false" basename="root.mod1.gradwt" size="3,1" symmetric="false" axisymmetric="true" unit="1/s" edims="2">
        <scalar name="root.mod1.wRt" description="Gradient_of_X#w@,_first_time_derivative@,_x_component#R"/>
        <scalar name="0" description="Gradient_of_X#w@,_first_time_derivative@,_x_component#PHI"/>
        <scalar name="root.mod1.wZt" description="Gradient_of_X#w@,_first_time_derivative@,_x_component#Z"/>
      </tensor>
      <tensor name="root.mod1.[wRtt,0,wZtt]" description="#Gradient of w, second time derivative (Material)" plot="false" summation="false" basename="root.mod1.gradwtt" size="3,1" symmetric="false" axisymmetric="true" unit="1/s^2" edims="2">
        <scalar name="root.mod1.wRtt" description="Gradient_of_X#w@,_second_time_derivative@,_x_component#R"/>
        <scalar name="0" description="Gradient_of_X#w@,_second_time_derivative@,_x_component#PHI"/>
        <scalar name="root.mod1.wZtt" description="Gradient_of_X#w@,_second_time_derivative@,_x_component#Z"/>
      </tensor>
      <tensor name="root.mod1.[ut,0,wt]" description="#Structural velocity field (Material)" plot="false" summation="false" basename="root.mod1.ut" size="3,1" symmetric="false" axisymmetric="true" unit="m/s" edims="2">
        <scalar name="root.mod1.ut" description="Displacement_field,_first_time_derivative@,_x_component#R"/>
        <scalar name="0" description="Displacement_field,_first_time_derivative@,_x_component#PHI"/>
        <scalar name="root.mod1.wt" description="Displacement_field,_first_time_derivative@,_x_component#Z"/>
      </tensor>
      <tensor name="root.mod1.[utt,0,wtt]" description="#Acceleration field (Material)" plot="false" summation="false" basename="root.mod1.utt" size="3,1" symmetric="false" axisymmetric="true" unit="m/s^2" edims="2">
        <scalar name="root.mod1.utt" description="Displacement_field,_second_time_derivative@,_x_component#R"/>
        <scalar name="0" description="Displacement_field,_second_time_derivative@,_x_component#PHI"/>
        <scalar name="root.mod1.wtt" description="Displacement_field,_second_time_derivative@,_x_component#Z"/>
      </tensor>
      <tensor name="root.mod1.ts.[nrmesh,nphimesh,nzmesh]" description="#Normal vector (mesh) (Spatial)" plot="false" summation="false" basename="root.mod1.ts.nmesh" size="3,1" symmetric="false" axisymmetric="true" edims="1">
        <scalar name="root.mod1.ts.nrmesh" description="Normal_vector_(mesh)@,_x_component#r"/>
        <scalar name="root.mod1.ts.nphimesh" description="Normal_vector_(mesh)@,_x_component#phi"/>
        <scalar name="root.mod1.ts.nzmesh" description="Normal_vector_(mesh)@,_x_component#z"/>
      </tensor>
      <tensor name="root.mod1.ts.[refpntr,refpntphi,refpntz]" description="Reference_point_for_moment_computation" plot="false" summation="false" basename="root.mod1.ts.refpnt" size="3,1" symmetric="false" axisymmetric="true" unit="m" edims="-1">
        <scalar name="root.mod1.ts.refpntr" description="Reference_point_for_moment_computation_x#r"/>
        <scalar name="root.mod1.ts.refpntphi" description="Reference_point_for_moment_computation_x#phi"/>
        <scalar name="root.mod1.ts.refpntz" description="Reference_point_for_moment_computation_x#z"/>
      </tensor>
      <tensor name="root.mod1.ts.[eiel11,eiel12,eiel13,eiel12,eiel22,eiel23,eiel13,eiel23,eiel33]" description="Inelastic_strain_tensor_local_coordinate_system" plot="false" summation="false" basename="root.mod1.ts.eiel" size="3,3" symmetric="true" axisymmetric="false" unit="1" edims="2">
        <scalar name="root.mod1.ts.eiel11" description="Inelastic_strain_tensor_local_coordinate_system@,_x_component#11"/>
        <scalar name="root.mod1.ts.eiel12" description="Inelastic_strain_tensor_local_coordinate_system@,_x_component#12"/>
        <scalar name="root.mod1.ts.eiel13" description="Inelastic_strain_tensor_local_coordinate_system@,_x_component#13"/>
        <scalar name="root.mod1.ts.eiel22" description="Inelastic_strain_tensor_local_coordinate_system@,_x_component#22"/>
        <scalar name="root.mod1.ts.eiel23" description="Inelastic_strain_tensor_local_coordinate_system@,_x_component#23"/>
        <scalar name="root.mod1.ts.eiel33" description="Inelastic_strain_tensor_local_coordinate_system@,_x_component#33"/>
      </tensor>
      <group name="DisplacementGroup" description="Displacement[Variable_group]">
        <scalar name="root.mod1.ts.disp" description="Total_displacement" plot="true" summation="false" unit="m" edims="2"/>
        <tensor name="root.mod1.u" description="#Displacement field (Material)" plot="true" summation="false" basename="root.mod1.u" size="3,1" symmetric="false" axisymmetric="true" unit="m" edims="2">
          <scalar name="root.mod1.u" description="Displacement_field@,_x_component#R"/>
          <scalar name="0" description="Displacement_field@,_x_component#PHI"/>
          <scalar name="root.mod1.w" description="Displacement_field@,_x_component#Z"/>
        </tensor>
        <tensor name="root.mod1.ts.[curlUR,curlUPHI,curlUZ]" description="#Curl of displacement (Material)" plot="true" summation="false" basename="root.mod1.ts.curlU" size="3,1" symmetric="false" axisymmetric="true" unit="1" edims="2">
          <scalar name="root.mod1.ts.curlUR" description="Curl_of_displacement@,_x_component#R"/>
          <scalar name="root.mod1.ts.curlUPHI" description="Curl_of_displacement@,_x_component#PHI"/>
          <scalar name="root.mod1.ts.curlUZ" description="Curl_of_displacement@,_x_component#Z"/>
        </tensor>
      </group>
      <group name="GeometryGroup" description="Geometry[Variable_group]">
        <tensor name="root.mod1.ts.[nr,nphi,nz]" description="#Normal vector (r,phi,z) (Spatial)" plot="true" summation="false" basename="root.mod1.ts.n" size="3,1" symmetric="false" axisymmetric="true" edims="1">
          <scalar name="root.mod1.ts.nr" description="Normal_vector@,_x_component#r"/>
          <scalar name="root.mod1.ts.nphi" description="Normal_vector@,_x_component#phi"/>
          <scalar name="root.mod1.ts.nz" description="Normal_vector@,_x_component#z"/>
        </tensor>
      </group>
      <group name="MaterialProperties" description="Material_properties">
        <scalar name="root.mod1.ts.E" description="Young's_modulus" plot="true" summation="false" unit="Pa" edims="2"/>
        <scalar name="root.mod1.ts.nu" description="Poisson's_ratio" plot="true" summation="false" unit="1" edims="2"/>
        <scalar name="root.mod1.ts.K" description="Bulk_modulus" plot="true" summation="false" unit="N/m^2" edims="2"/>
        <scalar name="root.mod1.ts.G" description="Shear_modulus" plot="true" summation="false" unit="N/m^2" edims="2"/>
        <scalar name="root.mod1.ts.lambLame" description="Lame_parameter_lambda" plot="true" summation="false" unit="N/m^2" edims="2"/>
        <scalar name="root.mod1.ts.muLame" description="Lame_parameter_mu" plot="true" summation="false" unit="N/m^2" edims="2"/>
        <scalar name="root.mod1.ts.cp" description="Pressure_wave_speed" plot="true" summation="false" unit="m/s" edims="2"/>
        <scalar name="root.mod1.ts.cs" description="Shear_wave_speed" plot="true" summation="false" unit="m/s" edims="2"/>
        <scalar name="root.mod1.ts.Eequ" description="Equivalent_Young's_modulus" plot="false" summation="false" unit="Pa" edims="2"/>
        <scalar name="root.mod1.ts.nuequ" description="Equivalent_Poisson's_ratio" plot="false" summation="false" unit="1" edims="2"/>
        <tensor name="root.mod1.ts.[D11,D21,D31,D41,D51,D61,D12,D22,D32,D42]" description="Elasticity_matrix" plot="false" summation="false" basename="root.mod1.ts.D" size="6,6" symmetric="false" axisymmetric="false" unit="Pa" edims="2">
          <scalar name="root.mod1.ts.D11" description="Elasticity_matrix@,_x_component#11"/>
          <scalar name="root.mod1.ts.D21" description="Elasticity_matrix@,_x_component#21"/>
          <scalar name="root.mod1.ts.D31" description="Elasticity_matrix@,_x_component#31"/>
          <scalar name="root.mod1.ts.D41" description="Elasticity_matrix@,_x_component#41"/>
          <scalar name="root.mod1.ts.D51" description="Elasticity_matrix@,_x_component#51"/>
          <scalar name="root.mod1.ts.D61" description="Elasticity_matrix@,_x_component#61"/>
          <scalar name="root.mod1.ts.D12" description="Elasticity_matrix@,_x_component#12"/>
          <scalar name="root.mod1.ts.D22" description="Elasticity_matrix@,_x_component#22"/>
          <scalar name="root.mod1.ts.D32" description="Elasticity_matrix@,_x_component#32"/>
          <scalar name="root.mod1.ts.D42" description="Elasticity_matrix@,_x_component#42"/>
          <scalar name="root.mod1.ts.D52" description="Elasticity_matrix@,_x_component#52"/>
          <scalar name="root.mod1.ts.D62" description="Elasticity_matrix@,_x_component#62"/>
          <scalar name="root.mod1.ts.D13" description="Elasticity_matrix@,_x_component#13"/>
          <scalar name="root.mod1.ts.D23" description="Elasticity_matrix@,_x_component#23"/>
          <scalar name="root.mod1.ts.D33" description="Elasticity_matrix@,_x_component#33"/>
          <scalar name="root.mod1.ts.D43" description="Elasticity_matrix@,_x_component#43"/>
          <scalar name="root.mod1.ts.D53" description="Elasticity_matrix@,_x_component#53"/>
          <scalar name="root.mod1.ts.D63" description="Elasticity_matrix@,_x_component#63"/>
          <scalar name="root.mod1.ts.D14" description="Elasticity_matrix@,_x_component#14"/>
          <scalar name="root.mod1.ts.D24" description="Elasticity_matrix@,_x_component#24"/>
          <scalar name="root.mod1.ts.D34" description="Elasticity_matrix@,_x_component#34"/>
          <scalar name="root.mod1.ts.D44" description="Elasticity_matrix@,_x_component#44"/>
          <scalar name="root.mod1.ts.D54" description="Elasticity_matrix@,_x_component#54"/>
          <scalar name="root.mod1.ts.D64" description="Elasticity_matrix@,_x_component#64"/>
          <scalar name="root.mod1.ts.D15" description="Elasticity_matrix@,_x_component#15"/>
          <scalar name="root.mod1.ts.D25" description="Elasticity_matrix@,_x_component#25"/>
          <scalar name="root.mod1.ts.D35" description="Elasticity_matrix@,_x_component#35"/>
          <scalar name="root.mod1.ts.D45" description="Elasticity_matrix@,_x_component#45"/>
          <scalar name="root.mod1.ts.D55" description="Elasticity_matrix@,_x_component#55"/>
          <scalar name="root.mod1.ts.D65" description="Elasticity_matrix@,_x_component#65"/>
          <scalar name="root.mod1.ts.D16" description="Elasticity_matrix@,_x_component#16"/>
          <scalar name="root.mod1.ts.D26" description="Elasticity_matrix@,_x_component#26"/>
          <scalar name="root.mod1.ts.D36" description="Elasticity_matrix@,_x_component#36"/>
          <scalar name="root.mod1.ts.D46" description="Elasticity_matrix@,_x_component#46"/>
          <scalar name="root.mod1.ts.D56" description="Elasticity_matrix@,_x_component#56"/>
          <scalar name="root.mod1.ts.D66" description="Elasticity_matrix@,_x_component#66"/>
        </tensor>
      </group>
      <group name="StrainGroup" description="Strain[Variable_group]">
        <scalar name="root.mod1.ts.evol" description="Volumetric_strain" plot="true" summation="false" unit="1" edims="2"/>
        <tensor name="root.mod1.ts.[FdrR,FdphiR,FdzR,FdrPHI,FdphiPHI,FdzPHI,FdrZ,FdphiZ,FdzZ]" description="Deformation_gradient" plot="true" summation="false" basename="root.mod1.ts.Fd" size="3,3" symmetric="false" axisymmetric="true" unit="1" edims="2">
          <scalar name="root.mod1.ts.FdrR" description="Deformation_gradient@,_x_component#rR"/>
          <scalar name="root.mod1.ts.FdphiR" description="Deformation_gradient@,_x_component#phiR"/>
          <scalar name="root.mod1.ts.FdzR" description="Deformation_gradient@,_x_component#zR"/>
          <scalar name="root.mod1.ts.FdrPHI" description="Deformation_gradient@,_x_component#rPHI"/>
          <scalar name="root.mod1.ts.FdphiPHI" description="Deformation_gradient@,_x_component#phiPHI"/>
          <scalar name="root.mod1.ts.FdzPHI" description="Deformation_gradient@,_x_component#zPHI"/>
          <scalar name="root.mod1.ts.FdrZ" description="Deformation_gradient@,_x_component#rZ"/>
          <scalar name="root.mod1.ts.FdphiZ" description="Deformation_gradient@,_x_component#phiZ"/>
          <scalar name="root.mod1.ts.FdzZ" description="Deformation_gradient@,_x_component#zZ"/>
        </tensor>
        <tensor name="root.mod1.ts.[gradUrR,gradUphiR,gradUzR,gradUrPHI,gradUphiPHI,gradUzPHI,gradUrZ,gradUphiZ,gradUzZ]" description="Displacement_gradient" plot="true" summation="false" basename="root.mod1.ts.gradU" size="3,3" symmetric="false" axisymmetric="true" unit="1" edims="2">
          <scalar name="root.mod1.ts.gradUrR" description="Displacement_gradient@,_x_component#rR"/>
          <scalar name="root.mod1.ts.gradUphiR" description="Displacement_gradient@,_x_component#phiR"/>
          <scalar name="root.mod1.ts.gradUzR" description="Displacement_gradient@,_x_component#zR"/>
          <scalar name="root.mod1.ts.gradUrPHI" description="Displacement_gradient@,_x_component#rPHI"/>
          <scalar name="root.mod1.ts.gradUphiPHI" description="Displacement_gradient@,_x_component#phiPHI"/>
          <scalar name="root.mod1.ts.gradUzPHI" description="Displacement_gradient@,_x_component#zPHI"/>
          <scalar name="root.mod1.ts.gradUrZ" description="Displacement_gradient@,_x_component#rZ"/>
          <scalar name="root.mod1.ts.gradUphiZ" description="Displacement_gradient@,_x_component#phiZ"/>
          <scalar name="root.mod1.ts.gradUzZ" description="Displacement_gradient@,_x_component#zZ"/>
        </tensor>
        <tensor name="root.mod1.ts.[eRR,eRPHI,eRZ,eRPHI,ePHIPHI,ePHIZ,eRZ,ePHIZ,eZZ]" description="#Strain tensor (Material)" plot="true" summation="false" basename="root.mod1.ts.e" size="3,3" symmetric="true" axisymmetric="true" unit="1" edims="2">
          <scalar name="root.mod1.ts.eRR" description="Strain_tensor@,_x_component#RR"/>
          <scalar name="root.mod1.ts.eRPHI" description="Strain_tensor@,_x_component#RPHI"/>
          <scalar name="root.mod1.ts.eRZ" description="Strain_tensor@,_x_component#RZ"/>
          <scalar name="root.mod1.ts.ePHIPHI" description="Strain_tensor@,_x_component#PHIPHI"/>
          <scalar name="root.mod1.ts.ePHIZ" description="Strain_tensor@,_x_component#PHIZ"/>
          <scalar name="root.mod1.ts.eZZ" description="Strain_tensor@,_x_component#ZZ"/>
        </tensor>
        <tensor name="root.mod1.ts.[eR,ePHI,eZ]" description="#Strain tensor (Material)" plot="false" summation="false" basename="root.mod1.ts.eXYZ" size="3,1" symmetric="false" axisymmetric="true" unit="1" edims="2">
          <scalar name="root.mod1.ts.eR" description="Strain_tensor@,_x_component#R"/>
          <scalar name="root.mod1.ts.ePHI" description="Strain_tensor@,_x_component#PHI"/>
          <scalar name="root.mod1.ts.eZ" description="Strain_tensor@,_x_component#Z"/>
        </tensor>
        <tensor name="root.mod1.ts.[Ldr,Ldrphi,Ldrz,Ldrphi,Ldphi,Ldphiz,Ldrz,Ldphiz,Ldz]" description="#Rate of strain tensor (Spatial)" plot="true" summation="false" basename="root.mod1.ts.Ld" size="3,3" symmetric="true" axisymmetric="true" unit="1/s" edims="2">
          <scalar name="root.mod1.ts.Ldr" description="Rate_of_strain_tensor@,_x_component#r"/>
          <scalar name="root.mod1.ts.Ldrphi" description="Rate_of_strain_tensor@,_x_component#rphi"/>
          <scalar name="root.mod1.ts.Ldrz" description="Rate_of_strain_tensor@,_x_component#rz"/>
          <scalar name="root.mod1.ts.Ldphi" description="Rate_of_strain_tensor@,_x_component#phi"/>
          <scalar name="root.mod1.ts.Ldphiz" description="Rate_of_strain_tensor@,_x_component#phiz"/>
          <scalar name="root.mod1.ts.Ldz" description="Rate_of_strain_tensor@,_x_component#z"/>
        </tensor>
        <tensor name="root.mod1.ts.[Lwr,Lwrphi,Lwrz,Lwrphi,Lwphi,Lwphiz,Lwrz,Lwphiz,Lwz]" description="#Spin tensor (Spatial)" plot="true" summation="false" basename="root.mod1.ts.Lw" size="3,3" symmetric="true" axisymmetric="true" unit="1/s" edims="2">
          <scalar name="root.mod1.ts.Lwr" description="Spin_tensor@,_x_component#r"/>
          <scalar name="root.mod1.ts.Lwrphi" description="Spin_tensor@,_x_component#rphi"/>
          <scalar name="root.mod1.ts.Lwrz" description="Spin_tensor@,_x_component#rz"/>
          <scalar name="root.mod1.ts.Lwphi" description="Spin_tensor@,_x_component#phi"/>
          <scalar name="root.mod1.ts.Lwphiz" description="Spin_tensor@,_x_component#phiz"/>
          <scalar name="root.mod1.ts.Lwz" description="Spin_tensor@,_x_component#z"/>
        </tensor>
        <tensor name="root.mod1.ts.[el11,el12,el13,el12,el22,el23,el13,el23,el33]" description="Strain_tensor_local_coordinate_system" plot="true" summation="false" basename="root.mod1.ts.el" size="3,3" symmetric="true" axisymmetric="false" unit="1" edims="2">
          <scalar name="root.mod1.ts.el11" description="Strain_tensor_local_coordinate_system@,_x_component#11"/>
          <scalar name="root.mod1.ts.el12" description="Strain_tensor_local_coordinate_system@,_x_component#12"/>
          <scalar name="root.mod1.ts.el13" description="Strain_tensor_local_coordinate_system@,_x_component#13"/>
          <scalar name="root.mod1.ts.el22" description="Strain_tensor_local_coordinate_system@,_x_component#22"/>
          <scalar name="root.mod1.ts.el23" description="Strain_tensor_local_coordinate_system@,_x_component#23"/>
          <scalar name="root.mod1.ts.el33" description="Strain_tensor_local_coordinate_system@,_x_component#33"/>
        </tensor>
        <tensor name="root.mod1.ts.[eil11,eil12,eil13,eil12,eil22,eil23,eil13,eil23,eil33]" description="Initial_strain_tensor_local_coordinate_system" plot="true" summation="false" basename="root.mod1.ts.eil" size="3,3" symmetric="true" axisymmetric="false" unit="1" edims="2">
          <scalar name="root.mod1.ts.eil11" description="Initial_strain_tensor_local_coordinate_system@,_x_component#11"/>
          <scalar name="root.mod1.ts.eil12" description="Initial_strain_tensor_local_coordinate_system@,_x_component#12"/>
          <scalar name="root.mod1.ts.eil13" description="Initial_strain_tensor_local_coordinate_system@,_x_component#13"/>
          <scalar name="root.mod1.ts.eil22" description="Initial_strain_tensor_local_coordinate_system@,_x_component#22"/>
          <scalar name="root.mod1.ts.eil23" description="Initial_strain_tensor_local_coordinate_system@,_x_component#23"/>
          <scalar name="root.mod1.ts.eil33" description="Initial_strain_tensor_local_coordinate_system@,_x_component#33"/>
        </tensor>
        <tensor name="root.mod1.ts.[eel11,eel12,eel13,eel12,eel22,eel23,eel13,eel23,eel33]" description="Elastic_strain_tensor_local_coordinate_system" plot="true" summation="false" basename="root.mod1.ts.eel" size="3,3" symmetric="true" axisymmetric="false" unit="1" edims="2">
          <scalar name="root.mod1.ts.eel11" description="Elastic_strain_tensor_local_coordinate_system@,_x_component#11"/>
          <scalar name="root.mod1.ts.eel12" description="Elastic_strain_tensor_local_coordinate_system@,_x_component#12"/>
          <scalar name="root.mod1.ts.eel13" description="Elastic_strain_tensor_local_coordinate_system@,_x_component#13"/>
          <scalar name="root.mod1.ts.eel22" description="Elastic_strain_tensor_local_coordinate_system@,_x_component#22"/>
          <scalar name="root.mod1.ts.eel23" description="Elastic_strain_tensor_local_coordinate_system@,_x_component#23"/>
          <scalar name="root.mod1.ts.eel33" description="Elastic_strain_tensor_local_coordinate_system@,_x_component#33"/>
        </tensor>
        <group name="StrainInvariants" description="Strain_invariants">
          <scalar name="root.mod1.ts.J" description="Volume_ratio" plot="true" summation="false" unit="1" edims="2"/>
          <scalar name="root.mod1.ts.eelvol" description="First_invariant_of_elastic_strain_tensor" plot="true" summation="false" unit="1" edims="2"/>
          <scalar name="root.mod1.ts.eeldev" description="Second_invariant_of_deviatoric_elastic_strain_tensor" plot="true" summation="false" unit="1" edims="2"/>
        </group>
      </group>
      <group name="StressGroup" description="Stress[Variable_group]">
        <scalar name="root.mod1.ts.pm" description="Pressure" plot="true" summation="false" unit="N/m^2" edims="2"/>
        <scalar name="root.mod1.ts.mises" description="von_Mises_stress" plot="true" summation="false" unit="N/m^2" edims="2"/>
        <scalar name="root.mod1.ts.tresca" description="Tresca_stress" plot="true" summation="false" unit="N/m^2" edims="2"/>
        <tensor name="root.mod1.ts.[Sil11,Sil12,Sil13,Sil12,Sil22,Sil23,Sil13,Sil23,Sil33]" description="Initial_stress_tensor_local_coordinate_system" plot="true" summation="false" basename="root.mod1.ts.Sil" size="3,3" symmetric="true" axisymmetric="false" unit="N/m^2" edims="2">
          <scalar name="root.mod1.ts.Sil11" description="Initial_stress_tensor_local_coordinate_system@,_x_component#11"/>
          <scalar name="root.mod1.ts.Sil12" description="Initial_stress_tensor_local_coordinate_system@,_x_component#12"/>
          <scalar name="root.mod1.ts.Sil13" description="Initial_stress_tensor_local_coordinate_system@,_x_component#13"/>
          <scalar name="root.mod1.ts.Sil22" description="Initial_stress_tensor_local_coordinate_system@,_x_component#22"/>
          <scalar name="root.mod1.ts.Sil23" description="Initial_stress_tensor_local_coordinate_system@,_x_component#23"/>
          <scalar name="root.mod1.ts.Sil33" description="Initial_stress_tensor_local_coordinate_system@,_x_component#33"/>
        </tensor>
        <tensor name="root.mod1.ts.[Sl11,Sl12,Sl13,Sl12,Sl22,Sl23,Sl13,Sl23,Sl33]" description="Second_Piola-Kirchhoff_stress_local_coordinate_system" plot="true" summation="false" basename="root.mod1.ts.Sl" size="3,3" symmetric="true" axisymmetric="false" unit="N/m^2" edims="2">
          <scalar name="root.mod1.ts.Sl11" description="Second_Piola-Kirchhoff_stress_local_coordinate_system@,_x_component#11"/>
          <scalar name="root.mod1.ts.Sl12" description="Second_Piola-Kirchhoff_stress_local_coordinate_system@,_x_component#12"/>
          <scalar name="root.mod1.ts.Sl13" description="Second_Piola-Kirchhoff_stress_local_coordinate_system@,_x_component#13"/>
          <scalar name="root.mod1.ts.Sl22" description="Second_Piola-Kirchhoff_stress_local_coordinate_system@,_x_component#22"/>
          <scalar name="root.mod1.ts.Sl23" description="Second_Piola-Kirchhoff_stress_local_coordinate_system@,_x_component#23"/>
          <scalar name="root.mod1.ts.Sl33" description="Second_Piola-Kirchhoff_stress_local_coordinate_system@,_x_component#33"/>
        </tensor>
        <tensor name="root.mod1.ts.[SR,SRPHI,SRZ,SRPHI,SPHI,SPHIZ,SRZ,SPHIZ,SZ]" description="#Second Piola-Kirchhoff stress (Material)" plot="true" summation="false" basename="root.mod1.ts.S" size="3,3" symmetric="true" axisymmetric="true" unit="N/m^2" edims="2">
          <scalar name="root.mod1.ts.SR" description="Second_Piola-Kirchhoff_stress@,_x_component#R"/>
          <scalar name="root.mod1.ts.SRPHI" description="Second_Piola-Kirchhoff_stress@,_x_component#RPHI"/>
          <scalar name="root.mod1.ts.SRZ" description="Second_Piola-Kirchhoff_stress@,_x_component#RZ"/>
          <scalar name="root.mod1.ts.SPHI" description="Second_Piola-Kirchhoff_stress@,_x_component#PHI"/>
          <scalar name="root.mod1.ts.SPHIZ" description="Second_Piola-Kirchhoff_stress@,_x_component#PHIZ"/>
          <scalar name="root.mod1.ts.SZ" description="Second_Piola-Kirchhoff_stress@,_x_component#Z"/>
        </tensor>
        <tensor name="root.mod1.ts.[PrR,PphiR,PzR,PrPHI,PphiPHI,PzPHI,PrZ,PphiZ,PzZ]" description="First_Piola-Kirchhoff_stress" plot="true" summation="false" basename="root.mod1.ts.P" size="3,3" symmetric="false" axisymmetric="true" unit="N/m^2" edims="2">
          <scalar name="root.mod1.ts.PrR" description="First_Piola-Kirchhoff_stress@,_x_component#rR"/>
          <scalar name="root.mod1.ts.PphiR" description="First_Piola-Kirchhoff_stress@,_x_component#phiR"/>
          <scalar name="root.mod1.ts.PzR" description="First_Piola-Kirchhoff_stress@,_x_component#zR"/>
          <scalar name="root.mod1.ts.PrPHI" description="First_Piola-Kirchhoff_stress@,_x_component#rPHI"/>
          <scalar name="root.mod1.ts.PphiPHI" description="First_Piola-Kirchhoff_stress@,_x_component#phiPHI"/>
          <scalar name="root.mod1.ts.PzPHI" description="First_Piola-Kirchhoff_stress@,_x_component#zPHI"/>
          <scalar name="root.mod1.ts.PrZ" description="First_Piola-Kirchhoff_stress@,_x_component#rZ"/>
          <scalar name="root.mod1.ts.PphiZ" description="First_Piola-Kirchhoff_stress@,_x_component#phiZ"/>
          <scalar name="root.mod1.ts.PzZ" description="First_Piola-Kirchhoff_stress@,_x_component#zZ"/>
        </tensor>
        <tensor name="root.mod1.ts.[sr,srphi,srz,srphi,sphi,sphiz,srz,sphiz,sz]" description="#Stress tensor (Spatial)" plot="true" summation="false" basename="root.mod1.ts.s" size="3,3" symmetric="true" axisymmetric="true" unit="N/m^2" edims="2">
          <scalar name="root.mod1.ts.sr" description="Stress_tensor@,_x_component#r"/>
          <scalar name="root.mod1.ts.srphi" description="Stress_tensor@,_x_component#rphi"/>
          <scalar name="root.mod1.ts.srz" description="Stress_tensor@,_x_component#rz"/>
          <scalar name="root.mod1.ts.sphi" description="Stress_tensor@,_x_component#phi"/>
          <scalar name="root.mod1.ts.sphiz" description="Stress_tensor@,_x_component#phiz"/>
          <scalar name="root.mod1.ts.sz" description="Stress_tensor@,_x_component#z"/>
        </tensor>
        <tensor name="root.mod1.ts.[sl11,sl12,sl13,sl12,sl22,sl23,sl13,sl23,sl33]" description="Stress_tensor_local_coordinate_system" plot="true" summation="false" basename="root.mod1.ts.sl" size="3,3" symmetric="true" axisymmetric="false" unit="N/m^2" edims="2">
          <scalar name="root.mod1.ts.sl11" description="Stress_tensor_local_coordinate_system@,_x_component#11"/>
          <scalar name="root.mod1.ts.sl12" description="Stress_tensor_local_coordinate_system@,_x_component#12"/>
          <scalar name="root.mod1.ts.sl13" description="Stress_tensor_local_coordinate_system@,_x_component#13"/>
          <scalar name="root.mod1.ts.sl22" description="Stress_tensor_local_coordinate_system@,_x_component#22"/>
          <scalar name="root.mod1.ts.sl23" description="Stress_tensor_local_coordinate_system@,_x_component#23"/>
          <scalar name="root.mod1.ts.sl33" description="Stress_tensor_local_coordinate_system@,_x_component#33"/>
        </tensor>
        <tensor name="root.mod1.ts.[sdevr,sdevrphi,sdevrz,sdevrphi,sdevphi,sdevphiz,sdevrz,sdevphiz,sdevz]" description="#Deviatoric stress tensor (Spatial)" plot="true" summation="false" basename="root.mod1.ts.sdev" size="3,3" symmetric="true" axisymmetric="true" unit="N/m^2" edims="2">
          <scalar name="root.mod1.ts.sdevr" description="Deviatoric_stress_tensor@,_x_component#r"/>
          <scalar name="root.mod1.ts.sdevrphi" description="Deviatoric_stress_tensor@,_x_component#rphi"/>
          <scalar name="root.mod1.ts.sdevrz" description="Deviatoric_stress_tensor@,_x_component#rz"/>
          <scalar name="root.mod1.ts.sdevphi" description="Deviatoric_stress_tensor@,_x_component#phi"/>
          <scalar name="root.mod1.ts.sdevphiz" description="Deviatoric_stress_tensor@,_x_component#phiz"/>
          <scalar name="root.mod1.ts.sdevz" description="Deviatoric_stress_tensor@,_x_component#z"/>
        </tensor>
        <tensor name="root.mod1.ts.[SdevR,SdevRPHI,SdevRZ,SdevRPHI,SdevPHI,SdevPHIZ,SdevRZ,SdevPHIZ,SdevZ]" description="#Deviatoric second Piola-Kirchhoff stress (Material)" plot="true" summation="false" basename="root.mod1.ts.Sdev" size="3,3" symmetric="true" axisymmetric="true" unit="N/m^2" edims="2">
          <scalar name="root.mod1.ts.SdevR" description="Deviatoric_second_Piola-Kirchhoff_stress@,_x_component#R"/>
          <scalar name="root.mod1.ts.SdevRPHI" description="Deviatoric_second_Piola-Kirchhoff_stress@,_x_component#RPHI"/>
          <scalar name="root.mod1.ts.SdevRZ" description="Deviatoric_second_Piola-Kirchhoff_stress@,_x_component#RZ"/>
          <scalar name="root.mod1.ts.SdevPHI" description="Deviatoric_second_Piola-Kirchhoff_stress@,_x_component#PHI"/>
          <scalar name="root.mod1.ts.SdevPHIZ" description="Deviatoric_second_Piola-Kirchhoff_stress@,_x_component#PHIZ"/>
          <scalar name="root.mod1.ts.SdevZ" description="Deviatoric_second_Piola-Kirchhoff_stress@,_x_component#Z"/>
        </tensor>
        <tensor name="root.mod1.ts.[Tar,Taphi,Taz]" description="#Traction (force/area) (Spatial)" plot="true" summation="false" basename="root.mod1.ts.Ta" size="3,1" symmetric="false" axisymmetric="true" unit="N/m^2" edims="1">
          <scalar name="root.mod1.ts.Tar" description="Traction_(force/area)@,_x_component#r"/>
          <scalar name="root.mod1.ts.Taphi" description="Traction_(force/area)@,_x_component#phi"/>
          <scalar name="root.mod1.ts.Taz" description="Traction_(force/area)@,_x_component#z"/>
        </tensor>
        <group name="StressInvariants" description="Stress_invariants">
          <scalar name="root.mod1.ts.I1s" description="First_principal_invariant_of_stress" plot="true" summation="false" unit="N/m^2" edims="2"/>
          <scalar name="root.mod1.ts.I2s" description="Second_principal_invariant_of_stress" plot="true" summation="false" unit="kg^2/(m^2*s^4)" edims="2"/>
          <scalar name="root.mod1.ts.I3s" description="Third_principal_invariant_of_stress" plot="true" summation="false" unit="kg^3/(m^3*s^6)" edims="2"/>
          <scalar name="root.mod1.ts.II2s" description="Second_invariant_of_stress_deviator" plot="true" summation="false" unit="kg^2/(m^2*s^4)" edims="2"/>
          <scalar name="root.mod1.ts.II3s" description="Third_invariant_of_stress_deviator" plot="true" summation="false" unit="kg^3/(m^3*s^6)" edims="2"/>
          <scalar name="root.mod1.ts.thetaL" description="Lode_angle" plot="true" summation="false" unit="rad" edims="2"/>
        </group>
      </group>
      <group name="StressGroupGp" description="Stress_(Gauss_points)[Variable_group]">
        <scalar name="root.mod1.ts.pmGp" description="Pressure_Gauss_point_evaluation" plot="true" summation="false" unit="N/m^2" edims="2"/>
        <scalar name="root.mod1.ts.misesGp" description="von_Mises_stress_Gauss_point_evaluation" plot="true" summation="false" unit="N/m^2" edims="2"/>
        <scalar name="root.mod1.ts.trescaGp" description="Tresca_stress_Gauss_point_evaluation" plot="true" summation="false" unit="N/m^2" edims="2"/>
        <tensor name="root.mod1.ts.[SlGp11,SlGp12,SlGp13,SlGp12,SlGp22,SlGp23,SlGp13,SlGp23,SlGp33]" description="Second_Piola-Kirchhoff_stress_local_coordinate_system_Gauss_point_evaluation" plot="true" summation="false" basename="root.mod1.ts.SlGp" size="3,3" symmetric="true" axisymmetric="false" unit="N/m^2" edims="2">
          <scalar name="root.mod1.ts.SlGp11" description="Second_Piola-Kirchhoff_stress_local_coordinate_system_Gauss_point_evaluation@,_x_component#11"/>
          <scalar name="root.mod1.ts.SlGp12" description="Second_Piola-Kirchhoff_stress_local_coordinate_system_Gauss_point_evaluation@,_x_component#12"/>
          <scalar name="root.mod1.ts.SlGp13" description="Second_Piola-Kirchhoff_stress_local_coordinate_system_Gauss_point_evaluation@,_x_component#13"/>
          <scalar name="root.mod1.ts.SlGp22" description="Second_Piola-Kirchhoff_stress_local_coordinate_system_Gauss_point_evaluation@,_x_component#22"/>
          <scalar name="root.mod1.ts.SlGp23" description="Second_Piola-Kirchhoff_stress_local_coordinate_system_Gauss_point_evaluation@,_x_component#23"/>
          <scalar name="root.mod1.ts.SlGp33" description="Second_Piola-Kirchhoff_stress_local_coordinate_system_Gauss_point_evaluation@,_x_component#33"/>
        </tensor>
        <tensor name="root.mod1.ts.[SGpR,SGpRPHI,SGpRZ,SGpRPHI,SGpPHI,SGpPHIZ,SGpRZ,SGpPHIZ,SGpZ]" description="#Second Piola-Kirchhoff stress, Gauss-point evaluation (Material)" plot="true" summation="false" basename="root.mod1.ts.SGp" size="3,3" symmetric="true" axisymmetric="true" unit="N/m^2" edims="2">
          <scalar name="root.mod1.ts.SGpR" description="Second_Piola-Kirchhoff_stress_Gauss_point_evaluation@,_x_component#R"/>
          <scalar name="root.mod1.ts.SGpRPHI" description="Second_Piola-Kirchhoff_stress_Gauss_point_evaluation@,_x_component#RPHI"/>
          <scalar name="root.mod1.ts.SGpRZ" description="Second_Piola-Kirchhoff_stress_Gauss_point_evaluation@,_x_component#RZ"/>
          <scalar name="root.mod1.ts.SGpPHI" description="Second_Piola-Kirchhoff_stress_Gauss_point_evaluation@,_x_component#PHI"/>
          <scalar name="root.mod1.ts.SGpPHIZ" description="Second_Piola-Kirchhoff_stress_Gauss_point_evaluation@,_x_component#PHIZ"/>
          <scalar name="root.mod1.ts.SGpZ" description="Second_Piola-Kirchhoff_stress_Gauss_point_evaluation@,_x_component#Z"/>
        </tensor>
        <tensor name="root.mod1.ts.[PGprR,PGpphiR,PGpzR,PGprPHI,PGpphiPHI,PGpzPHI,PGprZ,PGpphiZ,PGpzZ]" description="First_Piola-Kirchhoff_stress_Gauss_point_evaluation" plot="true" summation="false" basename="root.mod1.ts.PGp" size="3,3" symmetric="false" axisymmetric="true" unit="N/m^2" edims="2">
          <scalar name="root.mod1.ts.PGprR" description="First_Piola-Kirchhoff_stress_Gauss_point_evaluation@,_x_component#rR"/>
          <scalar name="root.mod1.ts.PGpphiR" description="First_Piola-Kirchhoff_stress_Gauss_point_evaluation@,_x_component#phiR"/>
          <scalar name="root.mod1.ts.PGpzR" description="First_Piola-Kirchhoff_stress_Gauss_point_evaluation@,_x_component#zR"/>
          <scalar name="root.mod1.ts.PGprPHI" description="First_Piola-Kirchhoff_stress_Gauss_point_evaluation@,_x_component#rPHI"/>
          <scalar name="root.mod1.ts.PGpphiPHI" description="First_Piola-Kirchhoff_stress_Gauss_point_evaluation@,_x_component#phiPHI"/>
          <scalar name="root.mod1.ts.PGpzPHI" description="First_Piola-Kirchhoff_stress_Gauss_point_evaluation@,_x_component#zPHI"/>
          <scalar name="root.mod1.ts.PGprZ" description="First_Piola-Kirchhoff_stress_Gauss_point_evaluation@,_x_component#rZ"/>
          <scalar name="root.mod1.ts.PGpphiZ" description="First_Piola-Kirchhoff_stress_Gauss_point_evaluation@,_x_component#phiZ"/>
          <scalar name="root.mod1.ts.PGpzZ" description="First_Piola-Kirchhoff_stress_Gauss_point_evaluation@,_x_component#zZ"/>
        </tensor>
        <tensor name="root.mod1.ts.[sGpr,sGprphi,sGprz,sGprphi,sGpphi,sGpphiz,sGprz,sGpphiz,sGpz]" description="#Stress tensor, Gauss-point evaluation (Spatial)" plot="true" summation="false" basename="root.mod1.ts.sGp" size="3,3" symmetric="true" axisymmetric="true" unit="N/m^2" edims="2">
          <scalar name="root.mod1.ts.sGpr" description="Stress_tensor_Gauss_point_evaluation@,_x_component#r"/>
          <scalar name="root.mod1.ts.sGprphi" description="Stress_tensor_Gauss_point_evaluation@,_x_component#rphi"/>
          <scalar name="root.mod1.ts.sGprz" description="Stress_tensor_Gauss_point_evaluation@,_x_component#rz"/>
          <scalar name="root.mod1.ts.sGpphi" description="Stress_tensor_Gauss_point_evaluation@,_x_component#phi"/>
          <scalar name="root.mod1.ts.sGpphiz" description="Stress_tensor_Gauss_point_evaluation@,_x_component#phiz"/>
          <scalar name="root.mod1.ts.sGpz" description="Stress_tensor_Gauss_point_evaluation@,_x_component#z"/>
        </tensor>
        <tensor name="root.mod1.ts.[slGp11,slGp12,slGp13,slGp12,slGp22,slGp23,slGp13,slGp23,slGp33]" description="Stress_tensor_local_coordinate_system_Gauss_point_evaluation" plot="true" summation="false" basename="root.mod1.ts.slGp" size="3,3" symmetric="true" axisymmetric="false" unit="N/m^2" edims="2">
          <scalar name="root.mod1.ts.slGp11" description="Stress_tensor_local_coordinate_system_Gauss_point_evaluation@,_x_component#11"/>
          <scalar name="root.mod1.ts.slGp12" description="Stress_tensor_local_coordinate_system_Gauss_point_evaluation@,_x_component#12"/>
          <scalar name="root.mod1.ts.slGp13" description="Stress_tensor_local_coordinate_system_Gauss_point_evaluation@,_x_component#13"/>
          <scalar name="root.mod1.ts.slGp22" description="Stress_tensor_local_coordinate_system_Gauss_point_evaluation@,_x_component#22"/>
          <scalar name="root.mod1.ts.slGp23" description="Stress_tensor_local_coordinate_system_Gauss_point_evaluation@,_x_component#23"/>
          <scalar name="root.mod1.ts.slGp33" description="Stress_tensor_local_coordinate_system_Gauss_point_evaluation@,_x_component#33"/>
        </tensor>
        <tensor name="root.mod1.ts.[sdevGpr,sdevGprphi,sdevGprz,sdevGprphi,sdevGpphi,sdevGpphiz,sdevGprz,sdevGpphiz,sdevGpz]" description="#Deviatoric stress tensor, Gauss-point evaluation (Spatial)" plot="true" summation="false" basename="root.mod1.ts.sdevGp" size="3,3" symmetric="true" axisymmetric="true" unit="N/m^2" edims="2">
          <scalar name="root.mod1.ts.sdevGpr" description="Deviatoric_stress_tensor_Gauss_point_evaluation@,_x_component#r"/>
          <scalar name="root.mod1.ts.sdevGprphi" description="Deviatoric_stress_tensor_Gauss_point_evaluation@,_x_component#rphi"/>
          <scalar name="root.mod1.ts.sdevGprz" description="Deviatoric_stress_tensor_Gauss_point_evaluation@,_x_component#rz"/>
          <scalar name="root.mod1.ts.sdevGpphi" description="Deviatoric_stress_tensor_Gauss_point_evaluation@,_x_component#phi"/>
          <scalar name="root.mod1.ts.sdevGpphiz" description="Deviatoric_stress_tensor_Gauss_point_evaluation@,_x_component#phiz"/>
          <scalar name="root.mod1.ts.sdevGpz" description="Deviatoric_stress_tensor_Gauss_point_evaluation@,_x_component#z"/>
        </tensor>
        <tensor name="root.mod1.ts.[SdevGpR,SdevGpRPHI,SdevGpRZ,SdevGpRPHI,SdevGpPHI,SdevGpPHIZ,SdevGpRZ,SdevGpPHIZ,SdevGpZ]" description="#Deviatoric second Piola-Kirchhoff stress, Gauss-point evaluation (Material)" plot="true" summation="false" basename="root.mod1.ts.SdevGp" size="3,3" symmetric="true" axisymmetric="true" unit="N/m^2" edims="2">
          <scalar name="root.mod1.ts.SdevGpR" description="Deviatoric_second_Piola-Kirchhoff_stress_Gauss_point_evaluation@,_x_component#R"/>
          <scalar name="root.mod1.ts.SdevGpRPHI" description="Deviatoric_second_Piola-Kirchhoff_stress_Gauss_point_evaluation@,_x_component#RPHI"/>
          <scalar name="root.mod1.ts.SdevGpRZ" description="Deviatoric_second_Piola-Kirchhoff_stress_Gauss_point_evaluation@,_x_component#RZ"/>
          <scalar name="root.mod1.ts.SdevGpPHI" description="Deviatoric_second_Piola-Kirchhoff_stress_Gauss_point_evaluation@,_x_component#PHI"/>
          <scalar name="root.mod1.ts.SdevGpPHIZ" description="Deviatoric_second_Piola-Kirchhoff_stress_Gauss_point_evaluation@,_x_component#PHIZ"/>
          <scalar name="root.mod1.ts.SdevGpZ" description="Deviatoric_second_Piola-Kirchhoff_stress_Gauss_point_evaluation@,_x_component#Z"/>
        </tensor>
        <group name="spValGp" description="Principal_stresses_Gauss_point_evaluation">
          <scalar name="root.mod1.ts.sp1Gp" description="First_principal_stress_Gauss_point_evaluation" plot="true" summation="false" unit="N/m^2" edims="2"/>
          <scalar name="root.mod1.ts.sp2Gp" description="Second_principal_stress_Gauss_point_evaluation" plot="true" summation="false" unit="N/m^2" edims="2"/>
          <scalar name="root.mod1.ts.sp3Gp" description="Third_principal_stress_Gauss_point_evaluation" plot="true" summation="false" unit="N/m^2" edims="2"/>
        </group>
        <group name="PrincipalStressDirectionsGp" description="Principal_stress_directions_Gauss_point_evaluation">
          <tensor name="root.mod1.ts.[sp1Gpr,sp1Gpphi,sp1Gpz]" description="#Principal stress direction 1, Gauss-point evaluation (Spatial)" plot="true" summation="false" basename="root.mod1.ts.sp1Gp" size="3,1" symmetric="false" axisymmetric="true" edims="2">
            <scalar name="root.mod1.ts.sp1Gpr" description="Principal_stress_direction_1_Gauss_point_evaluation@,_x_component#r"/>
            <scalar name="root.mod1.ts.sp1Gpphi" description="Principal_stress_direction_1_Gauss_point_evaluation@,_x_component#phi"/>
            <scalar name="root.mod1.ts.sp1Gpz" description="Principal_stress_direction_1_Gauss_point_evaluation@,_x_component#z"/>
          </tensor>
          <tensor name="root.mod1.ts.[sp2Gpr,sp2Gpphi,sp2Gpz]" description="#Principal stress direction 2, Gauss-point evaluation (Spatial)" plot="true" summation="false" basename="root.mod1.ts.sp2Gp" size="3,1" symmetric="false" axisymmetric="true" edims="2">
            <scalar name="root.mod1.ts.sp2Gpr" description="Principal_stress_direction_2_Gauss_point_evaluation@,_x_component#r"/>
            <scalar name="root.mod1.ts.sp2Gpphi" description="Principal_stress_direction_2_Gauss_point_evaluation@,_x_component#phi"/>
            <scalar name="root.mod1.ts.sp2Gpz" description="Principal_stress_direction_2_Gauss_point_evaluation@,_x_component#z"/>
          </tensor>
          <tensor name="root.mod1.ts.[sp3Gpr,sp3Gpphi,sp3Gpz]" description="#Principal stress direction 3, Gauss-point evaluation (Spatial)" plot="true" summation="false" basename="root.mod1.ts.sp3Gp" size="3,1" symmetric="false" axisymmetric="true" edims="2">
            <scalar name="root.mod1.ts.sp3Gpr" description="Principal_stress_direction_3_Gauss_point_evaluation@,_x_component#r"/>
            <scalar name="root.mod1.ts.sp3Gpphi" description="Principal_stress_direction_3_Gauss_point_evaluation@,_x_component#phi"/>
            <scalar name="root.mod1.ts.sp3Gpz" description="Principal_stress_direction_3_Gauss_point_evaluation@,_x_component#z"/>
          </tensor>
        </group>
      </group>
      <group name="EnergyAndPowerGroup" description="Energy_and_power">
        <scalar name="root.mod1.ts.Ws" description="Elastic_strain_energy_density" plot="true" summation="false" unit="J/m^3" edims="2"/>
      </group>
      <group name="AccAndVelGroup" description="Acceleration_and_velocity">
        <tensor name="root.mod1.ts.[u_ttR,u_ttPHI,u_ttZ]" description="#Acceleration (Material)" plot="true" summation="false" basename="root.mod1.ts.u_tt" size="3,1" symmetric="false" axisymmetric="true" unit="m/s^2" edims="2">
          <scalar name="root.mod1.ts.u_ttR" description="Acceleration@,_x_component#R"/>
          <scalar name="root.mod1.ts.u_ttPHI" description="Acceleration@,_x_component#PHI"/>
          <scalar name="root.mod1.ts.u_ttZ" description="Acceleration@,_x_component#Z"/>
        </tensor>
        <tensor name="root.mod1.ts.[u_tR,u_tPHI,u_tZ]" description="#Velocity (Material)" plot="true" summation="false" basename="root.mod1.ts.u_t" size="3,1" symmetric="false" axisymmetric="true" unit="m/s" edims="2">
          <scalar name="root.mod1.ts.u_tR" description="Velocity@,_x_component#R"/>
          <scalar name="root.mod1.ts.u_tPHI" description="Velocity@,_x_component#PHI"/>
          <scalar name="root.mod1.ts.u_tZ" description="Velocity@,_x_component#Z"/>
        </tensor>
      </group>
      <group name="ReactionGroup" description="Reactions[Variable_group]">
        <tensor name="root.mod1.ts.[RFr,RFphi,RFz]" description="#Reaction force (Spatial)" plot="true" summation="true" basename="root.mod1.ts.RF" size="3,1" symmetric="false" axisymmetric="true" unit="N" edims="2">
          <scalar name="root.mod1.ts.RFr" description="Reaction_force@,_x_component#r"/>
          <scalar name="root.mod1.ts.RFphi" description="Reaction_force@,_x_component#phi"/>
          <scalar name="root.mod1.ts.RFz" description="Reaction_force@,_x_component#z"/>
        </tensor>
        <tensor name="root.mod1.ts.[RMr,RMphi,RMz]" description="#Reaction moment (Spatial)" plot="true" summation="true" basename="root.mod1.ts.RM" size="3,1" symmetric="false" axisymmetric="true" unit="N*m" edims="2">
          <scalar name="root.mod1.ts.RMr" description="Reaction_moment@,_x_component#r"/>
          <scalar name="root.mod1.ts.RMphi" description="Reaction_moment@,_x_component#phi"/>
          <scalar name="root.mod1.ts.RMz" description="Reaction_moment@,_x_component#z"/>
        </tensor>
      </group>
    </group>
    <group name="ts__Coded_HeatTransfer" description="#Thermal Stress (Heat Transfer)">
      <scalar name="root.mod1.T" description="Temperature" plot="true" summation="false" unit="K" edims="2"/>
      <scalar name="root.mod1.Tt" description="Temperature@,_first_time_derivative" plot="false" summation="false" unit="K/s" edims="2"/>
      <scalar name="root.mod1.Ttt" description="Temperature@,_second_time_derivative" plot="false" summation="false" unit="K/s^2" edims="2"/>
      <scalar name="root.mod1.ts.q0" description="Inward_heat_flux" plot="false" summation="false" unit="W/m^2" edims="1"/>
      <scalar name="root.mod1.ts.gijij" description="" plot="false" summation="false" unit="m^4" edims="2"/>
      <scalar name="root.mod1.ts.Cp" description="Heat_capacity_at_constant_pressure" plot="true" summation="false" unit="J/(kg*K)" edims="2"/>
      <scalar name="root.mod1.ts.C_eff" description="Effective_volumetric_heat_capacity" plot="false" summation="false" unit="J/(m^3*K)" edims="2"/>
      <scalar name="root.mod1.ts.alphap" description="Isobaric_compressibility_coefficient" plot="false" summation="false" unit="1/K" edims="2"/>
      <scalar name="root.mod1.ts.pA" description="Absolute_pressure" plot="true" summation="false" unit="Pa" edims="2"/>
      <scalar name="root.mod1.ts.gradTmag" description="Temperature_gradient_magnitude" plot="true" summation="false" unit="K/m" edims="2"/>
      <scalar name="root.mod1.ts.kmean" description="Mean_effective_thermal_conductivity" plot="true" summation="false" unit="W/(m*K)" edims="2"/>
      <scalar name="root.mod1.ts.dfluxMag" description="Conductive_heat_flux_magnitude" plot="true" summation="false" unit="W/m^2" edims="2"/>
      <scalar name="root.mod1.ts.Q" description="Heat_source" plot="false" summation="false" unit="W/m^3" edims="2"/>
      <scalar name="root.mod1.ts.qs" description="Production/absorption_coefficient" plot="false" summation="false" unit="W/(m^3*K)" edims="2"/>
      <scalar name="root.mod1.ts.Qmet" description="Metabolic_heat_source" plot="false" summation="false" unit="W/m^3" edims="2"/>
      <scalar name="root.mod1.ts.Qoop" description="#Out-of-plane_heat_source" plot="false" summation="false" unit="W/m^3" edims="2"/>
      <scalar name="root.mod1.ts.qs_oop" description="#Out-of-plane_production/absorption_coefficient" plot="false" summation="false" unit="W/(m^3*K)" edims="2"/>
      <scalar name="root.mod1.ts.Qtot" description="Total_heat_source" plot="true" summation="false" unit="W/m^3" edims="2"/>
      <scalar name="root.mod1.ts.rhoInt" description="Density_for_integration" plot="false" summation="false" unit="kg/m^3" edims="2"/>
      <scalar name="root.mod1.ts.CpInt" description="Specific_heat_capacity_for_integration" plot="false" summation="false" unit="J/(kg*K)" edims="2"/>
      <scalar name="root.mod1.ts.gammaInt" description="Ratio_of_specific_heats_for_integration" plot="false" summation="false" unit="1" edims="2"/>
      <scalar name="root.mod1.ts.HRef" description="Reference_enthalpy" plot="true" summation="false" unit="J/kg" edims="2"/>
      <scalar name="root.mod1.ts.DeltaH" description="Sensible_enthalpy" plot="true" summation="false" unit="J/kg" edims="2"/>
      <scalar name="root.mod1.ts.H" description="Enthalpy" plot="true" summation="false" unit="J/kg" edims="2"/>
      <scalar name="root.mod1.ts.H0" description="Total_enthalpy" plot="true" summation="false" unit="J/kg" edims="2"/>
      <scalar name="root.mod1.ts.Ei" description="Internal_energy" plot="true" summation="false" unit="J/kg" edims="2"/>
      <scalar name="root.mod1.ts.Ei0" description="Total_internal_energy" plot="true" summation="false" unit="J/kg" edims="2"/>
      <scalar name="root.mod1.ts.tfluxMag" description="Total_heat_flux_magnitude" plot="true" summation="false" unit="W/m^2" edims="2"/>
      <scalar name="root.mod1.ts.tefluxMag" description="Total_energy_flux_magnitude" plot="true" summation="false" unit="W/m^2" edims="2"/>
      <scalar name="root.mod1.ts.rflux" description="Radiative_heat_flux" plot="true" summation="false" unit="W/m^2" edims="1"/>
      <scalar name="root.mod1.ts.ccflux" description="Convective_heat_flux" plot="true" summation="false" unit="W/m^2" edims="1"/>
      <scalar name="root.mod1.ts.ntrlflux" description="Normal_translational_heat_flux" plot="true" summation="false" unit="W/m^2" edims="1"/>
      <scalar name="root.mod1.ts.naflux" description="Normal_convective_heat_flux" plot="true" summation="false" unit="W/m^2" edims="1"/>
      <scalar name="root.mod1.ts.ndflux" description="Normal_conductive_heat_flux" plot="true" summation="false" unit="W/m^2" edims="1"/>
      <scalar name="root.mod1.ts.ntflux" description="Normal_total_heat_flux" plot="true" summation="false" unit="W/m^2" edims="1"/>
      <scalar name="root.mod1.ts.nteflux" description="Normal_total_energy_flux" plot="true" summation="false" unit="W/m^2" edims="1"/>
      <scalar name="root.mod1.ts.Qbtot" description="Total_boundary_heat_source" plot="false" summation="false" unit="W/m^2" edims="1"/>
      <scalar name="root.mod1.ts.Qptot" description="Total_point_heat_source" plot="false" summation="false" unit="W" edims="0"/>
      <scalar name="root.mod1.ts.streamline" description="Streamline_diffusion" plot="false" summation="false" unit="kg*K/(m*s^3)" edims="2"/>
      <scalar name="root.mod1.ts.helem" description="Element_size" plot="true" summation="false" unit="m" edims="2"/>
      <scalar name="root.mod1.ts.res_T" description="Equation_residual" plot="false" summation="false" unit="W/m^3" edims="2"/>
      <scalar name="root.mod1.ts.tau_e" description="GLS_time_scale" plot="false" summation="false" unit="m*s^3*K/kg" edims="2"/>
      <scalar name="root.mod1.ts.tau_eCross" description="" plot="false" summation="false" unit="m*s^3*K/kg" edims="2"/>
      <scalar name="root.mod1.ts.gTgijgT" description="" plot="false" summation="false" unit="K^2" edims="2"/>
      <scalar name="root.mod1.ts.h2GT" description="" plot="false" summation="false" unit="m^2" edims="2"/>
      <scalar name="root.mod1.ts.xiT" description="Stabilization_switch_variable" plot="false" summation="false" unit="1" edims="2"/>
      <scalar name="root.mod1.ts.xiTt" description="" plot="false" summation="false" unit="1" edims="2"/>
      <scalar name="root.mod1.ts.gamma" description="Ratio_of_specific_heats" plot="true" summation="false" unit="1" edims="2"/>
      <scalar name="root.mod1.ts.chf1.Text" description="External_temperature" plot="false" summation="false" unit="K" edims="1"/>
      <scalar name="root.mod1.ts.chf1.h" description="Heat_transfer_coefficient" plot="true" summation="false" unit="W/(m^2*K)" edims="1"/>
      <scalar name="root.mod1.ts.dvolinner" description="#" plot="false" summation="false" unit="m^2" edims="1"/>
      <scalar name="root.mod1.ts.Tjump_ap1" description="Temperature_jump" plot="false" summation="false" unit="K" edims="1"/>
      <scalar name="root.mod1.ts.pjump_ap1" description="Pressure_jump" plot="false" summation="false" unit="Pa" edims="1"/>
      <scalar name="root.mod1.ts.upwindpw_ap1" description="#" plot="false" summation="false" edims="1"/>
      <scalar name="root.mod1.ts.jump_pen_ap1" description="#" plot="false" summation="false" unit="W/(m^2*K)" edims="1"/>
      <scalar name="root.mod1.ts.kgradTn_ap1" description="#" plot="false" summation="false" edims="1"/>
      <scalar name="root.mod1.ts.kTestgradTn_ap1" description="#" plot="false" summation="false" unit="W/m^2" edims="1"/>
      <scalar name="root.mod1.ts.upwind_ap1" description="#" plot="false" summation="false" edims="1"/>
      <tensor name="root.mod1.[TTR,0,TTZ]" description="#Tangential gradient of T (Material)" plot="false" summation="false" basename="root.mod1.gradTT" size="3,1" symmetric="false" axisymmetric="true" unit="K/m" edims="1">
        <scalar name="root.mod1.TTR" description="Tangential_gradient_of_X_Y_component#T#R"/>
        <scalar name="0" description="Tangential_gradient_of_X_Y_component#T#PHI"/>
        <scalar name="root.mod1.TTZ" description="Tangential_gradient_of_X_Y_component#T#Z"/>
      </tensor>
      <tensor name="root.mod1.[TTRR,0,TTRZ]" description="#Tangential gradient of TTR (Material)" plot="false" summation="false" basename="root.mod1.gradTTTR" size="3,1" symmetric="false" axisymmetric="true" unit="K/m^2" edims="1">
        <scalar name="root.mod1.TTRR" description="Tangential_gradient_of_X_Y_component#TTR#R"/>
        <scalar name="0" description="Tangential_gradient_of_X_Y_component#TTR#PHI"/>
        <scalar name="root.mod1.TTRZ" description="Tangential_gradient_of_X_Y_component#TTR#Z"/>
      </tensor>
      <tensor name="root.mod1.[TTZR,0,TTZZ]" description="#Tangential gradient of TTZ (Material)" plot="false" summation="false" basename="root.mod1.gradTTTZ" size="3,1" symmetric="false" axisymmetric="true" unit="K/m^2" edims="1">
        <scalar name="root.mod1.TTZR" description="Tangential_gradient_of_X_Y_component#TTZ#R"/>
        <scalar name="0" description="Tangential_gradient_of_X_Y_component#TTZ#PHI"/>
        <scalar name="root.mod1.TTZZ" description="Tangential_gradient_of_X_Y_component#TTZ#Z"/>
      </tensor>
      <tensor name="root.mod1.[TTRt,0,TTZt]" description="#Tangential gradient of T, first time derivative (Material)" plot="false" summation="false" basename="root.mod1.gradTTt" size="3,1" symmetric="false" axisymmetric="true" unit="K/(m*s)" edims="1">
        <scalar name="root.mod1.TTRt" description="Tangential_gradient_of_X#T@,_first_time_derivative@,_x_component#R"/>
        <scalar name="0" description="Tangential_gradient_of_X#T@,_first_time_derivative@,_x_component#PHI"/>
        <scalar name="root.mod1.TTZt" description="Tangential_gradient_of_X#T@,_first_time_derivative@,_x_component#Z"/>
      </tensor>
      <tensor name="root.mod1.[TTRtt,0,TTZtt]" description="#Tangential gradient of T, second time derivative (Material)" plot="false" summation="false" basename="root.mod1.gradTTtt" size="3,1" symmetric="false" axisymmetric="true" unit="K/(m*s^2)" edims="1">
        <scalar name="root.mod1.TTRtt" description="Tangential_gradient_of_X#T@,_second_time_derivative@,_x_component#R"/>
        <scalar name="0" description="Tangential_gradient_of_X#T@,_second_time_derivative@,_x_component#PHI"/>
        <scalar name="root.mod1.TTZtt" description="Tangential_gradient_of_X#T@,_second_time_derivative@,_x_component#Z"/>
      </tensor>
      <tensor name="root.mod1.[TR,0,TZ]" description="#Gradient of T (Material)" plot="false" summation="false" basename="root.mod1.gradT" size="3,1" symmetric="false" axisymmetric="true" unit="K/m" edims="2">
        <scalar name="root.mod1.TR" description="Gradient_of_X_Y_component#T#R"/>
        <scalar name="0" description="Gradient_of_X_Y_component#T#PHI"/>
        <scalar name="root.mod1.TZ" description="Gradient_of_X_Y_component#T#Z"/>
      </tensor>
      <tensor name="root.mod1.[TRR,0,TRZ]" description="#Gradient of TR (Material)" plot="false" summation="false" basename="root.mod1.gradTR" size="3,1" symmetric="false" axisymmetric="true" unit="K/m^2" edims="2">
        <scalar name="root.mod1.TRR" description="Gradient_of_X_Y_component#TR#R"/>
        <scalar name="0" description="Gradient_of_X_Y_component#TR#PHI"/>
        <scalar name="root.mod1.TRZ" description="Gradient_of_X_Y_component#TR#Z"/>
      </tensor>
      <tensor name="root.mod1.[TZR,0,TZZ]" description="#Gradient of TZ (Material)" plot="false" summation="false" basename="root.mod1.gradTZ" size="3,1" symmetric="false" axisymmetric="true" unit="K/m^2" edims="2">
        <scalar name="root.mod1.TZR" description="Gradient_of_X_Y_component#TZ#R"/>
        <scalar name="0" description="Gradient_of_X_Y_component#TZ#PHI"/>
        <scalar name="root.mod1.TZZ" description="Gradient_of_X_Y_component#TZ#Z"/>
      </tensor>
      <tensor name="root.mod1.[TRt,0,TZt]" description="#Gradient of T, first time derivative (Material)" plot="false" summation="false" basename="root.mod1.gradTt" size="3,1" symmetric="false" axisymmetric="true" unit="K/(m*s)" edims="2">
        <scalar name="root.mod1.TRt" description="Gradient_of_X#T@,_first_time_derivative@,_x_component#R"/>
        <scalar name="0" description="Gradient_of_X#T@,_first_time_derivative@,_x_component#PHI"/>
        <scalar name="root.mod1.TZt" description="Gradient_of_X#T@,_first_time_derivative@,_x_component#Z"/>
      </tensor>
      <tensor name="root.mod1.[TRtt,0,TZtt]" description="#Gradient of T, second time derivative (Material)" plot="false" summation="false" basename="root.mod1.gradTtt" size="3,1" symmetric="false" axisymmetric="true" unit="K/(m*s^2)" edims="2">
        <scalar name="root.mod1.TRtt" description="Gradient_of_X#T@,_second_time_derivative@,_x_component#R"/>
        <scalar name="0" description="Gradient_of_X#T@,_second_time_derivative@,_x_component#PHI"/>
        <scalar name="root.mod1.TZtt" description="Gradient_of_X#T@,_second_time_derivative@,_x_component#Z"/>
      </tensor>
      <tensor name="root.mod1.ts.[gijRR,gijPHIR,gijZR,gijRPHI,gijPHIPHI,gijZPHI,gijRZ,gijPHIZ,gijZZ]" description="#Contravariant metric tensor (Material)" plot="false" summation="false" basename="root.mod1.ts.gij" size="3,3" symmetric="false" axisymmetric="true" unit="m^2" edims="2">
        <scalar name="root.mod1.ts.gijRR" description="Contravariant_metric_tensor@,_x_component#RR"/>
        <scalar name="root.mod1.ts.gijPHIR" description="Contravariant_metric_tensor@,_x_component#PHIR"/>
        <scalar name="root.mod1.ts.gijZR" description="Contravariant_metric_tensor@,_x_component#ZR"/>
        <scalar name="root.mod1.ts.gijRPHI" description="Contravariant_metric_tensor@,_x_component#RPHI"/>
        <scalar name="root.mod1.ts.gijPHIPHI" description="Contravariant_metric_tensor@,_x_component#PHIPHI"/>
        <scalar name="root.mod1.ts.gijZPHI" description="Contravariant_metric_tensor@,_x_component#ZPHI"/>
        <scalar name="root.mod1.ts.gijRZ" description="Contravariant_metric_tensor@,_x_component#RZ"/>
        <scalar name="root.mod1.ts.gijPHIZ" description="Contravariant_metric_tensor@,_x_component#PHIZ"/>
        <scalar name="root.mod1.ts.gijZZ" description="Contravariant_metric_tensor@,_x_component#ZZ"/>
      </tensor>
      <tensor name="root.mod1.ts.[kRR,kPHIR,kZR,kRPHI,kPHIPHI,kZPHI,kRZ,kPHIZ,kZZ]" description="#Thermal conductivity (Material)" plot="true" summation="false" basename="root.mod1.ts.k" size="3,3" symmetric="false" axisymmetric="true" unit="W/(m*K)" edims="2">
        <scalar name="root.mod1.ts.kRR" description="Thermal_conductivity@,_x_component#RR"/>
        <scalar name="root.mod1.ts.kPHIR" description="Thermal_conductivity@,_x_component#PHIR"/>
        <scalar name="root.mod1.ts.kZR" description="Thermal_conductivity@,_x_component#ZR"/>
        <scalar name="root.mod1.ts.kRPHI" description="Thermal_conductivity@,_x_component#RPHI"/>
        <scalar name="root.mod1.ts.kPHIPHI" description="Thermal_conductivity@,_x_component#PHIPHI"/>
        <scalar name="root.mod1.ts.kZPHI" description="Thermal_conductivity@,_x_component#ZPHI"/>
        <scalar name="root.mod1.ts.kRZ" description="Thermal_conductivity@,_x_component#RZ"/>
        <scalar name="root.mod1.ts.kPHIZ" description="Thermal_conductivity@,_x_component#PHIZ"/>
        <scalar name="root.mod1.ts.kZZ" description="Thermal_conductivity@,_x_component#ZZ"/>
      </tensor>
      <tensor name="root.mod1.ts.[k_effRR,k_effPHIR,k_effZR,k_effRPHI,k_effPHIPHI,k_effZPHI,k_effRZ,k_effPHIZ,k_effZZ]" description="#Effective thermal conductivity (Material)" plot="false" summation="false" basename="root.mod1.ts.k_eff" size="3,3" symmetric="false" axisymmetric="true" unit="W/(m*K)" edims="2">
        <scalar name="root.mod1.ts.k_effRR" description="Effective_thermal_conductivity@,_x_component#RR"/>
        <scalar name="root.mod1.ts.k_effPHIR" description="Effective_thermal_conductivity@,_x_component#PHIR"/>
        <scalar name="root.mod1.ts.k_effZR" description="Effective_thermal_conductivity@,_x_component#ZR"/>
        <scalar name="root.mod1.ts.k_effRPHI" description="Effective_thermal_conductivity@,_x_component#RPHI"/>
        <scalar name="root.mod1.ts.k_effPHIPHI" description="Effective_thermal_conductivity@,_x_component#PHIPHI"/>
        <scalar name="root.mod1.ts.k_effZPHI" description="Effective_thermal_conductivity@,_x_component#ZPHI"/>
        <scalar name="root.mod1.ts.k_effRZ" description="Effective_thermal_conductivity@,_x_component#RZ"/>
        <scalar name="root.mod1.ts.k_effPHIZ" description="Effective_thermal_conductivity@,_x_component#PHIZ"/>
        <scalar name="root.mod1.ts.k_effZZ" description="Effective_thermal_conductivity@,_x_component#ZZ"/>
      </tensor>
      <tensor name="root.mod1.ts.[uR,uPHI,uZ]" description="#Velocity field (Material)" plot="true" summation="false" basename="root.mod1.ts.u" size="3,1" symmetric="false" axisymmetric="true" unit="m/s" edims="2">
        <scalar name="root.mod1.ts.uR" description="Velocity_field@,_x_component#R"/>
        <scalar name="root.mod1.ts.uPHI" description="Velocity_field@,_x_component#PHI"/>
        <scalar name="root.mod1.ts.uZ" description="Velocity_field@,_x_component#Z"/>
      </tensor>
      <tensor name="root.mod1.ts.[gradTR,gradTPHI,gradTZ]" description="#Temperature gradient (Material)" plot="true" summation="false" basename="root.mod1.ts.gradT" size="3,1" symmetric="false" axisymmetric="true" unit="K/m" edims="2">
        <scalar name="root.mod1.ts.gradTR" description="Temperature_gradient@,_x_component#R"/>
        <scalar name="root.mod1.ts.gradTPHI" description="Temperature_gradient@,_x_component#PHI"/>
        <scalar name="root.mod1.ts.gradTZ" description="Temperature_gradient@,_x_component#Z"/>
      </tensor>
      <tensor name="root.mod1.ts.[dfluxR,dfluxPHI,dfluxZ]" description="#Conductive heat flux (Material)" plot="true" summation="false" basename="root.mod1.ts.dflux" size="3,1" symmetric="false" axisymmetric="true" unit="W/m^2" edims="2">
        <scalar name="root.mod1.ts.dfluxR" description="Conductive_heat_flux@,_x_component#R"/>
        <scalar name="root.mod1.ts.dfluxPHI" description="Conductive_heat_flux@,_x_component#PHI"/>
        <scalar name="root.mod1.ts.dfluxZ" description="Conductive_heat_flux@,_x_component#Z"/>
      </tensor>
      <tensor name="root.mod1.ts.[trlfluxR,trlfluxPHI,trlfluxZ]" description="#Translational heat flux (Material)" plot="true" summation="false" basename="root.mod1.ts.trlflux" size="3,1" symmetric="false" axisymmetric="true" unit="W/m^2" edims="2">
        <scalar name="root.mod1.ts.trlfluxR" description="Translational_heat_flux@,_x_component#R"/>
        <scalar name="root.mod1.ts.trlfluxPHI" description="Translational_heat_flux@,_x_component#PHI"/>
        <scalar name="root.mod1.ts.trlfluxZ" description="Translational_heat_flux@,_x_component#Z"/>
      </tensor>
      <tensor name="root.mod1.ts.[afluxR,afluxPHI,afluxZ]" description="#Convective heat flux (Material)" plot="true" summation="false" basename="root.mod1.ts.aflux" size="3,1" symmetric="false" axisymmetric="true" unit="W/m^2" edims="2">
        <scalar name="root.mod1.ts.afluxR" description="Convective_heat_flux@,_x_component#R"/>
        <scalar name="root.mod1.ts.afluxPHI" description="Convective_heat_flux@,_x_component#PHI"/>
        <scalar name="root.mod1.ts.afluxZ" description="Convective_heat_flux@,_x_component#Z"/>
      </tensor>
      <tensor name="root.mod1.ts.[tfluxR,tfluxPHI,tfluxZ]" description="#Total heat flux (Material)" plot="true" summation="false" basename="root.mod1.ts.tflux" size="3,1" symmetric="false" axisymmetric="true" unit="W/m^2" edims="2">
        <scalar name="root.mod1.ts.tfluxR" description="Total_heat_flux@,_x_component#R"/>
        <scalar name="root.mod1.ts.tfluxPHI" description="Total_heat_flux@,_x_component#PHI"/>
        <scalar name="root.mod1.ts.tfluxZ" description="Total_heat_flux@,_x_component#Z"/>
      </tensor>
      <tensor name="root.mod1.ts.[tefluxR,tefluxPHI,tefluxZ]" description="#Total energy flux (Material)" plot="true" summation="false" basename="root.mod1.ts.teflux" size="3,1" symmetric="false" axisymmetric="true" unit="W/m^2" edims="2">
        <scalar name="root.mod1.ts.tefluxR" description="Total_energy_flux@,_x_component#R"/>
        <scalar name="root.mod1.ts.tefluxPHI" description="Total_energy_flux@,_x_component#PHI"/>
        <scalar name="root.mod1.ts.tefluxZ" description="Total_energy_flux@,_x_component#Z"/>
      </tensor>
    </group>
    <field name="root.mod1.u"/>
    <field name="root.mod1.T"/>
    <function name="root.mod1.atonly" type="built_in_scoped" allowednargs="1"/>
    <function name="root.mod1.at0" type="built_in_scoped" scope="root.mod1." allowednargs="3"/>
    <function name="root.mod1.at1" type="built_in_scoped" scope="root.mod1." allowednargs="3"/>
    <function name="root.mod1.at2" type="built_in_scoped" scope="root.mod1." allowednargs="3"/>
    <function name="root.mod1.atxd0" type="built_in_scoped" allowednargs="3"/>
    <function name="root.mod1.atxd1" type="built_in_scoped" allowednargs="3"/>
    <function name="root.mod1.atxd2" type="built_in_scoped" allowednargs="3"/>
    <function name="root.mod1.at0_spatial" type="built_in_scoped" scope="root.mod1." allowednargs="3"/>
    <function name="root.mod1.at1_spatial" type="built_in_scoped" scope="root.mod1." allowednargs="3"/>
    <function name="root.mod1.at2_spatial" type="built_in_scoped" scope="root.mod1." allowednargs="3"/>
    <function name="root.mod1.atxd0_spatial" type="built_in_scoped" allowednargs="3"/>
    <function name="root.mod1.atxd1_spatial" type="built_in_scoped" allowednargs="3"/>
    <function name="root.mod1.atxd2_spatial" type="built_in_scoped" allowednargs="3"/>
    <function name="root.test"/>
    <function name="root.var"/>
    <function name="root.mean"/>
    <function name="root.side"/>
    <function name="root.up"/>
    <function name="root.down"/>
    <function name="root.mod1.src2dst_ap1" scope="root.mod1."/>
    <function name="root.mod1.dst2src_ap1" scope="root.mod1."/>
    <function name="root.mod1.ts.int1" scope="root.mod1."/>
    <function name="root.mod1.ts.int2" scope="root.mod1."/>
  </vardata>
</savepoint>
